# Supplementary material for: From Metabolomics to Function: Ranking Plant Stem Cell Metabolomes for Use in Health and Cosmetics
Source: Biomolecules. 2026 May 7;16(5):695. doi: 10.3390/biom16050695 (PMC13204304; doi:10.3390/biom16050695)
Supplement: Supplementary file 1 [file biomolecules-16-00695-s001.zip]

Archive with 4 entries (4 files):
- Supplementary File S1 - Unknown Compounds.xlsx
- Supplementary File S2 - MSI1 and MSI2 Metabolites.xlsx
- Supplementary Table S1.pdf
- Supplementary Table S2.pdf
