# Supplementary material for: From Metabolomics to Function: Ranking Plant Stem Cell Metabolomes for Use in Health and Cosmetics
Source: Biomolecules. 2026 May 7;16(5):695. doi: 10.3390/biom16050695 (PMC13204304; doi:10.3390/biom16050695)
Supplement: Supplementary file 1 [file biomolecules-16-00695-s001.zip › Supplementary File S1 - Unknown Compounds.xlsx]

## Sheet: Sheet1
Metabolite.name	Average.Rt.min.	Average.Mz	Adduct.type	AC1	AC2	AC3	DC1	DC2	DC3	HS1	HS2	HS3	LU1	LU2	LU3	NT1	NT2	NT3	OS1	OS2	OS3
Unknown	5.071	1008.11	[M+H]+	967.86	0	0	0	359132	0	0	8297.35	0	0	0	0	0	0	0	730718	801631	1.44535e+06
Unknown	1.104	125.043	[M+H]+	58594.2	49440.4	51530.4	4.71634e+06	1.19729e+07	2.09025e+07	87408.2	51198.3	34922.9	1.72196e+06	1.14431e+06	107986	1.15152e+06	1.49837e+06	1.16491e+06	5.80035e+06	7.7692e+06	6.00217e+06
Unknown	1.117	177.039	[2M+H]+	1.00032e+06	1.13263e+06	836272	8.95384e+06	3.42871e+07	2.36662e+07	197036	184376	221816	689513	541033	133757	823506	632993	1.03178e+06	5.74368e+06	6.75563e+06	6.53504e+06
Unknown	0.893	289.091	[M+H]+	2.19045e+07	2.08449e+07	2.41571e+07	1.13799e+08	4.11287e+08	2.49822e+08	7.907e+06	4.25446e+06	1.30572e+07	5.68399e+06	1.8729e+07	4.09649e+06	1.15657e+07	1.66386e+07	9.62121e+06	1.63053e+08	1.30813e+08	2.03738e+08
Unknown	1.875	229.974	[M+H]+	2.15393e+06	1.2093e+06	6.16113e+06	6.08301e+06	1.69346e+07	2.06394e+07	1.56911e+06	892176	1.533e+06	1.05612e+07	4.70277e+06	801804	321949	553783	241843	3.07065e+06	8.62847e+06	3.9562e+06
Unknown	3.566	323.157	[M+H]+	8155.05	1384.78	0	0	0	0	0	2194.8	4457.02	37611.1	0	2889.41	0	2707.44	18869.5	2.84385e+07	3.29676e+07	3.27822e+07
Unknown	1.137	286.091	[M+H]+	135487	185653	441787	3.46614e+08	1.39822e+09	1.86159e+09	1.27552e+06	16549.9	64521.5	63781.5	454816	2.35609e+06	3.90053e+07	4.15935e+07	5.72529e+07	2.74409e+08	3.40569e+08	3.0461e+08
Unknown	1.816	167.997	[M+H]+	189645	107902	530276	300780	637761	462097	20157	3895.06	25192.3	726969	384713	58093	68058.2	96938.3	76276.5	223709	751796	147418
Unknown	6.134	385.146	[M+H]+	135658	189379	230802	1.69295e+06	4.32566e+06	4.77355e+06	101360	67431.4	119199	198319	137507	44991.9	85840.8	160063	80440.9	3.25201e+06	4.394e+06	3.50617e+06
Unknown	0.724	124.024	[M+H]+	1.95053e+06	1.38451e+06	2.11785e+06	1.41611e+07	7.32588e+07	7.10615e+07	1.49151e+06	1.16372e+06	1.31615e+06	2.36076e+06	2.293e+06	621143	1.70758e+06	3.43684e+06	1.473e+06	1.92181e+07	1.96628e+07	1.95157e+07
Unknown	4.923	432.125	[M+H]+	399100	526569	375366	0	0	0	0	0	0	0	189316	0	3875.31	0	0	0	0	0
Unknown	3.845	425.188	[M+Na]+	0	0	0	355704	39054.3	0	0	0	0	0	0	8227.52	0	29796.5	0	3.44216e+07	7.84932e+07	4.64617e+07
Unknown	4.69	432.763	[2M+H]2+	0	0	0	0	0	0	0	0	0	0	0	6224.27	10329.9	0	0	3.90241e+06	4.10384e+06	3.4394e+06
Unknown	3.601	423.126	[2M+H]+	702692	186098	128800	1.42138e+06	4.64437e+06	2.87477e+06	1.1158e+06	929996	1.37374e+06	889766	251889	21598.7	0	14260.6	34748.2	2.98647e+06	2.18426e+07	5.79581e+06
Unknown	4.12	301.971	[M+H]+	259782	124374	569080	4.03323e+06	1.26075e+07	1.00748e+07	380746	297765	189493	1.07937e+06	312636	227044	10231.2	246285	1721.88	8.24647e+06	1.14235e+07	9.10326e+06
Unknown	4.996	181.122	[M+H]+	102779	106511	156202	2.44733e+06	6.24774e+06	1.41324e+07	129496	150554	120130	195446	118378	60434.5	208426	350869	244135	70198.9	179654	416266
Unknown	3.706	269.065	[M+H]+	581856	304424	2.76989e+06	508660	494389	809701	0	0	0	0	24892.9	0	0	11549.3	0	344990	149168	439311
Unknown	4.017	237.159	[M+H]+	47198.5	26477.8	29154	234201	525340	501195	77742.7	19815.9	40949.2	46093.5	43023.7	24164.7	838288	2.65558e+06	2.52163e+06	2.59935e+06	9.59672e+06	4.38365e+06
Unknown	3.72	282.169	[M+H]+	72839	47323.7	47144.6	395654	696961	657518	1.1374e+06	317215	955287	85583.9	41477.8	33110.9	46048.9	46184.6	43595.2	459477	652724	744389
Unknown	1.157	145.049	[M+H]+	1.05094e+08	9.51742e+07	1.08434e+08	5.54445e+08	1.81197e+09	1.79361e+09	3.91479e+07	2.1902e+07	6.11291e+07	3.12396e+07	8.67372e+07	2.08101e+07	1.01563e+08	8.24306e+07	8.74431e+07	5.25433e+08	1.56915e+09	8.04476e+08
Unknown	1.884	214.002	[M+H]+	265646	147360	629055	913562	2.3268e+06	2.85779e+06	263079	143709	260746	1.04894e+06	487673	88743.1	40507.9	73830.1	30771.3	452527	1.07333e+06	617427
Unknown	1.784	246.977	[M+Na]+	544275	319890	1.3553e+06	2.76138e+06	6.94721e+06	8.38372e+06	797228	500919	835159	2.22079e+06	1.02624e+06	203523	183940	240040	176405	1.42285e+06	2.49758e+06	1.64594e+06
Unknown	5.572	255.017	[M+H]+	0	5912.58	0	485830	0	0	0	6266.9	0	0	0	5948.44	0	64696.9	0	1.14432e+07	1.18902e+07	1.31498e+07
Unknown	4.745	364.123	[M+H]+	0	842.962	1551.12	59044.9	346074	398918	0	0	0	0	3450.96	0	71385.2	149850	156493	5465.62	0	0
Unknown	1.034	192.556	[M+H]+	73330.7	116144	79866	352787	3.04096e+06	2.43088e+06	29877.2	27157.8	55831.9	94626.4	27693.6	20665	97924.4	143433	20556.8	548512	426103	175901
Unknown	4.121	365.037	[M+H]+	312775	156765	644400	3.49775e+06	8.12901e+06	1.07186e+07	396314	320473	187877	818155	304134	194628	0	222897	0	8.17762e+06	6.81383e+06	7.69092e+06
Unknown	3.68	408.071	[M+H]+	0	0	0	4.09917e+06	8.77602e+06	9.1404e+06	1.93109e+06	969815	570301	48229	0	14675.8	31127.7	122169	0	3.15996e+06	1.65751e+07	5.43851e+06
Unknown	4.312	319.011	[M+H]+	8742.39	9875.49	0	3.19882e+06	5.88652e+06	5.37751e+06	0	0	0	62547.2	20326	23319.8	0	84102.1	0	0	0	0
Unknown	3.609	342.115	[M+H]+	0	10470.3	0	1.22408e+06	408106	1.30315e+06	0	0	0	0	0	7721.29	0	98689.1	0	8.30737e+07	6.53193e+07	4.33898e+07
Unknown	4.274	666.336	[M+H]+	0	0	0	47522.9	0	129330	0	0	0	246279	388868	14886.7	0	5551.91	0	173954	0	0
Unknown	3.933	746.231	[M+H]+	8967.61	49613.8	4433.37	0	0	0	136984	49317.2	88053.3	32206.6	129621	7656.82	0	12930.5	7262.62	0	0	0
Unknown	1.126	454.148	[M+H]+	490524	489619	1.86682e+06	2.51846e+06	5.76866e+06	8.67563e+06	39170.3	0	27583.6	401713	215076	43038.3	6.9851e+06	6.37262e+06	8.33776e+06	1.29144e+06	5.77581e+06	3.44982e+06
Unknown	4.078	419.117	[M+H]+	712428	580809	1.56097e+06	1.70843e+06	2.67028e+06	4.00186e+06	98772.2	217333	44071.5	0	0	0	0	27324.9	0	319693	0	258711
Unknown	0.728	169.045	[M+H]+	1.28855e+06	811814	1.07036e+06	9.14084e+06	3.93022e+07	4.39081e+07	984707	666466	734958	1.37294e+06	1.22173e+06	449180	1.05454e+06	2.13927e+06	976643	1.02787e+07	1.44412e+07	1.15817e+07
Unknown	4.116	363.035	[M+H]+	735595	436692	1.46341e+06	1.14181e+07	2.84559e+07	3.23676e+07	933479	796558	499964	2.55478e+06	1.23181e+06	565987	22009.9	732994	3388.11	2.12381e+07	2.34768e+07	2.21794e+07
Unknown	4.01	255.563	[M+H]+	3992.15	0	7876.01	322183	185387	157466	0	411.618	0	16966	6812.35	1627.54	13582.8	7172.68	0	1.87683e+06	1.91051e+07	5.06616e+06
Unknown	1.087	150.077	[M+H]+	2.2331e+06	1.42221e+06	2.67768e+06	4.00699e+07	1.06212e+08	2.05965e+08	493952	744081	632604	2.45102e+06	791737	938583	3.10385e+07	5.17295e+07	4.95921e+07	6.80082e+06	1.50319e+07	7.56594e+06
Unknown	0.981	221.112	[M+H]+	833318	195089	297525	529884	3.22222e+06	9.46076e+06	278677	152430	213362	162463	203203	48392.3	773200	1.03117e+06	1.33014e+06	753866	1.6792e+06	1.95966e+06
Unknown	4.907	686.175	[M+2H]2+	0	0	0	0	0	0	0	0	0	0	0	0	5670.27	5334.58	0	3.8337e+06	5.45046e+06	4.68618e+06
Unknown	0.911	325.112	[M+H]+	5.96745e+07	5.72265e+07	6.19497e+07	2.94299e+08	1.09947e+09	6.07978e+08	1.79425e+07	9.70991e+06	3.05202e+07	1.314e+07	4.76458e+07	9.59763e+06	2.88209e+07	4.51803e+07	2.54055e+07	3.15962e+08	3.20935e+08	4.20023e+08
Unknown	4.12	661.192	[2M+H]+	109593	19087	459213	4.4454e+06	1.14683e+07	1.17034e+07	317528	193744	61176.4	1.02847e+06	248758	110048	0	154167	4060.39	8.33257e+06	1.01138e+07	7.9778e+06
Unknown	4.228	317.12	[M+H]+	24672	49068.8	46573	272309	886760	552485	141461	51382.8	81554	0	0	0	340565	291051	170073	1.89806e+06	5.35626e+06	3.4554e+06
Unknown	6.686	352.082	[M+H]+	0	0	0	0	0	0	0	0	0	0	0	0	0	0	0	3.41841e+06	5.91668e+06	4.51512e+06
Unknown	6.06	443.027	[M+H]+	0	0	0	88162.6	0	0	0	0	0	0	0	7990.79	0	0	0	8.39794e+06	1.20511e+07	1.01256e+07
Unknown	3.556	219.018	[M+H]+	29443.6	25516.4	23159.1	1.45655e+06	4.91652e+06	2.89353e+06	5064.22	19560.4	8825.2	698931	337032	102470	25592.3	79925	61476.8	1.69e+06	2.9837e+06	2.05488e+06
Unknown	7.758	261.184	[M+H]+	159710	83971.3	69454.9	640478	2.40057e+06	2.32852e+06	109631	116541	121264	139010	75301.3	61359.2	95701.6	161120	68574.7	2.30251e+07	1.92439e+07	1.3323e+07
Unknown	4.233	236.058	[M+H]+	124082	341080	128134	2.74437e+06	1.93102e+07	1.53668e+07	13088	8570.02	7488.1	22574.9	58893.8	6211.06	66908.1	118596	35575.7	81735.6	1.27457e+06	751016
Unknown	4.014	253.154	[M+H]+	135372	61003.7	121067	991363	3.59003e+06	2.91696e+06	138331	88938.6	78229.2	302435	162018	103832	126766	115892	73555.6	2.44966e+07	3.33828e+07	2.59842e+07
Unknown	4.563	303.141	[M+H]+	87930.3	120646	385283	791099	2.98881e+06	2.10723e+06	41148.7	30201.3	44913	253801	243367	36513.9	976484	1.54846e+06	2.03619e+06	974905	1.30236e+06	1.47822e+06
Unknown	4.959	987.848	[M+2H]2+	3186.95	0	5085.18	0	0	147803	0	0	0	0	0	0	0	17940	0	1.8562e+06	2.02589e+06	1.82722e+06
Unknown	0.9	163.059	[M+H]+	3.30112e+07	2.81231e+07	3.3028e+07	1.77527e+08	5.74101e+08	3.9981e+08	1.19298e+07	7.34584e+06	1.71617e+07	1.05385e+07	2.59336e+07	5.96887e+06	2.33718e+07	2.57446e+07	2.1192e+07	3.80881e+08	3.71173e+08	4.58723e+08
Unknown	4.971	280.077	[M+H]+	0	0	0	1.56464e+06	5.80596e+06	3.22987e+06	0	0	0	263872	306140	39859.9	0	27017.1	5984.85	0	0	0
Unknown	4.969	838.515	[M+2H]2+	20015.2	0	0	0	513981	190644	0	28950.7	0	0	0	0	0	16372.8	0	3.48558e+06	3.68444e+06	4.13361e+06
Unknown	3.48	311.073	[M+H]+	1.04282e+07	1.0848e+07	2.1239e+07	1.85599e+07	7.34046e+06	9.85843e+06	371464	186098	349484	5.00166e+07	3.00983e+07	7.40596e+06	1.89309e+07	2.63166e+07	1.8609e+07	3.67856e+07	5.91432e+07	4.33641e+07
Unknown	5.228	304.979	[M+H]+	0	0	0	1.23693e+06	2.97991e+06	2.35568e+06	0	0	6484.49	0	0	0	0	13783.2	0	0	0	0
Unknown	0.726	146.03	[M+H]+	4.72808e+06	2.84116e+06	4.05229e+06	3.46688e+07	1.56114e+08	1.51635e+08	2.96895e+06	2.4836e+06	2.60873e+06	5.60806e+06	4.66495e+06	1.80543e+06	4.31912e+06	6.41777e+06	3.72298e+06	4.12957e+07	5.06014e+07	3.95427e+07
Unknown	4.432	176.078	[M+H]+	1.46608e+06	784481	173187	913078	2.91666e+06	1.17841e+06	289494	190080	129119	82040.2	124689	15569.9	0	31601.5	12925.2	112580	0	0
Unknown	3.572	283.165	[M+H]+	9187.68	20527.2	12648.3	132289	183276	461675	19765.6	11037.5	33667.6	39510.4	18809.6	23809.6	28219.3	21889.6	7770.17	6.04144e+07	7.52778e+07	6.83895e+07
Unknown	3.954	370.033	[M+H]+	0	5989.89	0	111948	45423.7	128043	84622.7	0	141.035	170085	9316.6	0	0	27226.1	0	5.20577e+07	2.834e+07	2.5712e+07
Unknown	5.561	455.029	[M+H]+	17789.5	13418.8	0	4.47075e+06	0	234231	40176.4	41684	7717.18	0	35228.8	97508	0	549285	9207.67	6.275e+07	4.87503e+07	6.92109e+07
Unknown	1.004	287.078	[M+H]+	0	0	109927	1.39624e+06	9.73985e+06	3.09673e+06	148365	101000	69548.9	859379	1.33159e+06	144750	42598	66643.4	74337.5	23736.9	50476.1	487357
Unknown	4.211	395.13	[M+Na]+	183561	100391	450514	1.51127e+06	5.13241e+06	1.17442e+07	695799	1.20302e+06	223152	65179.1	312818	5957.42	5961.4	58536.3	0	0	0	992820
Unknown	8.143	611.334	[M+H]+	0	10926.1	0	790602	0	242800	0	0	0	0	0	0	0	84070.9	0	1.36564e+07	1.95894e+07	1.60822e+07
Unknown	6.054	461.038	[2M+H]+	0	0	0	0	0	0	0	0	0	0	0	0	0	0	0	2.8705e+06	2.71601e+06	3.72493e+06
Unknown	0.657	208.087	[M+H]+	3.11111e+06	2.96088e+06	2.8999e+06	1.59761e+07	3.95907e+07	3.32175e+07	2.27637e+06	2.83311e+06	3.40113e+06	1.47206e+06	2.78583e+06	282036	2.33984e+06	1.92679e+06	1.80234e+06	1.58024e+07	3.44947e+07	2.9487e+07
Unknown	4.167	411.055	[M+Na]+	0	0	31547.2	356779	0	0	178711	153694	68787.7	6.54922e+06	3.39691e+06	245075	0	9494.53	0	0	0	0
Unknown	4.882	500.814	[M+H]+	0	0	0	0	0	0	7470.48	0	0	0	0	0	0	12214.1	0	1.97851e+06	1.85547e+06	1.95976e+06
Unknown	0.992	85.0287	[M+H]+	1.67855e+08	1.31731e+08	1.86399e+08	8.79746e+08	2.41231e+09	3.55135e+09	3.63992e+07	1.85721e+07	5.61522e+07	2.96733e+07	9.72772e+07	1.88015e+07	1.93663e+08	1.57674e+08	1.53366e+08	2.98196e+09	2.7525e+09	3.15154e+09
Unknown	3.604	287.075	[M+H]+	532273	412736	2.60367e+06	606293	1.71156e+06	1.32655e+06	0	8438.54	0	39306	21224.3	0	9495.05	64962	14799.1	442259	727590	688796
Unknown	0.894	97.0286	[M+H]+	1.12195e+08	1.09466e+08	1.23514e+08	4.16341e+08	2.10814e+09	1.81814e+09	3.96869e+06	1.47407e+06	4.01249e+06	1.58872e+06	5.81023e+06	1.46242e+07	1.01572e+08	8.65196e+07	7.68846e+07	1.70095e+09	1.47184e+09	1.64575e+09
Unknown	1.771	231.974	[M+H]+	232012	166019	681461	1.71401e+06	4.55347e+06	6.05923e+06	342249	197701	350346	1.13623e+06	519285	92845.2	51289.1	82467.4	28889.7	674428	1.41987e+06	860976
Unknown	3.871	405.136	[M+H]+	0	15799.9	12430.5	2.83826e+06	6.48763e+06	4.39054e+06	407395	171361	165976	0	0	0	2754.46	210781	195636	5.07047e+06	5.8162e+06	5.91023e+06
Unknown	3.692	377.141	[M+H]+	142303	57188.6	192891	6.6755e+07	1.62838e+08	1.55108e+08	3.80837e+07	1.81289e+07	1.10543e+07	1.12459e+06	394807	181551	406748	1.25289e+06	169025	4.35313e+06	3.05625e+08	1.06008e+08
Unknown	3.766	377.14	[M+H]+	142303	136633	325576	6.6755e+07	1.63423e+08	5.93306e+07	3.79372e+07	1.81194e+07	1.10543e+07	1.12459e+06	394807	181551	406748	1.25306e+06	169025	3.39047e+07	3.05625e+08	1.06008e+08
Unknown	0.959	228.049	[M+H]+	1.40813e+06	3.40555e+06	586450	4.57972e+06	1.78126e+07	1.18548e+07	23848.7	15315	4397.8	1.27617e+06	414925	76481.6	297984	307678	381501	696896	611319	1.11172e+06
Unknown	4.752	470.62	[M+H]+	0	0	0	0	0	0	0	0	0	0	0	0	0	0	0	3.08849e+06	4.06392e+06	3.49915e+06
Unknown	3.765	348.013	[M+H]+	0	0	0	102053	251358	0	209370	162305	189023	17907	0	0	0	7891.61	6371.63	792988	1.28596e+07	8.23242e+06
Unknown	0.839	343.123	[M+H]+	9.73754e+06	7.74495e+06	8.96843e+06	4.57213e+07	1.5897e+08	9.97904e+07	3.32704e+06	1.80406e+06	5.35046e+06	2.50323e+06	7.88886e+06	1.61613e+06	4.21394e+06	7.14718e+06	3.97078e+06	2.26414e+07	5.32799e+07	4.566e+07
Unknown	3.394	289.091	[M+H]+	238531	303972	120501	793493	2.04311e+06	939236	190508	122252	102154	451320	371872	34667.6	700874	358313	314942	2.05019e+06	3.66395e+06	2.91795e+06
Unknown	5.783	147.138	[M+H]+	0	0	0	0	0	0	0	0	0	0	0	0	0	0	0	1.53032e+06	2.69531e+06	1.62124e+06
Unknown	4.139	261.064	[M+H]+	72826.5	11221.6	85590.4	647065	343303	2.49399e+06	95486	119167	115453	190664	110889	51266.4	7911.4	60392.9	8065.13	2.67858e+06	1.8828e+06	2.7218e+06
Unknown	4.469	245.125	[M+Na]+	5263.25	719.51	8215.67	577539	10049.6	0	12427.4	9804.13	1496.84	0	23152.7	3280.44	1083.52	15019	20836.8	8.37717e+06	1.19024e+07	9.16982e+06
Unknown	0.894	225.075	[M+H]+	972520	594946	745220	3.95699e+06	1.25205e+07	1.3176e+07	110821	30936.3	188588	56675.5	374070	50767	1.13738e+06	741222	759161	1.5129e+07	1.08392e+07	1.96343e+07
Unknown	0.722	91.045	[M+2H]2+	1.30502e+06	863139	1.1474e+06	1.05209e+07	5.25897e+07	4.72854e+07	642152	606880	603678	1.36155e+06	1.56486e+06	407109	904342	1.75653e+06	775595	9.63018e+06	1.2789e+07	8.86257e+06
Unknown	4.67	292.998	[M+H]+	0	0	0	118891	0	0	70764.1	98705.4	19773.7	0	1232.42	2262.17	0	7341.58	0	1.1829e+07	1.25723e+07	1.05406e+07
Unknown	0.968	83.0495	[M+H]+	1.56853e+06	1.26743e+06	2.01064e+06	8.11486e+06	2.49596e+07	2.11205e+07	1.44974e+06	1.62137e+06	1.04636e+06	3.52777e+06	1.82092e+06	449610	1.56058e+06	1.60521e+06	1.29008e+06	1.60288e+07	8.67565e+06	8.28571e+06
Unknown	1.146	308.017	[M+H]+	0	0	41618.7	179379	0	0	64674.9	136617	90378.5	136739	98098.4	35742.4	71686.1	452772	91599.2	1.04544e+06	1.41538e+06	2.0504e+06
Unknown	4.933	788.821	[M+H]+	7366.78	1450.24	0	159291	0	0	0	13218.8	0	0	0	0	0	0	0	2.88932e+06	2.76096e+06	3.06566e+06
Unknown	4.995	331.172	[M+H]+	18189.2	20229.2	14768.7	278605	0	0	31623.5	34882.9	39187.5	2653.14	26955.6	3598.55	383544	881676	1.04797e+06	0	0	115541
Unknown	4.701	715.424	[M+H]+	0	0	1670.78	0	0	0	0	0	0	6912.23	0	0	0	0	0	1.65375e+06	1.74073e+06	1.76677e+06
Unknown	7.87	534.209	[2M+H]+	25232.1	21424.4	0	218306	1.76209e+06	1.76417e+06	0	0	23094.7	32760.1	23141	0	229819	193077	94279.4	0	0	300303
Unknown	5.55	397.03	[M+H]+	0	0	0	0	0	0	0	0	0	0	0	0	0	0	0	1.63159e+07	2.12429e+07	1.74247e+07
Unknown	0.657	210.084	[M+H]+	1.41792e+06	1.28982e+06	1.30299e+06	6.90009e+06	1.6883e+07	1.39751e+07	971283	1.12984e+06	1.44788e+06	577010	1.21707e+06	154335	968718	835317	781207	6.15331e+06	1.49643e+07	1.27087e+07
Unknown	3.853	453.127	[M+H]+	0	0	113788	6.04552e+06	2.62053e+07	4.07987e+06	0	0	0	5334.15	5222.56	64586.3	4251.41	116739	0	0	0	0
Unknown	4.97	256.066	[M+H]+	0	8455.8	0	4.33543e+06	1.55946e+07	7.41018e+06	4668.8	5773.11	0	955091	708203	121681	0	97024.3	0	0	168996	0
Unknown	4.621	409.742	[M+H]+	0	0	0	59216.2	382357	0	0	0	0	0	0	0	0	13875	0	3.86938e+06	4.74412e+06	3.90288e+06
Unknown	3.838	408.127	[M+H]+	2.08599e+06	1.03314e+06	563373	2.3082e+06	1.18739e+07	635785	160469	23488.4	84426.9	0	0	0	0	41995.9	0	121712	173744	0
Unknown	8.077	613.328	[M+H]+	0	0	0	0	0	0	0	0	0	0	0	0	0	0	10390.8	4.70439e+06	8.33225e+06	5.22919e+06
Unknown	1.131	239.112	[M+H]+	2.67638e+06	2.43248e+06	2.3993e+06	7.03176e+06	1.15745e+07	7.9158e+06	42842.4	27845.1	16045.3	248332	2.48259e+06	367372	296273	1.11474e+06	684348	1.99489e+06	6.57733e+06	6.0251e+06
Unknown	8.743	675.259	[M+H]+	74099.1	103052	96082.6	652518	2.56677e+06	3.03959e+06	153301	96027.3	84415.3	207034	229479	58199.3	90826	122852	56673.5	0	0	0
Unknown	4.228	409.109	[M+H]+	0	0	0	199164	2.26481e+06	4.81268e+06	424463	244010	79578	144022	124766	4293.95	113074	112095	47390.1	0	151733	0
Unknown	3.583	385.042	[M+H]+	0	0	0	1.46515e+06	2.21367e+06	8.85679e+06	0	13180	0	46599.1	32426.3	0	40343.1	86174.8	86062.9	0	0	139180
Unknown	0.936	160.097	[M+H]+	586713	1.65118e+06	834946	7.60937e+07	4.91445e+07	2.6734e+08	291715	225349	164987	5.32542e+06	2.54431e+06	850765	1.00571e+06	3.00719e+06	2.2646e+06	1.78373e+07	1.61239e+07	1.49467e+07
Unknown	4.991	568.238	[M+H]+	236006	139134	310659	9.68861e+06	3.29044e+07	5.55555e+07	27298.2	3402.01	0	280779	540423	75440.1	0	274372	0	0	0	0
Unknown	4.813	389.745	[M+H]+	0	0	0	0	0	0	0	0	0	0	0	0	4453.53	13904.3	0	2.95066e+06	3.62096e+06	2.80013e+06
Unknown	5.008	1020.62	[M+H]+	4130.52	0	0	124215	0	0	0	2985.16	0	0	0	0	0	6072.62	3948.53	945852	1.68567e+06	2.17995e+06
Unknown	4.122	362.028	[M+H]+	809315	460309	1.52555e+06	1.15547e+07	2.57292e+07	3.58293e+07	1.23494e+06	888134	575342	2.94549e+06	1.23745e+06	662504	33405.5	722895	5775.59	2.56257e+07	2.47841e+07	2.48334e+07
Unknown	3.52	130.086	[M+H]+	120135	141072	128761	1.43084e+06	3.18898e+06	2.92067e+06	99456.4	128003	145694	126530	150777	87530.3	102951	135907	93212	4.09622e+07	6.23832e+07	4.55539e+07
Unknown	3.911	249.008	[M+H]+	0	436978	568698	55100	0	448943	0	0	0	0	3408.86	0	0	0	0	2.25018e+07	1.58023e+07	1.40919e+07
Unknown	3.967	415.12	[M+H]+	0	6693.81	8558.3	334682	1.68042e+06	640875	114964	108124	145702	225403	242723	7691.7	668803	341866	350047	507382	1.57756e+06	1.71748e+06
Unknown	0.94	81.0339	[M+H]+	5.43603e+06	5.42407e+06	6.57012e+06	3.02908e+07	1.09311e+08	1.02174e+08	3.00418e+06	2.92065e+06	3.01412e+06	4.34904e+06	5.21713e+06	995036	6.21298e+06	4.92957e+06	5.20668e+06	9.79811e+07	8.27699e+07	9.27164e+07
Unknown	5.071	918.068	[M+2H]2+	0	0	0	68228.2	0	0	2739.6	8858.38	0	0	0	0	0	0	0	1.47713e+06	1.38465e+06	1.31319e+06
Unknown	0.942	125.023	[M+H]+	747221	835591	1.89368e+06	7.51144e+06	2.27056e+07	3.07111e+07	910806	745927	774665	540165	688748	144131	1.72151e+06	1.38712e+06	1.54451e+06	2.78176e+07	1.92828e+07	1.95699e+07
Unknown	3.842	245.099	[M+H]+	1.01963e+06	748528	887783	3.60122e+06	1.21051e+07	6.76253e+06	174733	95712	216705	2.81339e+06	1.0947e+06	159729	577778	543014	503295	6.55073e+06	4.33626e+06	5.80347e+06
Unknown	3.844	469.214	[M+Na]+	0	0	0	63058.3	0	0	0	0	0	0	0	0	0	0	0	8.21819e+06	2.44147e+07	1.38085e+07
Unknown	4.707	520.811	[M+H]+	0	0	0	0	0	0	0	0	0	0	0	0	0	0	0	3.17717e+06	5.0156e+06	4.54987e+06
Unknown	5.561	237.007	[M+H]+	0	8203.91	0	562505	0	0	0	0	0	0	0	7392.61	0	49373.8	0	1.18309e+07	1.26134e+07	1.04935e+07
Unknown	1.131	168.065	[M+H]+	1.04862e+06	611511	2.08289e+06	1.0428e+07	3.62352e+07	2.86762e+07	700166	592495	611468	683371	662851	126399	1.11253e+06	1.32093e+06	1.48424e+06	1.26009e+07	1.25901e+07	1.06007e+07
Unknown	4.888	745.207	[M+2H]2+	0	8973.3	0	0	0	0	350.21	9172.88	0	0	0	0	0	1483.74	1009.53	1.24712e+06	1.88641e+06	1.22939e+06
Unknown	0.728	130.017	[M+H]+	1.84871e+07	1.2038e+07	1.77162e+07	1.38192e+08	6.37003e+08	5.7716e+08	1.20023e+07	8.9419e+06	1.00357e+07	2.01972e+07	1.91035e+07	5.7847e+06	1.67755e+07	2.78273e+07	1.46614e+07	1.56251e+08	1.98254e+08	1.69513e+08
Unknown	4.159	311.146	[M+H]+	355412	593485	315883	886941	791890	1.86734e+06	1.37933e+06	886312	910286	49779.2	104701	0	92367.8	133482	87440.3	38035.4	0	23543.6
Unknown	4.931	641.069	[M+H]+	0	0	0	332588	0	0	0	2229.16	0	0	9769.8	0	0	27574.1	0	6.26827e+06	7.83182e+06	8.39937e+06
Unknown	8.097	616.311	[M+H]+	0	0	0	0	0	0	0	0	0	0	0	0	0	0	0	2.08687e+06	3.44068e+06	2.36924e+06
Unknown	3.908	401.075	[M+H]+	0	0	10073	0	0	0	0	0	0	0	0	0	0	0	0	1.60804e+07	9.36423e+06	8.73841e+06
Unknown	5.559	186.054	[M+H]+	0	779.365	4053.58	122759	0	0	0	0	0	0	0	0	0	25714.3	0	1.86807e+07	4.33544e+07	2.27697e+07
Unknown	4.423	184.073	[M+H]+	579901	624358	500899	835272	547019	2.02008e+06	4892.82	0	0	0	8404.83	2847.66	0	32242.7	0	0	0	0
Unknown	0.722	127.024	[M+H]+	4.37278e+06	2.8859e+06	3.97493e+06	2.99667e+07	1.51034e+08	1.26541e+08	2.36981e+06	1.73932e+06	1.76555e+06	3.50509e+06	3.69318e+06	1.05156e+06	3.60907e+06	5.72779e+06	2.99143e+06	3.31621e+07	3.30759e+07	3.16332e+07
Unknown	5.334	185.539	[M+H]+	173641	345333	229931	205139	0	0	0	0	0	9156.58	0	0	0	17810	0	92741.4	0	0
Unknown	4.963	844.528	[M+2H]2+	14883.7	4050.83	0	178090	0	0	0	8000.78	0	0	7879.08	0	0	13471.6	0	2.21536e+06	3.19897e+06	2.42681e+06
Unknown	6.511	349.199	[M+H]+	223774	111142	315391	95534.1	235316	250080	0	6090.6	18986	0	0	6960.89	15203.8	54338.8	28960.9	173581	293013	76356
Unknown	0.802	259.081	[M+H]+	1.00196e+07	9.54197e+06	1.07931e+07	5.67048e+07	1.95879e+08	1.23725e+08	4.47553e+06	2.58112e+06	7.24482e+06	4.36519e+06	1.04032e+07	2.39785e+06	5.59757e+06	8.38358e+06	5.22716e+06	3.56701e+07	7.35641e+07	6.64028e+07
Unknown	1.048	281.571	[M+H]+	555139	309982	700955	2.52273e+06	3.3174e+06	7.80409e+06	113725	70501	111743	36180.4	110443	63069.2	553760	324311	433629	4.88742e+06	4.79616e+06	6.68509e+06
Unknown	5.561	496.057	[M+H]+	0	0	0	184099	0	0	0	0	0	0	0	0	0	33276.4	0	8.00112e+06	1.39493e+07	7.14665e+06
Unknown	0.724	79.5371	[M+2H]2+	1.16805e+06	751339	1.34091e+06	1.0413e+07	4.94971e+07	3.42792e+07	725593	549761	775756	1.39543e+06	1.45587e+06	437105	1.11198e+06	1.46801e+06	1.00065e+06	1.13831e+07	1.24369e+07	1.11504e+07
Unknown	2.05	207.966	[M+H]+	164940	199943	119091	6.61937e+06	2.18898e+07	1.94952e+07	745874	71877.8	79840.6	122819	253214	189100	158091	340596	113517	2.24434e+06	1.15998e+06	1.05593e+06
Unknown	3.968	345.115	[M+H]+	389568	306459	646918	1.24489e+06	583231	2.49524e+06	74170.4	40659	141299	1.06421e+06	1.18631e+06	95574.5	1.72305e+06	6.47322e+06	4.3805e+06	221420	6.90393e+06	3.25983e+06
Unknown	4.502	243.11	[M+Na]+	5276.5	4293.99	2895.63	89588.9	617661	26944.3	3502.78	3342.25	9544.4	15964	3038.96	20355.8	2293.95	10760.3	4224.01	7.74102e+06	9.73252e+06	8.11842e+06
Unknown	0.723	128.019	[M+2H]2+	1.25377e+08	8.53959e+07	1.2188e+08	9.48533e+08	4.10799e+09	3.91816e+09	8.27473e+07	5.91247e+07	6.83574e+07	1.38455e+08	1.29069e+08	3.63653e+07	1.10556e+08	1.87826e+08	9.55806e+07	1.08755e+09	1.34501e+09	1.11092e+09
Unknown	4.952	790.69	[M+Na]+	16629.5	0	25357.5	123140	0	284161	4045.98	7004.23	6479.04	0	0	0	5813.83	4746.31	0	1.7098e+06	2.00332e+06	1.21362e+06
Unknown	0.939	160.06	[M+H]+	419868	606125	462498	4.1757e+06	2.00994e+07	1.33999e+07	605947	316672	284906	314626	1.11345e+06	123000	1.01387e+06	934905	1.39219e+06	6.53249e+07	1.40718e+08	8.10839e+07
Unknown	4.91	771.475	[M+H]+	4738.47	0	28430	160580	0	147562	0	2295.65	0	6940.1	10090.4	0	0	24360.6	0	4.23833e+06	5.61345e+06	4.72631e+06
Unknown	4.282	381.114	[M+H]+	717026	710413	268183	7.75222e+06	2.93797e+07	1.66682e+07	13362	0	0	315868	223908	72169.1	182385	406070	101954	0	0	0
Unknown	4.954	863.2	[M+H]+	14134.4	0	0	64814.5	0	0	0	15867.1	661.54	0	0	0	0	0	0	1.94303e+06	2.5262e+06	2.08331e+06
Unknown	4.996	911.065	[M+2H]2+	1118.01	270.596	0	0	1.23536e+06	0	0	2209.74	0	0	7943.56	2703.93	0	992.984	0	831579	1.82862e+06	824936
Unknown	0.907	99.0441	[M+H]+	2.90846e+07	2.17056e+07	3.2233e+07	1.51344e+08	3.97654e+08	6.0365e+08	6.57834e+06	3.8363e+06	9.30299e+06	5.8493e+06	1.58854e+07	3.2516e+06	3.16297e+07	2.60296e+07	2.36716e+07	4.55978e+08	3.99912e+08	5.11796e+08
Unknown	4.75	273.131	[M+H]+	7172.47	23414	39734.6	312829	282993	92879	16127.2	7084.91	14439.3	0	32794.4	16228.9	2.73186e+06	3.29617e+06	1.15504e+06	0	328975	0
Unknown	3.772	176.033	[M+H]+	32142.5	43324	33732.3	607783	1.98344e+06	2.34988e+06	141574	159544	332583	70322.1	44390.4	60366.8	20816.7	44131	31649.5	1.90059e+06	3.15306e+07	2.5025e+07
Unknown	3.669	182.117	[M+H]+	38578.3	141712	716441	138594	241568	399351	21686.1	19494	48346.2	20491.1	16261.5	47113	598095	1.43734e+06	67891.3	448231	780489	261386
Unknown	4.869	803.495	[M+H]+	9376.84	0	0	119216	0	0	0	3755.36	6874.87	0	0	0	0	0	0	7.77278e+06	9.86636e+06	9.00987e+06
Unknown	1.133	304.102	[M+H]+	168409	74635.8	82582.5	2.25257e+06	8.67602e+06	6.39473e+06	469631	626382	328517	869129	655726	126646	2.2624e+06	1.45285e+06	1.43918e+06	4.92001e+06	3.86492e+06	3.48367e+06
Unknown	0.723	110.009	[M+Na]+	3.16031e+08	2.1615e+08	3.20119e+08	2.29994e+09	9.99857e+09	9.75748e+09	2.00208e+08	1.4511e+08	1.64318e+08	3.3044e+08	3.23756e+08	7.8579e+07	2.76395e+08	4.78126e+08	2.34227e+08	2.64098e+09	3.23501e+09	2.76476e+09
Unknown	3.839	100.076	[M+H]+	417462	305083	335596	2.9721e+06	6.87977e+06	5.88458e+06	406892	474897	433204	657694	489665	322018	295892	313476	268104	8.74136e+07	9.56287e+07	9.24365e+07
Unknown	3.412	136.061	[M+H]+	1.16754e+06	865167	1.76411e+06	8.38647e+06	3.12263e+07	3.18298e+07	892819	947947	1.52338e+06	523676	380669	185954	2.96844e+06	4.12042e+06	3.72852e+06	3.87532e+06	6.02499e+06	4.79792e+06
Unknown	3.512	481.105	[M+H]+	733685	373831	1.30292e+06	415165	1.86191e+06	465779	0	0	0	24272.4	0	0	12649.2	60306.9	24207.1	0	0	0
Unknown	6.453	435.985	[M+H]+	0	0	0	0	0	0	0	10630.4	0	0	0	3729.07	0	0	0	1.36048e+06	2.16147e+06	1.89769e+06
Unknown	4.984	139.111	[M+H]+	107301	112338	111082	1.83973e+06	5.23318e+06	8.07239e+06	103203	94040.1	100839	116985	95768.8	72103.1	259466	655682	347173	568151	86948	209514
Unknown	0.716	119.014	[M+H]+	345239	189407	301305	5.37599e+06	1.56051e+07	1.96968e+07	197191	140306	104004	562944	259379	86237.8	422302	859837	324451	4.40212e+06	5.39873e+06	2.25593e+06
Unknown	4.836	806.483	[M+H]+	8478.9	0	0	119855	0	0	0	0	5332.84	0	0	0	0	0	0	1.47889e+06	1.57716e+06	1.54223e+06
Unknown	3.571	475.142	[M+H]+	0	8332.35	12443.9	753916	1.4359e+06	2.1482e+06	6421.2	0	0	28474.4	25081.9	0	274479	911031	500528	0	1.57989e+06	0
Unknown	4.789	353.143	[M+H]+	91453.6	81011.6	20068	146325	2.07099e+06	2.28439e+06	99888.9	98600.8	90354.3	519702	249289	71317.8	73541.9	93318.8	57478.8	865932	987695	1.24956e+06
Unknown	8.418	261.184	[M+H]+	0	0	88334.4	0	106724	687796	35256.5	62120.7	25638	77213.1	38583	30717.7	18727.7	32600.2	0	1.62939e+07	1.64833e+07	8.88085e+06
Unknown	7.508	261.221	[M+H]+	41679.8	52558.5	63254.8	768410	7.96783e+06	6.36893e+06	25302.9	52664.7	47722	81537.2	35803.8	22143.5	388283	377818	304366	959636	599401	1.13453e+06
Unknown	4.44	561.192	[M+H]+	505936	548335	200807	2.10485e+08	6.87453e+08	3.86799e+08	417010	79451.2	52847.6	4.16161e+07	2.58655e+07	6.57264e+06	238017	5.0194e+06	80402	0	0	542030
Unknown	4.566	437.14	[M+H]+	181135	696925	404789	536116	1.77306e+06	842025	0	0	6682.41	134066	111187	3703.18	0	29606	26652.4	0	0	0
Unknown	3.658	396.188	[M+2H]2+	26166.1	27985.5	0	148124	1.50573e+06	762756	0	0	32547.1	0	0	8080.09	593689	314696	90900.8	0	0	0
Unknown	3.94	221.128	[M+H]+	103988	63550.7	116236	1.43506e+06	1.02916e+06	1.17811e+06	85248.2	88154.2	124905	151339	94173.6	60306.1	61674.8	86895.6	1.04349e+06	3.18857e+07	3.5916e+07	3.48873e+07
Unknown	5.901	445.101	[M+H]+	4394.01	0	0	0	0	0	0	0	0	0	0	0	0	229681	4516.74	1.06011e+06	556226	491298
Unknown	1.065	220.101	[M+H]+	370593	192227	417489	227887	0	745114	200023	59798.9	177489	138234	82035.7	0	180770	246169	199874	3.47932e+06	1.562e+07	6.24686e+06
Unknown	4.114	305.122	[M+H]+	342108	428499	423395	0	0	577997	49120.6	11556.7	22232.1	0	0	0	3100.71	267751	380750	8691.92	0	0
Unknown	0.723	151.035	[2M+H]+	3.54204e+07	2.66911e+07	3.85431e+07	2.89116e+08	1.18926e+09	1.20986e+09	2.50252e+07	1.80929e+07	2.09155e+07	4.00164e+07	3.8053e+07	9.94467e+06	3.37693e+07	5.93931e+07	2.81581e+07	3.06193e+08	4.10855e+08	3.37192e+08
Unknown	1.134	124.039	[M+H]+	565053	448669	753497	3.10987e+08	1.12649e+09	1.46127e+09	1.96146e+06	619088	537390	2.12929e+07	1.23872e+07	2.46348e+06	3.27266e+07	3.50523e+07	4.44607e+07	2.19276e+08	2.82376e+08	2.44698e+08
Unknown	1.104	301.113	[M+H]+	25741.4	10015.8	53310.4	3.15564e+06	7.71089e+06	1.83883e+06	2.06023e+07	5.1945e+07	2.30359e+07	0	0	71190.5	117413	273644	269854	1.80821e+07	3.13663e+07	2.19831e+07
Unknown	1.928	218.982	[M+H]+	175350	99590.4	382611	326522	866259	819064	35577.1	24435.6	27563.4	625851	300365	73388.2	56382.3	49788.8	79690.2	90452.4	670183	497704
Unknown	1.135	332.132	[M+H]+	8.95723e+06	7.06539e+06	3.75832e+07	2.26836e+08	7.01698e+08	1.03104e+09	1.30038e+07	1.40005e+07	1.65536e+07	3.6413e+07	1.98415e+07	5.26314e+06	2.12297e+07	3.00192e+07	2.20372e+07	1.60689e+07	3.75994e+07	2.84726e+07
Unknown	0.708	258.079	[M+H]+	357351	400729	286723	265918	0	0	142453	32546.2	57615.5	0	239599	13300.9	412464	80020.6	154960	0	2.28568e+06	1.52641e+06
Unknown	5.046	492.242	[M+H]+	40435.2	79584.4	0	6.32258e+06	1.25307e+07	1.29021e+07	11088	0	9986.99	0	0	1365.44	1268.99	52225.3	0	0	0	0
Unknown	3.964	182.045	[M+H]+	93293.7	31937.8	253961	690352	1.90323e+06	2.31826e+06	460089	578431	344690	131266	126527	26665.7	34208.8	36323.6	56505.4	394620	681221	221780
Unknown	3.627	484.165	[M+H]+	865204	727633	3.14939e+06	514661	0	0	0	0	0	0	0	0	0	13798.5	0	0	0	0
Unknown	7.167	430.241	[M+H]+	511422	397586	391804	2.81299e+06	6.77648e+06	6.71318e+06	357250	498922	528574	729738	450244	311551	323070	365979	272074	4.54255e+06	6.37763e+06	6.36458e+06
Unknown	4.629	597.347	[M+2H]2+	0	0	0	231408	0	51469.8	0	0	0	0	0	0	0	19220.4	0	1.12264e+07	1.57405e+07	1.29313e+07
Unknown	4.046	386.141	[M+H]+	0	0	0	0	0	0	0	0	0	11523	9803.84	0	0	0	0	585394	2.04115e+07	8.11368e+06
Unknown	3.92	373.041	[M+H]+	0	0	0	0	0	0	0	0	0	0	0	0	0	0	0	5.30015e+06	2.74138e+06	1.99744e+06
Unknown	4.87	855.521	[M+H]+	14526.7	3413.62	0	114513	0	0	0	21200.2	0	0	3165.24	0	0	8723.98	0	1.92519e+06	2.73514e+06	1.91124e+06
Unknown	5.015	814.257	[M+2H]2+	2280.18	4452.36	4973.7	256478	0	722586	0	15259.7	878.157	0	0	0	5894.79	11102.6	0	989850	2.2244e+06	1.78807e+06
Unknown	4.91	748.131	[M+H]+	10036.3	0	0	130473	0	250670	0	5611	0	0	0	0	0	10950.2	0	5.6587e+06	6.14655e+06	5.7483e+06
Unknown	5.027	897.805	[M+H]+	16564.8	10233.4	6412.59	0	0	148212	0	19190.7	0	0	0	4047.71	0	17249.1	2734.2	1.16556e+06	2.58008e+06	1.87892e+06
Unknown	0.71	112.006	[M+H]+	4.7155e+07	3.17832e+07	4.79813e+07	3.42021e+08	1.51351e+09	1.48251e+09	2.9817e+07	2.20161e+07	2.49307e+07	4.88676e+07	4.69424e+07	1.1838e+07	4.21608e+07	7.12398e+07	3.42807e+07	3.9672e+08	4.73568e+08	4.04972e+08
Unknown	6.666	257.984	[M+H]+	0	0	0	0	0	0	0	0	0	0	0	0	0	0	0	3.60052e+06	1.03327e+07	5.06813e+06
Unknown	1	360.332	[M+H]+	279795	200228	271942	1.44739e+06	5.64738e+06	2.4084e+06	106114	50807.6	193136	0	256963	58443.4	175037	248210	145624	830874	1.48568e+06	1.11715e+06
Unknown	3.514	185.044	[M+H]+	14640.1	8120.36	9991.99	638807	109413	2.18338e+06	0	0	772.965	28108.1	20705.7	20450.4	15828	35453	30131.3	1.74244e+08	1.14133e+08	8.22965e+07
Unknown	2.044	261.094	[M+H]+	2.47378e+06	1.36533e+06	1.83639e+06	1.8982e+07	3.625e+07	1.47298e+07	86533	43160.1	202789	1.22776e+07	8.20372e+06	931621	1.28099e+06	3.82857e+06	1.4738e+06	2.52252e+06	1.18848e+07	4.89264e+06
Unknown	1.014	310.021	[M+H]+	190582	405529	308331	3.26092e+06	1.15682e+07	3.63997e+06	361259	697247	1.21798e+06	1.2665e+06	700715	212920	286663	479665	1.00703e+06	4.94612e+06	1.91553e+07	8.25105e+06
Unknown	4.86	843.168	[M+H]+	2542.93	0	0	63118.3	0	161016	0	0	2914.98	0	0	0	4220.98	9257.44	6121.19	953581	1.7809e+06	1.12262e+06
Unknown	3.553	342.139	[M+H]+	1.05675e+06	490273	1.09324e+06	617562	1.73648e+06	977468	184539	129817	118237	162744	8214.95	0	13152.7	14358.1	39540.9	1.85695e+06	1.32279e+07	3.47456e+06
Unknown	3.461	276.113	[M+H]+	302388	187710	301926	1.65139e+06	7.49691e+06	2.42436e+06	170632	179408	629716	739079	379925	140790	942140	1.58869e+06	1.28198e+06	3.01776e+06	1.08203e+07	6.66029e+06
Unknown	0.728	153.032	[2M+H]+	5.04462e+06	4.12468e+06	5.7585e+06	4.46832e+07	1.78286e+08	1.73617e+08	3.66386e+06	2.54948e+06	3.11097e+06	6.33121e+06	6.01846e+06	1.46959e+06	5.39402e+06	8.8347e+06	4.33524e+06	4.36913e+07	6.57123e+07	4.73198e+07
Unknown	3.992	234.989	[M+H]+	16850.3	6749.93	40713.4	809256	3.69874e+06	1.90804e+06	35136.4	41154.3	0	156006	78568.6	4906.92	4660.82	37377.1	5821.78	1.83137e+06	4.00653e+06	1.92449e+06
Unknown	5.57	458.036	[M+H]+	0	0	0	135193	0	0	0	0	0	0	0	5879.22	0	32536.5	0	3.0079e+06	2.7223e+06	3.01396e+06
Unknown	0.729	476.864	[2M+H]+	528105	518090	720521	955864	0	0	344212	118817	183202	344783	522732	0	270445	0	137523	2.37414e+06	5.12938e+06	4.39956e+06
Unknown	7.451	425.339	[M+H]+	0	0	0	0	0	0	0	0	0	0	0	0	0	0	0	2.75722e+07	2.79036e+07	1.92948e+07
Unknown	7.213	225.059	[M+H]+	70873.1	45703.2	96775.3	592419	472438	1.1034e+06	34202.5	25900.6	47960.5	79692.3	193105	82606	45783.7	89929.4	63723.5	1.08193e+06	1.15855e+06	758631
Unknown	3.616	407.151	[M+Na]+	1.33187e+06	708003	1.26736e+06	1.78464e+07	5.83437e+07	2.96542e+07	1.94091e+07	2.02373e+07	3.41943e+07	1.82086e+07	3.42975e+06	1.00373e+06	714529	1.12043e+06	669141	5.01562e+07	5.29941e+08	1.22329e+08
Unknown	0.72	70.5321	[M+H]+	276382	183572	195127	1.11542e+06	7.56807e+06	8.00476e+06	20648.9	102023	190735	240264	206997	41422.4	306497	403047	82638.6	1.47891e+06	3.02311e+06	1.8815e+06
Unknown	6.432	173.02	[M+H]+	13388.9	15223.2	24899.7	793879	293102	355595	30775.3	13459.4	16291.5	39636.5	21874.6	25339.4	25561.9	70942.9	13515.7	3.33996e+07	9.18649e+07	5.03751e+07
Unknown	0.935	264.053	[M+Na]+	71143.3	47840.6	50689.8	880662	1.05519e+07	4.87492e+06	226432	104280	88801.4	98923.9	32538.2	0	332566	559637	277808	1.26167e+06	2.85189e+06	1.19319e+06
Unknown	1.15	191.054	[M+H]+	94937.9	73035.3	22609.1	821724	1.05015e+06	2.92763e+06	3.01373e+06	2.45659e+06	1.17416e+06	274304	62927.8	25550.2	0	39478.4	9579.98	830559	1.44061e+06	516712
Unknown	1.8	228.966	[M+H]+	182879	123165	357892	1.18821e+07	3.1709e+07	4.42481e+07	4.19231e+06	2.47767e+06	4.17167e+06	810510	268328	104266	112250	422516	195462	5.22036e+06	5.18778e+06	4.01718e+06
Unknown	4.025	517.262	[M+Na]+	0	6978.13	0	0	0	0	0	0	0	0	3478.72	0	0	0	0	3.15151e+06	4.4223e+06	3.23986e+06
Unknown	4.656	533.236	[M+H]+	2.34647e+06	2.74486e+06	4.34453e+06	418493	0	0	0	0	0	0	0	0	0	51735.8	0	0	18339.1	0
Unknown	0.726	243.996	[M+H]+	5.89528e+06	3.38315e+06	6.07265e+06	6.01332e+07	3.023e+08	3.05998e+08	3.59149e+06	2.18917e+06	2.40321e+06	5.48594e+06	6.07071e+06	909098	6.66602e+06	1.46723e+07	4.71779e+06	4.26092e+07	5.96858e+07	4.82401e+07
Unknown	5.062	1041.64	[M+2H]2+	7013.49	5226.74	6246.85	85841.1	0	49797	0	0	0	0	0	0	987.633	0	0	987901	2.07759e+06	1.21066e+06
Unknown	1.157	97.0284	[M+H]+	1.12195e+08	1.09466e+08	1.23514e+08	5.90159e+08	2.10814e+09	1.81814e+09	3.0484e+07	1.51626e+07	4.60828e+07	2.40591e+07	8.53351e+07	1.46242e+07	1.01572e+08	7.62965e+07	7.68846e+07	3.8177e+08	6.48661e+08	5.89427e+08
Unknown	4.064	241.104	[M+H]+	160682	157102	161028	579445	114143	883410	971140	639888	473552	110395	86164.7	41473.1	81149.5	110899	99127.8	347992	217310	0
Unknown	4.925	567.021	[M+H]+	0	0	0	290205	0	0	0	0	0	13829.8	0	0	0	25071.9	0	8.21911e+06	8.35802e+06	8.39441e+06
Unknown	3.851	305.146	[M+H]+	2600.34	12976.7	2930.56	120437	0	0	1354.28	1553.09	1147.76	0	0	0	12182.3	41820.7	0	3.63375e+07	3.36691e+07	3.36662e+07
Unknown	0.727	262.007	[M+H]+	367180	197832	325477	2.60501e+06	1.48934e+07	2.08255e+07	276504	219837	224838	724054	563800	143266	355340	788326	327249	4.3543e+06	5.43265e+06	3.47717e+06
Unknown	4.87	710.106	[M+H]+	0	0	0	78743.7	0	0	0	747.038	0	0	0	0	0	11379.8	7329.41	6.64549e+06	8.12805e+06	7.74544e+06
Unknown	0.711	222.978	[M+H]+	159107	105573	333945	2.3595e+06	1.42775e+07	1.26467e+07	95209.3	85468.6	0	81327.5	91532.3	28021.1	350011	463592	153045	1.90781e+06	1.11445e+06	370838
Unknown	1.129	295.101	[M+Na]+	1.02475e+06	385424	392471	4.42699e+06	1.27279e+07	6.65968e+06	345245	238166	296790	1.93388e+06	1.04857e+06	120921	210095	370128	165957	2.04014e+07	1.20294e+07	1.07131e+07
Unknown	4.628	343.129	[M+H]+	284120	203277	1.27852e+06	2.32142e+06	7.35869e+06	6.16497e+06	172754	175808	175591	338622	414102	125215	423494	323807	509531	1.18519e+06	2.11327e+06	1.96028e+06
Unknown	3.403	275.109	[2M+H]+	1.44692e+06	1.47865e+06	1.12205e+06	1.10025e+07	6.35108e+07	1.01232e+07	226110	579202	6.14671e+06	6.60956e+06	3.0924e+06	465428	9.82093e+06	1.53564e+07	1.23092e+07	2.0217e+07	1.04593e+08	6.36629e+07
Unknown	1.187	305.966	[M+H]+	252753	8321.13	36012.5	884067	1.17346e+06	3.16034e+06	215089	34224.1	0	2793.82	195086	46104.2	356220	430078	366289	1.80379e+06	723972	553403
Unknown	4.971	358.14	[M+H]+	12591.8	23229.5	2005.24	8.05735e+06	2.94833e+07	1.49338e+07	10565	0	0	1.4939e+06	940680	291115	5602.52	139867	12030.9	0	0	0
Unknown	1.87	211.963	[M+H]+	66634.4	30587.3	12076.7	4.87359e+06	1.25076e+07	2.00434e+07	1.93547e+06	914865	1.76711e+06	174846	33343.4	20405.5	38441.9	178192	99576.4	2.21291e+06	1.63494e+06	1.33217e+06
Unknown	3.547	329.063	[M+H]+	156500	178702	389196	8.23338e+06	1.54457e+07	1.99335e+07	39695.9	19839.8	17786	4.64848e+06	2.7183e+06	689653	2.25559e+06	3.33963e+06	2.46643e+06	7.86021e+06	7.70717e+06	7.75733e+06
Unknown	4.162	406.1	[2M+H]+	37351.3	19169.9	42403.5	2.85472e+06	0	1.22633e+06	1.1348e+06	1.33697e+06	441675	6.25459e+07	3.01437e+07	2.04913e+06	0	189388	3884.53	159407	0	145836
Unknown	4.854	702.242	[M+H]+	5495.83	0	0	0	0	49857.2	0	8147.2	0	4655.93	0	1489.62	924.47	0	0	862333	1.00682e+06	1.45448e+06
Unknown	3.761	290.087	[M+H]+	10318.2	0	0	0	207055	0	0	10676.7	110518	0	30335.8	0	14835.2	23741.7	24130.3	430233	1.5309e+07	1.08102e+07
Unknown	3.361	348.069	[M+H]+	48482.1	52625.2	5137.21	61276.5	610832	715631	27346.8	12172.2	36783.6	32319.4	27762.6	0	132528	102585	181049	436238	841841	1.32123e+06
Unknown	4.926	932.323	[M+2H]2+	14050.5	0	0	131574	869303	193135	0	9444.06	0	0	0	0	0	14440.3	3102.06	3.24439e+06	2.92985e+06	2.79406e+06
Unknown	1.934	274.972	[M+H]+	121012	7644.02	286806	319905	782513	903976	86537.7	46684.7	84626.4	477980	218955	42511	5370.54	48728.2	46971.6	184347	464693	245956
Unknown	3.695	479.137	[M+H]+	0	0	0	0	36459.3	0	0	0	0	0	0	0	0	0	0	192499	4.67111e+07	1.11766e+07
Unknown	3.797	459.109	[M+H]+	1.94713e+06	2.00782e+06	3.43059e+06	846203	0	0	156364	88934.9	74228	0	0	0	393614	231795	30572.6	115160	30974.5	0
Unknown	0.723	86.9929	[M+H]+	5.73154e+06	3.41964e+06	5.04544e+06	4.1103e+07	1.81382e+08	1.61965e+08	3.39697e+06	2.40619e+06	2.73818e+06	5.75466e+06	5.41703e+06	1.60429e+06	4.62431e+06	8.05755e+06	4.63054e+06	5.26329e+07	4.99842e+07	4.80847e+07
Unknown	3.555	305.146	[M+H]+	0	0	0	0	354178	169825	6043.32	0	12423.5	0	0	0	7827.56	0	8337.82	3.06986e+07	3.51287e+07	3.30717e+07
Unknown	4.919	751.798	[M+H]+	7080.47	8985.15	0	0	0	0	0	0	0	0	960.142	0	724.073	5864.21	0	3.25963e+06	4.85132e+06	3.11379e+06
Unknown	4.147	345.15	[M+H]+	606639	656347	1.06557e+06	2.34869e+06	2.52672e+06	5.98028e+06	160836	74498.4	88104	349237	270255	36199	304281	695717	611142	899348	0	284594
Unknown	0.943	275.102	[M+H]+	0	0	0	3.48002e+07	1.16006e+08	9.83687e+07	206252	42472.1	64492.7	1.70619e+06	883593	157453	587922	1.66669e+06	1.0761e+06	4.71853e+06	5.43376e+06	3.5231e+06
Unknown	1.009	232.129	[M+H]+	4.60554e+06	2.50414e+06	1.16361e+07	2.47049e+06	3.86518e+06	658300	1.01009e+06	18727.5	288592	444482	286458	42285.3	624723	765714	304844	841151	1.34522e+06	736526
Unknown	4.96	900.224	[M+H]+	0	8080.46	8188.17	257099	199824	160414	2020.29	5191.91	0	1243.62	0	0	0	28811.8	0	1.69975e+06	2.61527e+06	1.35357e+06
Unknown	5.086	553.829	[M+H]+	0	867.901	539.585	938187	3.08399e+06	2.73008e+06	0	0	0	0	0	0	1391.87	14116.6	0	0	0	0
Unknown	5.36	633.164	[M+H]+	0	0	8015.74	110294	2.70014e+06	2.52742e+06	0	0	0	0	0	0	5898.81	0	0	0	0	0
Unknown	3.366	378.024	[M+H]+	46067.2	47325.6	84483.7	459484	2.82382e+06	5.19993e+06	3608.72	0	0	815600	120377	0	189557	85090	31052.3	504032	2.46647e+06	1.54186e+06
Unknown	4.464	535.198	[M+H]+	1066.49	1000.08	1069.51	158031	541511	945024	3708.59	9027.21	0	0	3741.15	0	131999	400399	262377	1.218e+06	2.28062e+06	1.14988e+06
Unknown	3.419	175.086	[M+H]+	2.8476e+06	1.01424e+06	568622	531601	0	97801	53843.3	34454.9	26188.9	17433.2	17340.8	398.43	1966.08	45555.5	3241.19	0	0	0
Unknown	5.155	538.152	[M+H]+	109379	144306	60933	0	0	0	0	0	0	0	0	0	4933.57	16711.2	25931.7	601210	3.25677e+06	1.20555e+06
Unknown	8.111	326.683	[M+H]+	0	0	0	177465	0	0	0	0	0	0	0	0	0	0	0	2.14416e+07	2.28899e+07	2.14833e+07
Unknown	1.112	206.047	[M+H]+	618093	611677	587891	5.3243e+06	5.88598e+07	1.95933e+07	328026	0	160335	46867.2	178936	17069.6	79123.7	438948	114768	9.1538e+06	2.20003e+07	1.54843e+07
Unknown	1	73.0289	[M+H]+	1.23404e+06	954035	1.67902e+06	8.81808e+06	2.52206e+07	3.24587e+07	441410	312963	608759	430687	727037	213649	1.77937e+06	1.35138e+06	1.50416e+06	2.25795e+07	2.22463e+07	2.51083e+07
Unknown	3.845	200.092	[M+H]+	982460	664831	733449	950437	231872	223401	95797.1	40209.3	61202.2	314255	198377	27013.4	117152	273559	120399	641245	1.22082e+06	1.10021e+06
Unknown	5.03	977.6	[M+2H]2+	16034.1	0	7206.36	0	0	0	5690.41	14940.8	7394.59	0	0	0	0	12042.6	0	1.66826e+06	2.26458e+06	2.33924e+06
Unknown	3.92	466.19	[M+H]+	11992.6	0	0	0	0	72024	13704.8	8542.38	0	0	0	0	0	7481.16	0	1.50186e+07	1.27937e+07	5.30674e+06
Unknown	1.127	263.086	[M+H]+	1.41078e+06	1.4934e+06	1.65289e+06	2.20678e+08	1.76674e+09	8.23731e+08	1.15377e+06	668645	573345	1.25046e+07	4.37749e+06	1.05711e+06	1.27629e+06	4.04935e+06	889823	1.35286e+07	1.05912e+07	1.23616e+07
Unknown	0.899	271.08	[M+H]+	1.12867e+07	1.13731e+07	1.19593e+07	5.28993e+07	1.86475e+08	2.028e+08	2.26854e+06	1.17953e+06	3.76839e+06	6.898e+06	7.35701e+06	1.06812e+06	1.25371e+07	8.90534e+06	7.63057e+06	1.76143e+08	1.23607e+08	2.15881e+08
Unknown	4.117	610.081	[M+H]+	55169.5	23995.7	250005	4.71816e+06	1.46435e+07	8.59895e+06	149662	67795.9	26335.4	700492	95614.7	25100	762.544	40802.8	0	8.6765e+06	1.31885e+07	8.86806e+06
Unknown	1.108	147.065	[M+H]+	1.95692e+06	3.05193e+06	3.98866e+06	1.47696e+07	3.62717e+07	2.0987e+07	3.02219e+06	3.75455e+06	1.91101e+06	1.73359e+07	1.68446e+07	2.12732e+06	1.128e+06	1.3406e+06	1.45359e+06	2.8301e+07	2.09514e+07	2.28064e+07
Unknown	4.104	359.096	[M+H]+	57746.3	81431.8	31738.2	1.34345e+06	3.4131e+06	3.18359e+06	688631	535033	348446	0	11047.9	0	453.622	21904.3	1413.01	965483	1.68218e+07	1.1109e+07
Unknown	4.626	421.145	[2M+H]+	19155.5	5974.3	0	353841	0	0	43299.9	0	21336	0	0	0	853984	1.51957e+06	328502	0	0	0
Unknown	4.115	183.041	[M+2H]2+	938457	444942	1.85926e+06	1.48125e+07	4.47788e+07	4.57537e+07	1.52392e+06	956896	608559	3.79642e+06	1.6372e+06	644020	37818.9	810431	0	3.20343e+07	3.58821e+07	3.30349e+07
Unknown	7.451	489.357	[M+H]+	49745.8	35963.7	19579.7	0	360996	375054	59487.9	23914.9	25760.3	0	19646.2	13736.8	20677.7	48891.4	15604.3	1.79976e+07	1.32837e+07	9.666e+06
Unknown	4.833	598.876	[M+H]+	0	0	0	0	0	0	0	0	0	0	0	0	0	0	0	2.72402e+06	3.24603e+06	3.42447e+06
Unknown	0.994	171.076	[M+H]+	166330	95090.1	419082	1.19776e+07	1.45221e+07	2.41498e+07	1.41819e+06	308923	398057	214073	56623.3	299520	188763	640674	243407	5.11551e+08	3.7291e+08	4.36136e+08
Unknown	1.129	216.086	[M+Na]+	1.54153e+06	365903	1.03919e+07	2.03832e+06	6.11007e+06	3.30482e+06	286793	118193	131394	130778	131737	28775.7	180678	189407	75381	5.09986e+06	1.29632e+07	7.00696e+06
Unknown	4.883	658.409	[M+2H]2+	0	0	0	0	0	0	0	0	0	0	0	0	0	0	0	3.49836e+06	5.06352e+06	3.88218e+06
Unknown	4.872	325.091	[M+H]+	0	5677.52	0	364575	553943	429244	199662	130779	22550.8	12814.4	1716.07	1234.39	0	0	0	1.6606e+06	6.43834e+06	8.10393e+06
Unknown	3.506	156.102	[M+H]+	50738.7	32630.5	71181.4	575710	1.84102e+06	290551	36550.8	100899	37148.3	3065.91	91673	56822.7	14181.1	63893.2	25879.4	2.79707e+07	4.10338e+07	2.67842e+07
Unknown	2.069	333.115	[M+H]+	835574	555399	545469	4.30851e+06	5.77159e+06	6.97744e+06	198664	3402.01	46868	7.66555e+06	9.01143e+06	1.18034e+06	259308	455976	227675	0	0	81726.4
Unknown	3.759	301.971	[M+H]+	0	0	0	0	0	206565	0	0	55484.4	0	17708	0	0	15973.8	0	0	5.91608e+06	4.57021e+06
Unknown	3.686	213.109	[M+H]+	8899.16	767.519	0	109600	0	0	898449	989740	876142	0	10549.9	5240.35	40138.1	45737.2	63135.8	241217	0	151120
Unknown	3.726	334.186	[M+H]+	16232.1	0	15642.8	674101	1.7678e+06	397089	1716.64	0	3518.08	11831	20843.7	13289.8	0	20939.3	5136.71	7.49824e+06	2.55812e+07	1.78092e+07
Unknown	3.984	301.126	[2M+H]+	219662	207855	186396	3.03118e+06	1.95505e+06	1.83963e+06	248473	138840	267871	405674	456222	72243.6	7.02247e+06	1.54158e+07	8.20302e+06	2.28123e+06	1.15222e+06	1.95684e+06
Unknown	1.715	222.06	[M+H]+	124086	64500.3	87051.6	9.94509e+06	1.22411e+07	1.87549e+07	34627.6	27399.1	13586.1	49509.8	37687.4	43209.5	1.25202e+06	1.47536e+06	3.12522e+06	0	746473	358773
Unknown	0.725	84.0117	[M+H]+	1.54411e+07	1.20329e+07	1.7115e+07	1.31952e+08	5.46169e+08	5.54973e+08	1.09119e+07	8.34706e+06	9.43241e+06	1.90104e+07	1.83627e+07	4.40146e+06	1.53464e+07	2.77711e+07	1.19193e+07	1.34661e+08	1.85283e+08	1.42882e+08
Unknown	0.99	229.07	[M+H]+	4.49917e+06	2.87859e+06	3.86218e+06	1.93086e+07	5.19154e+07	8.4694e+07	428251	208356	716822	1.24729e+06	1.85055e+06	183735	4.72247e+06	3.04361e+06	3.02124e+06	5.97949e+07	4.8402e+07	7.72178e+07
Unknown	3.764	353.083	[M+H]+	218412	284816	105308	2.79664e+06	2.85726e+07	4.00589e+07	0	0	0	180184	115650	64617.5	280348	510072	250050	8.15904e+06	1.74791e+06	2.47776e+06
Unknown	8.173	322.274	[M+H]+	0	0	0	0	0	0	367512	59338	340406	0	41694.5	0	346886	1.45943e+06	63339.5	1.23009e+06	4.25726e+06	2.2389e+06
Unknown	1.089	236.058	[M+H]+	228517	212724	422477	1.03613e+06	5.15573e+06	4.51436e+06	221992	130937	60673.1	152515	274179	7831.2	87074.8	167058	135969	364803	1.1436e+06	1.25854e+06
Unknown	1.12	174.087	[M+Na]+	2.76072e+06	452639	304510	1.84271e+07	6.65697e+07	4.63792e+07	4.23815e+06	3.36167e+06	3.50237e+06	1.16508e+06	1.04704e+06	323836	2.72863e+06	1.84322e+06	1.1886e+06	1.79271e+08	2.11842e+08	1.72687e+08
Unknown	6.06	379.04	[M+H]+	0	0	0	0	0	0	7239.71	0	0	0	0	0	0	0	0	7.90754e+06	1.46792e+07	1.01016e+07
Unknown	3.918	187.043	[M+2H]2+	0	0	0	65427	0	0	0	0	0	0	0	8112.32	0	23729	0	3.06469e+07	1.88765e+07	1.45821e+07
Unknown	3.344	203.081	[M+H]+	1.07349e+07	3.83084e+06	2.00453e+06	2.23237e+06	571495	439641	169003	114957	76527.4	82024.3	97192	13613.7	5984.94	170821	5283.07	125004	228707	108646
Unknown	3.865	225.075	[M+H]+	101718	204580	183969	2.06474e+06	1.02188e+07	2.2861e+06	118919	87758.3	68394.9	30839.6	35936.4	12920.4	47820.4	111379	59807.3	101160	208912	0
Unknown	2.124	103.039	[M+H]+	252955	167542	417078	3.57363e+06	1.10947e+07	1.01754e+07	581413	290791	201594	227821	286987	103900	1.12562e+06	1.34554e+06	1.42945e+06	4.50439e+06	6.5338e+06	7.05686e+06
Unknown	0.726	265.015	[2M+H]+	1.43741e+06	966716	2.11308e+06	1.59911e+07	8.50116e+07	9.08059e+07	1.12115e+06	559475	650802	1.48099e+06	1.57642e+06	225537	1.9431e+06	4.17906e+06	1.31933e+06	9.85021e+06	1.8801e+07	1.35496e+07
Unknown	4.229	367.135	[M+H]+	0	6814.77	0	1.64909e+06	2.32534e+06	4.42331e+06	4886.75	7690.76	0	8.17984e+06	4.94804e+06	484467	25617.6	93242.3	11834.5	0	0	0
Unknown	1.46	104.053	[M+H]+	205016	46295.6	219019	1.19245e+06	4.34483e+06	6.74704e+06	58305	64978.9	80363.4	268017	258574	24976.4	667794	1.0949e+06	278358	1.77167e+06	3.23426e+06	1.89813e+06
Unknown	0.725	80.0348	[M+2H]2+	1.45217e+06	851355	1.21475e+06	1.16797e+07	4.53204e+07	4.35509e+07	1.07539e+06	827674	700761	1.68182e+06	1.35882e+06	360840	1.43929e+06	2.25318e+06	970285	9.23928e+06	1.66289e+07	1.1826e+07
Unknown	0.907	149.044	[M+H]+	281192	186000	321217	2.60416e+06	1.53093e+07	6.19165e+06	824173	1.2954e+06	944979	1.372e+06	1.16207e+06	471167	238706	327214	297542	5.8594e+06	7.54292e+06	3.77773e+06
Unknown	4.64	405.252	[M+H]+	0	7541.76	6107.87	0	300014	0	6066.27	0	0	16018.4	1041.65	5510.38	10456.3	7815.13	0	8.32089e+06	9.87635e+06	7.49923e+06
Unknown	1.008	354.01	[M+H]+	405299	659450	410137	3.11572e+06	1.16218e+07	4.50513e+06	546031	852347	1.43843e+06	1.66974e+06	877476	284434	352924	598443	1.11533e+06	8.02424e+06	2.23977e+07	1.1682e+07
Unknown	2.11	86.0602	[M+H]+	3.38765e+06	1.54411e+06	1.63321e+06	3.642e+08	3.41953e+07	4.16716e+07	6.18971e+06	1.87465e+06	1.09849e+06	1.46143e+06	8.02849e+06	1.91777e+07	2.72106e+06	2.70801e+07	2.11601e+06	1.92533e+10	2.48506e+10	2.06934e+10
Unknown	4.926	895.552	[M+H]+	0	0	3958.44	0	0	0	0	0	0	0	0	5902.99	0	7006.33	4966.41	2.46048e+06	3.51971e+06	3.39248e+06
Unknown	3.472	284.098	[M+H]+	772414	398726	750721	3.44272e+06	1.17248e+07	1.10745e+07	361778	407181	634976	86600.6	99494.7	32789.1	1.18635e+06	1.38171e+06	1.43301e+06	723619	4.06682e+06	1.89438e+06
Unknown	4.995	271.071	[M+2H]2+	8397.94	8056.14	44796.7	5.3521e+06	2.39922e+07	1.02035e+07	0	9048.87	0	1.23562e+06	968729	170497	295056	149153	241201	0	354137	196596
Unknown	6.054	179.033	[M+H]+	0	0	0	338122	713274	290731	0	0	0	0	0	0	0	28926.5	0	3.93288e+07	6.261e+07	5.49439e+07
Unknown	4.754	327.14	[M+H]+	157376	198969	253520	1.95513e+06	4.50464e+06	4.50833e+06	148269	76995	50221.7	28136	20292.9	21365.1	454271	1.17332e+06	983870	0	826326	143093
Unknown	0.727	129.02	[M+H]+	1.86262e+07	1.25177e+07	1.73978e+07	1.38551e+08	5.99236e+08	5.71847e+08	1.18712e+07	9.39633e+06	1.01977e+07	1.99929e+07	1.85483e+07	5.41054e+06	1.6118e+07	2.83573e+07	1.4101e+07	1.60596e+08	2.00728e+08	1.6313e+08
Unknown	4.401	299.096	[M+H]+	0	503.782	298.035	0	0	0	11000.9	0	4161.7	10535.6	8816.83	3856.42	437969	580612	68657.7	0	0	0
Unknown	4.705	591.204	[M+H]+	348929	319496	219729	1.49986e+06	7.80631e+06	4.56592e+06	10468.5	10506.3	6626.3	434081	544401	53493.1	0	60088.9	0	0	0	0
Unknown	4.006	541.068	[2M+H]+	450450	359152	491114	521540	2.26194e+06	976806	0	0	0	0	0	3953.12	0	18271.4	0	0	0	0
Unknown	4.886	600.041	[M+H]+	0	0	0	0	0	274955	0	0	0	0	0	5711.18	0	21010.7	0	7.22444e+06	7.58787e+06	8.0496e+06
Unknown	0.714	299.9	[M+H]+	100156	1524.44	20039	1.57042e+06	7.60614e+06	1.07967e+07	117288	28688.5	129122	338051	48606.3	121245	176596	389351	169911	1.56765e+06	3.02036e+06	70036.1
Unknown	4.267	167.033	[M+H]+	43914.4	19751.6	43482.7	303337	1.11199e+06	453757	20679.3	14863.8	21245.6	44584.4	18601.9	15454.2	17730.9	14101.3	17632.3	3.7008e+06	3.08038e+06	1.89088e+06
Unknown	7.173	304.283	[M+H]+	1.08036e+06	552985	734398	3.26928e+06	2.62508e+07	1.19125e+07	2.25439e+06	695362	730718	1.08421e+06	603423	452861	911133	958681	703648	1.04899e+07	1.14607e+07	1.01046e+07
Unknown	0.93	181.049	[M+H]+	2.21076e+06	1.14955e+06	2.5316e+06	1.22705e+07	2.73932e+07	4.84145e+07	292873	135856	565897	234665	870246	137190	2.76775e+06	1.82859e+06	1.4779e+06	3.1704e+07	2.49109e+07	4.36774e+07
Unknown	4.93	604.046	[M+H]+	0	6143.89	0	634841	0	0	0	0	0	0	0	0	6032.6	42607.8	0	8.08466e+06	8.77796e+06	8.33791e+06
Unknown	4.12	195.065	[M+H]+	336970	315292	671778	374756	301476	5.86823e+06	63460.3	53963	40087.4	0	91079.1	8940.89	2.04556e+06	982991	344586	2.05313e+06	1.60227e+06	692152
Unknown	1.007	362.096	[M+H]2+	8.4265e+06	6.76509e+06	8.34877e+06	3.34483e+07	1.02209e+08	7.39162e+07	4.28533e+06	2.45088e+06	7.60743e+06	4.58062e+06	8.10546e+06	3.03053e+06	4.45505e+06	5.42861e+06	5.26656e+06	2.55837e+07	6.8898e+07	5.8311e+07
Unknown	4.438	623.161	[M+H]+	0	10939.2	0	3.90096e+06	1.10227e+07	6.10169e+06	0	0	0	668296	325615	94162	0	57491.1	0	0	0	0
Unknown	4.111	194.549	[M+H]+	201223	122102	535034	3.75919e+06	1.34035e+07	1.08845e+07	411058	240212	133195	745801	395769	178704	0	216277	0	7.96332e+06	1.04801e+07	8.35577e+06
Unknown	4.374	249.008	[M+H]+	0	11201	0	0	0	0	0	0	4194.43	0	0	0	9073.59	6873.13	8844.82	4.72064e+06	3.1206e+06	1.87422e+06
Unknown	4.933	604.38	[M+H]+	0	0	0	343193	0	0	0	10460.8	0	0	0	0	0	21608.5	0	5.88713e+06	7.29859e+06	8.76575e+06
Unknown	2.097	174.991	[M+H]+	108600	19752.2	78629.3	3.64689e+06	1.27618e+07	1.21585e+07	526404	165123	578224	330748	170122	96228.7	169254	313209	123451	4.63784e+06	7.59587e+06	4.97838e+06
Unknown	1.113	141.018	[M+H]+	2.03726e+06	2.0043e+06	959056	7.90861e+06	1.8434e+07	1.54687e+07	398770	321631	306658	664856	358893	140037	455101	462361	513744	2.94639e+06	4.15409e+06	3.41367e+06
Unknown	3.425	268.138	[M+H]+	2542.93	5403.18	0	80469.8	0	134589	3102.63	4159.51	10842.5	15638.8	0	11506.4	15744.7	58716.1	21086.1	993126	3.89603e+07	3.46873e+07
Unknown	6.43	335.051	[M+H]+	0	0	0	1.96317e+06	0	614135	0	7855.85	0	0	0	5438.51	0	112500	0	8.36518e+07	2.38705e+08	1.29749e+08
Unknown	7.459	665.402	[M+H]+	0	0	0	0	0	141918	0	0	0	0	0	0	0	0	0	2.21591e+07	1.45002e+07	5.7598e+06
Unknown	4.267	361.146	[M+H]+	6373.16	11644.3	23362.7	466474	516116	2.7444e+06	0	0	0	0	0	0	17601.1	28157.3	11773.2	3.01335e+06	8.11967e+06	4.95438e+06
Unknown	1.072	355.033	[M+H]+	165340	24206.5	137492	772732	886064	2.63076e+06	97389.5	285160	104275	113139	81358.6	45184.2	219806	136336	149759	2.27213e+06	2.07795e+06	2.25041e+06
Unknown	0.723	86.5059	[M+H]+	1.69565e+06	2.05868e+06	1.92324e+06	8.08412e+06	1.72877e+07	1.7365e+07	1.70915e+06	1.42811e+06	1.64621e+06	3.88067e+06	2.72408e+06	710001	1.51185e+06	1.26644e+06	1.15364e+06	1.94196e+07	2.75028e+07	2.49263e+07
Unknown	0.723	82.0141	[M+H]+	1.05778e+08	7.86356e+07	1.11721e+08	8.58284e+08	3.48943e+09	3.54002e+09	7.40276e+07	5.39831e+07	6.02902e+07	1.22617e+08	1.17941e+08	2.86336e+07	1.01895e+08	1.76985e+08	7.73321e+07	8.85602e+08	1.23117e+09	9.80894e+08
Unknown	0.723	82.5375	[M+H]+	2.90433e+07	2.18368e+07	2.95837e+07	2.63777e+08	9.80127e+08	1.06058e+09	2.28339e+07	1.62123e+07	1.83017e+07	3.7779e+07	3.31503e+07	8.90137e+06	2.8116e+07	5.1918e+07	2.28072e+07	2.56791e+08	3.84642e+08	2.69474e+08
Unknown	4.693	405.173	[M+H]+	18134	23261.9	188291	433407	0	736474	485180	213663	430774	28944.3	17039.8	16731.4	7.96136e+06	1.23816e+07	3.19984e+06	0	404754	0
Unknown	0.722	260.01	[M+H]+	1.38474e+06	703592	1.14754e+06	1.2399e+07	5.16369e+07	5.96287e+07	1.16404e+06	830110	788977	1.99857e+06	1.92466e+06	405831	1.56244e+06	3.01356e+06	1.26724e+06	1.43525e+07	1.98935e+07	1.58231e+07
Unknown	1.073	200.092	[M+H]+	5.38129e+06	3.35227e+06	3.13646e+06	4.19299e+06	6.12014e+06	1.82568e+06	110444	61248.2	82983.1	1.41826e+06	804297	185593	1.08427e+06	2.106e+06	804843	1.79109e+06	2.43989e+06	1.84791e+06
Unknown	3.502	116.071	[M+H]+	1.50449e+06	902834	1.0331e+06	2.84717e+06	5.40724e+06	5.09671e+06	179408	182522	204267	908837	340704	110166	163723	363820	146398	4.63307e+07	4.18327e+07	4.6846e+07
Unknown	4.967	904.956	[M+H]+	13076.8	0	1776.32	128271	0	0	0	524.421	5480.1	0	0	0	0	0	0	1.24867e+06	1.37461e+06	1.62543e+06
Unknown	4.118	403.054	[M+H]+	719981	372322	1.48209e+06	9.70715e+06	2.33471e+07	2.95111e+07	887771	730115	502288	2.37666e+06	1.03663e+06	543760	19767.6	605440	0	2.1574e+07	2.78245e+07	2.57752e+07
Unknown	5.569	453.014	[M+H]+	0	0	0	532526	0	0	0	0	0	0	0	8494.37	0	77979.8	0	7.03608e+06	6.42412e+06	5.91347e+06
Unknown	5.244	385.089	[M+H]+	0	0	0	0	164497	0	0	0	0	0	0	0	0	0	0	6.20648e+06	5.69076e+06	5.06165e+06
Unknown	3.606	298.024	[M+H]+	0	6053.49	15218.4	1.29001e+06	4.10006e+06	2.47623e+06	0	0	0	677843	335852	106577	21284.6	55291.6	13873	1.64702e+06	3.07873e+06	1.81467e+06
Unknown	0.972	302.019	[M+H]+	1.61638e+06	2.10072e+06	2.09716e+06	6.01202e+06	1.93422e+07	2.08261e+07	1.96232e+06	1.34168e+06	960017	3.19152e+06	3.40024e+06	437823	1.29633e+06	1.23238e+06	1.26184e+06	3.16833e+07	2.79444e+07	2.82228e+07
Unknown	4.862	219.085	[M+H]+	39254.7	229006	44604.2	1.16169e+06	3.70777e+06	95743.1	0	0	0	8296.53	6193.45	0	0	8687.01	0	0	0	121516
Unknown	4.911	361.138	[M+H]+	141283	198766	232121	768984	710502	1.97902e+06	76882.3	39105.9	38966.2	119042	97010.2	28413.2	34562.6	61974.8	19469.9	896238	488725	1.10896e+06
Unknown	0.726	202.97	[M+H]+	7.01887e+06	4.53093e+06	7.4627e+06	7.28442e+07	3.60362e+08	3.69574e+08	4.30135e+06	2.26361e+06	2.77879e+06	5.77557e+06	7.56403e+06	882526	7.77429e+06	1.73639e+07	6.01404e+06	4.74431e+07	6.53539e+07	5.71612e+07
Unknown	0.896	177.123	[M+H]+	804680	2.31388e+06	779985	7.78712e+06	1.67599e+07	1.78479e+07	142789	3.61775e+06	273090	1.99109e+06	92668.9	79874	358229	548595	702868	8.71096e+06	2.29481e+07	1.49352e+07
Unknown	0.724	100.025	[M+H]+	2.23591e+07	1.56249e+07	2.16695e+07	1.78592e+08	7.13194e+08	7.2842e+08	1.49393e+07	1.1815e+07	1.2569e+07	2.6563e+07	2.35791e+07	6.84187e+06	2.12449e+07	3.62144e+07	1.62207e+07	1.90933e+08	2.75515e+08	2.09379e+08
Unknown	0.811	218.042	[M+H]+	105295	101018	156333	693882	0	0	100481	0	140581	344216	315304	98869.7	635029	585442	725499	2.2203e+06	1.89256e+06	2.96124e+06
Unknown	4.978	862.536	[M+2H]2+	13840.8	0	1007.08	0	0	152544	0	24044.2	0	0	10629.6	0	7511.18	8998.68	5626.45	1.975e+06	1.86694e+06	1.5995e+06
Unknown	3.588	325.041	[M+H]+	0	0	51068.8	2.14688e+06	9.38967e+06	4.74511e+06	10987.4	7114.79	0	2.23606e+06	655859	269227	51220.2	146944	58200	3.68946e+06	7.31295e+06	4.91992e+06
Unknown	4.442	577.167	[M+Na]+	54131.7	56116.2	9340.18	2.44389e+07	7.67822e+07	4.699e+07	50611.1	0	0	3.71258e+06	2.5623e+06	519494	0	575576	0	0	0	0
Unknown	5.555	383.072	[M+Na]+	0	0	0	1.8291e+06	32248.4	4524.81	8301.81	12558.5	0	0	0	32682.3	0	223236	7258.17	3.44189e+08	5.33595e+08	4.10164e+08
Unknown	1.132	276.118	[M+Na]+	1.9543e+07	2.4212e+07	6.54218e+07	5.62311e+07	2.61699e+07	1.57823e+07	758067	113260	1.03864e+06	4.49976e+08	2.02218e+08	3.13262e+07	2.54192e+06	8.85086e+06	1.4601e+06	3.95429e+07	1.01312e+08	5.1513e+07
Unknown	0.636	265.144	[M+H]+	995923	760045	1.55547e+06	296325	522237	0	0	0	0	22192.7	55470.6	5612.89	170282	109774	21784.5	0	161684	76921.8
Unknown	4.448	199.057	[M+H]+	10713.4	16013.2	23214.1	1.29258e+06	7.54357e+06	1.73321e+06	82182.7	27105.5	60615.4	3312.77	19974.9	7568.58	66375.8	134535	177780	2.40976e+07	3.58848e+07	2.22088e+07
Unknown	3.737	312.128	[M+Na]+	184650	102812	189646	4.11894e+06	4.43048e+06	2.8334e+06	1.61051e+06	1.54414e+06	7.20791e+06	1.28952e+06	455206	160452	810397	1.56694e+06	455641	2.62686e+07	8.73331e+08	6.04226e+08
Unknown	4.462	226.015	[M+H]+	0	0	0	116398	0	387774	34670.2	0	19869.6	0	0	0	26187.2	41551.7	57857.2	7.35233e+06	1.03858e+07	7.5338e+06
Unknown	1.6	250.037	[M+H]+	0	0	0	0	444648	80219.2	337776	0	177303	0	0	0	0	0	0	1.13946e+06	1.16635e+07	2.90522e+06
Unknown	4.973	520.201	[M+H]+	1529.44	335.439	11853.8	6.94575e+06	2.53444e+07	2.95362e+07	6064.24	5805.98	5646.07	1.29661e+06	803235	287566	0	110323	0	0	0	0
Unknown	4.491	439.12	[M+H]+	0	0	13330.6	0	0	1.5507e+06	12030	7546.58	0	0	0	0	140823	25535.2	56703	0	0	133225
Unknown	5.126	420.179	[M+H]+	113050	112908	23061.7	536450	4.65024e+06	651994	70229	24405.7	63101.8	47959.5	38021.4	0	226039	480166	258636	0	0	0
Unknown	5.017	404.188	[M+H]+	0	0	0	0	0	0	0	0	12705.6	1.43453e+06	1.28959e+06	76611	798.145	0	0	0	0	0
Unknown	3.776	277.091	[M+H]+	0	0	10629.7	2.38568e+06	5.09377e+06	4.42582e+06	356022	192472	548103	65759.1	31439.3	0	10900.1	76178	0	2.22981e+06	6.58467e+07	4.3388e+07
Unknown	2.183	319.981	[M+H]+	18111.9	6517.99	0	1.073e+06	5.22489e+06	4.59687e+06	115430	0	72665.7	75543.4	28542.7	4590.4	46446.9	138125	19823.9	215374	0	0
Unknown	3.937	344.131	[M+H]+	7104.02	0	8182.97	146676	0	158657	5979.22	0	0	30136.1	0	0	127287	169464	7961.61	2.80898e+06	1.48097e+07	7.92552e+06
Unknown	0.724	267.012	[M+H]+	427142	274535	474424	4.21935e+06	1.9986e+07	3.06069e+07	225733	143640	47524.9	385379	398818	32533.8	594343	1.20855e+06	380183	1.77048e+06	5.14303e+06	2.79889e+06
Unknown	4.74	830.474	[M+H]+	0	0	4476.48	0	0	0	0	0	0	0	0	0	0	0	0	1.75525e+06	1.75148e+06	2.45942e+06
Unknown	5.087	355.172	[M+H]+	81047.1	126606	157253	1.68222e+06	2.61381e+06	2.72029e+06	108562	91358.3	83587.8	253843	254389	52672	1.23801e+06	3.03446e+06	2.46871e+06	0	0	0
Unknown	4.35	597.866	[M+H]+	0	0	0	0	0	0	0	0	0	0	0	0	9002.96	0	0	3.91425e+06	6.22325e+06	3.57893e+06
Unknown	0.725	259.974	[M+H]+	1.01819e+06	863258	1.04849e+06	3.3353e+06	5.0449e+06	2.78179e+06	609264	519211	485923	1.00999e+06	1.16495e+06	128356	800890	615401	443445	7.95937e+06	9.57879e+06	8.99524e+06
Unknown	4.117	367.031	[M+H]+	114913	62336.1	213418	538759	2.73001e+06	3.95449e+06	182137	142881	84034.2	172502	140683	101076	0	102923	5377.68	1.94201e+06	2.01711e+06	3.11584e+06
Unknown	4.651	663.381	[M+2H]2+	0	0	0	0	0	0	0	0	7134.34	0	0	0	0	0	0	1.80936e+06	2.85178e+06	2.0289e+06
Unknown	1.132	288.107	[M+H]+	4.6367e+06	3.48295e+06	7.52856e+06	1.05173e+07	1.14115e+07	1.66661e+07	721365	417271	441035	7.93661e+06	4.83017e+06	1.10847e+06	1.94179e+07	1.42108e+07	1.4203e+07	6.48309e+06	7.05842e+06	8.53912e+06
Unknown	0.724	343.872	[M+H]+	461390	209669	453869	1.64383e+06	1.21751e+06	571703	290949	287935	161723	454224	569808	21041.7	326049	265828	310064	4.35498e+06	4.24693e+06	3.91181e+06
Unknown	8.39	641.378	[M+H]+	0	0	0	549724	465101	0	0	0	0	0	0	0	0	63273.7	0	4.6598e+07	6.6269e+07	5.48564e+07
Unknown	3.998	367.098	[M+H]+	50718.1	89718.7	51635.2	933445	1.61749e+07	1.94675e+06	0	0	0	20288.1	9255.7	16218.8	214004	146166	89637.5	65264	0	0
Unknown	5.583	382.06	[M+H]+	0	0	0	130666	0	22588	0	0	0	16161.7	0	0	0	10390	0	3.07547e+07	3.80117e+07	3.00983e+07
Unknown	4.045	383.129	[M+H]+	773736	1.49466e+06	428255	2.20901e+07	3.38236e+07	6.47878e+07	27953.4	0	0	282414	194392	74748.4	274607	594939	141760	113982	0	0
Unknown	4.886	482.098	[M+H]+	45721.3	36446.2	542921	0	0	0	0	0	0	0	0	0	0	6334.57	0	0	0	0
Unknown	3.978	256.997	[M+H]+	80618.7	37112.1	155475	3.91396e+06	1.63437e+07	7.57479e+06	174697	100758	47343.3	1.06459e+06	1.45952e+06	262145	112487	126570	122835	8.11484e+06	1.37518e+07	8.82217e+06
Unknown	3.998	211.058	[M+H]+	32433.3	35282.2	92825	245012	3.84685e+06	1.11677e+07	757019	195005	208240	16682	5725.03	0	1197.22	53356	10770.9	28174.1	0	326906
Unknown	6.062	411.987	[M+H]+	0	0	0	0	0	0	0	0	0	0	0	0	0	0	0	8.77854e+06	1.13668e+07	1.13888e+07
Unknown	3.669	249.059	[M+H]+	352985	210674	246069	2.01341e+06	1.01458e+07	4.94926e+06	317368	305372	1.17603e+06	465975	115420	32695.5	0	86309.3	0	5.49695e+06	1.48703e+08	9.49898e+07
Unknown	4.845	406.146	[M+H]+	15226	86997.1	0	76006.7	0	0	0	0	0	13020.2	0	6251.75	3.73308e+06	664793	7.43967e+06	152391	0	0
Unknown	4.867	439.28	[M+H]2+	6391.56	0	10294.5	763832	0	0	31479.1	13622.2	5971.78	0	4204.2	6764.85	0	15752	0	5.13371e+06	5.81074e+06	5.24712e+06
Unknown	4.86	421.145	[M+H]+	448671	3.5449e+06	799464	1.4981e+06	241627	0	0	0	0	359948	157091	7442.29	37696	137355	130080	0	0	0
Unknown	4.217	351.07	[M+H]+	0	0	0	1.26427e+06	4.30725e+06	1.16448e+07	0	0	0	0	0	4473.09	0	34022.1	0	14663.5	0	0
Unknown	3.757	393.115	[M+H]+	0	761.284	7117.17	6.63604e+06	1.73301e+07	1.10965e+07	2.52298e+06	1.24285e+06	732486	55735.8	0	0	15110.2	56696.9	0	2.8619e+06	1.57824e+07	6.31922e+06
Unknown	7.753	233.189	[M+H]+	93490.9	85978.3	81573.2	573389	1.57431e+06	1.64809e+06	94695.8	69122.7	93872.4	143593	110373	93529	78414.6	99162	86957.2	6.5833e+06	5.75596e+06	4.43798e+06
Unknown	4.327	454.017	[M+H]+	0	0	10498.9	3.12432e+06	2.19384e+07	6.95069e+06	0	0	0	0	21057.7	104662	5208.61	286960	8404.61	0	0	146373
Unknown	4.365	382.033	[M+H]+	0	8247.56	0	0	0	26270.4	0	0	0	0	0	0	744120	136044	196219	0	0	191935
Unknown	3.919	434.225	[M+H]+	8007.85	0	0	202817	0	0	5414.43	0	0	16044.9	13909.5	0	16418.2	14030.5	9920.58	5.7555e+07	5.83859e+07	6.32255e+07
Unknown	4.522	425.142	[M+H]+	58746.6	80456.7	63714.9	223236	252030	55717.8	130207	81956.8	44861.6	18072.9	39659.6	4644.82	809639	227761	295831	6.25762e+06	1.17496e+07	4.68646e+06
Unknown	1.734	285.984	[M+H]+	77154.3	30728.8	52015.7	476368	1.71308e+06	1.66954e+06	78052.4	8823.27	59102.2	133857	115968	0	254478	311177	170403	290889	0	225779
Unknown	6.732	356.054	[M+H]+	0	0	0	0	0	0	0	0	6799.29	0	0	0	0	0	0	1.11094e+06	4.22286e+06	2.67588e+06
Unknown	2.236	271.036	[2M+H]+	0	0	0	0	0	0	0	0	0	0	0	0	181947	147646	0	7.49877e+07	8.79753e+07	6.78656e+07
Unknown	6.678	471.183	[M+H]+	70671.5	101321	91289.5	791921	2.40388e+06	1.99032e+06	27304.3	44801.4	46338.9	89179.4	50804.2	27626.4	11834.4	64317	30171.9	2.41644e+06	3.48308e+06	2.82695e+06
Unknown	4.667	652.884	[M+2H]2+	0	0	0	396841	0	0	0	0	0	0	0	0	903.225	9057.95	0	8.76707e+06	1.01523e+07	9.72349e+06
Unknown	4.986	866.032	[M+2H]2+	12596.9	0	6856.3	0	0	0	0	18017.1	936.597	0	7595.15	0	0	6971.92	6217.47	1.46794e+06	2.27851e+06	1.16225e+06
Unknown	4.989	826.517	[M+H]+	15270.1	12913.8	6428.94	379678	0	462987	0	6714.38	0	0	13428.6	7909.94	0	46414	0	1.54921e+06	4.35688e+06	3.82442e+06
Unknown	4.228	453.793	[M+2H]2+	0	0	0	0	0	0	0	0	0	0	0	0	0	0	0	4.23901e+06	5.24684e+06	5.39602e+06
Unknown	4.937	988.107	[M+2H]2+	23489.2	0	0	82834.2	270018	151353	4336.13	4634.62	0	0	5562.91	0	0	14100	0	3.26435e+06	4.40862e+06	3.67958e+06
Unknown	4.384	371.131	[M+H]+	20059.4	31643.5	60300.5	87858.5	0	588563	0	0	0	0	0	0	151691	381479	324506	114695	633906	0
Unknown	2.212	230.981	[M+H]+	67765	56967.9	67220	2.38284e+06	7.40583e+06	6.46642e+06	360360	143008	425810	245456	120944	64145.6	125989	221058	84605.4	7.2233e+06	7.30845e+06	6.58669e+06
Unknown	3.418	630.224	[M+H]+	87561.6	62723.9	100379	369197	1.05691e+06	272596	117246	81058.1	64114.8	242021	251804	30811.2	111777	113987	142474	964397	1.04448e+06	895059
Unknown	4.118	331.098	[M+H]+	2.7759e+07	1.21914e+07	7.51587e+07	1.25852e+09	5.25761e+09	2.41795e+09	4.91152e+07	2.83069e+07	1.42945e+07	2.47431e+08	9.78544e+07	2.06303e+07	726627	2.71743e+07	19727.6	1.72902e+09	3.59827e+09	2.1699e+09
Unknown	4.009	523.103	[M+H]+	1.34263e+06	1.01591e+06	1.51712e+06	1.22669e+06	3.9848e+06	1.65659e+06	0	0	0	0	0	3111.87	0	63774	0	0	95194.1	0
Unknown	1.109	176.128	[M+H]+	83309.6	383793	153652	1.17518e+06	2.38605e+06	1.80013e+06	2.31396e+06	1.40138e+06	632265	321137	52905.4	18623.7	353532	506675	444076	1.90842e+06	2.61702e+06	2.38933e+06
Unknown	5.558	597.091	[M+H]+	0	0	0	0	0	16221.9	7717.45	0	0	0	0	0	0	0	0	9.19058e+06	9.52818e+06	9.74904e+06
Unknown	4.417	653.902	[M+H]+	0	0	0	76559.2	0	0	0	0	0	0	0	0	6393.2	0	0	2.49641e+06	4.14075e+06	2.5175e+06
Unknown	1.132	298.113	[M+H]+	6.05991e+06	2.17404e+06	2.08928e+07	3.50588e+06	846408	1.67643e+06	78151.6	37387	6548.39	6.53579e+06	1.12175e+06	404568	143648	528831	169275	5.31128e+06	1.96553e+06	2.8367e+06
Unknown	4.43	200.128	[M+H]+	1.10471e+06	1.444e+06	3.52271e+06	2.01847e+06	3.61058e+06	2.10568e+06	179783	208427	211854	340719	277411	141149	118716	215591	150154	1.42121e+06	1.83551e+06	2.50754e+06
Unknown	5.448	475.122	[M+H]+	0	0	0	1.17975e+06	9.81802e+06	6.11813e+06	0	0	0	0	7193	0	0	14033.1	0	0	136913	0
Unknown	4.572	409.183	[M+H]+	0	40546.3	24646.3	4.82418e+06	1.13235e+07	6.86471e+06	8461.73	0	0	9706.05	15648	17960	493658	819168	623057	442517	1.64054e+06	1.19097e+06
Unknown	4.162	329.157	[M+H]+	233585	284798	354926	6.23856e+06	2.09271e+07	1.07208e+07	3.13851e+06	1.49175e+06	833168	998801	449465	70575.9	122313	366846	158242	9.59289e+06	1.93208e+07	1.0302e+07
Unknown	4.243	305.146	[M+H]+	4547.84	3075.06	0	246173	0	13032.9	4242.34	2440.57	1270.87	20480.5	663064	3926.7	1495.23	25147.1	19606.3	1.2147e+07	1.45972e+07	1.22323e+07
Unknown	0.721	73.5324	[M+H]+	5.67789e+06	4.61454e+06	6.03106e+06	5.10413e+07	1.9056e+08	2.16618e+08	4.32003e+06	3.14696e+06	3.63422e+06	7.27485e+06	6.28239e+06	1.40718e+06	5.50466e+06	1.15292e+07	4.02793e+06	5.35388e+07	7.34859e+07	5.66761e+07
Unknown	2.048	170.044	[M+H]+	7.34998e+06	7.03835e+06	2.47078e+07	1.27088e+07	3.17725e+07	9.74179e+07	8.57307e+06	2.1297e+06	4004.3	141265	3.89876e+06	931442	1.08268e+06	2.6177e+06	548514	5.71081e+07	9.18086e+07	6.8295e+07
Unknown	3.295	273.093	[M+H]+	36005.9	58904.4	46272.8	2.07259e+06	222731	1.86869e+06	67050.8	48597.1	138238	317485	97062.1	119627	97826.7	622298	202297	2.3231e+07	4.94046e+08	4.50474e+08
Unknown	3.731	469.13	[M+H]+	0	0	0	5.80659e+06	9.8296e+06	3.37577e+07	0	0	0	0	25871.9	6692.46	0	172858	7719.53	1.87381e+06	1.18222e+07	2.95084e+06
Unknown	5.544	440.062	[M+H]+	0	0	0	282006	0	0	0	0	0	0	0	5655.69	0	55428	0	1.61452e+06	1.6656e+06	1.64021e+06
Unknown	1.143	254.123	[M+H]+	0	7932.07	0	877180	608791	1.27518e+06	142631	71324.2	84345.1	3.22025e+06	1.01347e+06	181083	47335.2	63496.1	135250	3.42412e+06	1.20166e+07	6.85552e+06
Unknown	0.974	280.102	[M+H]+	0	0	0	251265	489529	935794	22852.1	0	0	0	0	0	127120	200865	231921	9.04351e+06	1.37585e+07	1.9003e+07
Unknown	4.91	455.115	[M+Na]+	5.0479e+06	6.35112e+06	4.69404e+06	4.35518e+06	0	0	5401.61	593.148	0	0	0	0	65727	174930	0	0	0	0
Unknown	4.165	227.079	[M+Na]+	398232	195192	764921	773910	20877.7	1.35297e+06	6.30601e+06	6.79103e+06	3.04253e+06	423374	391521	293942	995530	1.18219e+06	471920	1.10998e+06	1.28794e+06	1.31786e+06
Unknown	2.212	231.083	[M+Na]+	42147.2	19983.6	38934.9	4.62768e+06	5.23671e+06	4.29567e+06	154570	216200	3.06955e+06	3.81481e+06	1.21151e+06	587750	662346	1.33284e+06	312956	1.14708e+07	2.6658e+08	2.14052e+08
Unknown	0.708	167.03	[2M+H]+	745713	650489	675454	6.14439e+06	2.56892e+07	2.39886e+07	475686	405958	476508	911830	950286	295414	587343	1.1396e+06	623633	7.13441e+06	8.2097e+06	6.28452e+06
Unknown	4.911	641.133	[M+Na]+	0	0	0	63726.5	681840	2.10647e+07	6654	0	0	0	0	0	7651.86	101037	0	89059	69293.3	0
Unknown	3.909	390.199	[M+H]+	0	0	0	200393	0	69978.2	0	0	4548.96	0	12913.6	1662.94	22657.6	18740.5	3966.89	1.74398e+07	1.6342e+07	1.91317e+07
Unknown	4.121	276.028	[M+H]+	137087	90981.2	350278	3.18997e+06	6.68605e+06	8.99901e+06	255400	206785	108383	559021	228180	125327	0	165085	0	6.21544e+06	4.93983e+06	6.83338e+06
Unknown	3.906	334.148	[M+H]+	0	1344.87	21158.3	4.84549e+06	0	45200	32350.9	9881.82	15418	24413.1	41280.7	77920.5	18939.6	319146	11678.6	7.7714e+08	4.61408e+08	3.74547e+08
Unknown	8.12	1042.66	[2M+H]+	0	0	0	0	0	0	0	0	0	0	0	0	0	0	0	3.62559e+06	3.67596e+06	3.30221e+06
Unknown	4.692	529.167	[M+H]+	0	0	0	1.94886e+07	5.88539e+07	8.15035e+06	0	0	0	0	0	45309	0	267454	0	0	0	0
Unknown	3.561	167.033	[M+H]+	43073.1	22744.4	44277.2	224345	154153	286640	29210.5	25600.2	74557.6	127144	7347.06	13814.5	20825.3	22045.1	6830.2	8.0847e+06	4.38096e+06	5.49196e+06
Unknown	7.974	532.282	[M+H]+	0	0	0	0	0	0	0	0	0	42134.3	0	827004	0	0	16296.7	0	0	0
Unknown	6.681	250.038	[M+H]+	0	0	0	0	0	0	0	0	0	0	0	0	0	0	0	3.12798e+06	5.26484e+06	3.44919e+06
Unknown	3.415	613.195	[2M+H]+	267191	205613	272826	1.0284e+06	2.39392e+06	1.84201e+06	385939	217010	230815	762595	809552	88162.3	366349	389202	438440	3.01991e+06	3.29266e+06	3.19626e+06
Unknown	4.701	655.165	[M+H]+	0	0	0	43149.7	0	81434.6	0	0	0	0	0	3480.71	0	12907.5	0	4.22739e+06	4.83168e+06	3.79044e+06
Unknown	3.608	438.081	[M+H]+	66620.4	16630.4	81767.2	4.7812e+06	1.89304e+07	9.49764e+06	307761	641633	1.04796e+06	9.36118e+06	1.03755e+06	129839	27608.9	143097	43579.6	6.44018e+06	5.10645e+07	1.17462e+07
Unknown	3.779	171.065	[M+H]+	2.26806e+06	1.03529e+06	6.83422e+06	1.95232e+06	6.54845e+06	1.13504e+06	324226	160325	223454	51159.5	51129.4	22761.2	38511.4	153502	55299.4	417378	948573	435139
Unknown	4.252	542.333	[M+H]+	0	5905.1	0	0	0	0	0	0	0	0	0	0	0	0	31113	4.81061e+06	5.60019e+06	4.34106e+06
Unknown	5.095	422.089	[M+H]+	0	0	0	0	0	0	0	0	0	0	0	0	0	0	0	2.39357e+06	8.47792e+06	2.63716e+06
Unknown	1.079	218.102	[M+H]+	2.60322e+06	2.1361e+06	2.29021e+06	5.96763e+06	9.29248e+06	7.93668e+06	1.76319e+06	335937	353526	557543	680712	84336.6	2.6509e+06	2.99468e+06	1.23245e+06	6.5123e+06	1.69545e+07	1.07985e+07
Unknown	3.487	347.094	[M+H]+	5.27784e+06	2.18954e+06	4.61397e+06	1.89182e+06	4.22829e+06	2.00343e+06	962762	98470.8	318570	2808.42	21112.4	0	9894.7	67813.5	48951.2	3.27478e+06	4.77855e+06	3.85509e+06
Unknown	0.952	203.229	[M+H]+	212428	342284	318826	0	0	0	215802	294716	82168.8	119918	41268.2	15944.6	491985	621622	395521	3.24465e+06	8.11943e+06	3.68974e+06
Unknown	3.792	319.163	[M+Na]+	0	6274.2	21330	0	0	0	0	0	10988.3	25614.3	24858.9	5874.46	46634.6	44616.7	13139.5	8.33295e+06	5.16059e+06	5.84575e+06
Unknown	0.866	148.004	[M+Na]+	282213	359746	605691	2.29392e+06	5.76798e+06	1.15853e+07	125314	113861	237517	253784	403621	0	856089	434358	811919	6.29841e+06	9.7649e+06	1.06009e+07
Unknown	5.581	417.047	[2M+H]+	0	0	0	105557	0	0	0	0	0	0	0	0	0	22369.5	0	4.31793e+06	3.05955e+06	5.65798e+06
Unknown	1.141	354.174	[M+H]+	0	47583.1	0	181671	0	0	10982.7	0	14904.5	3.30947e+06	1.73349e+06	106601	124884	356473	143818	2.52252e+06	3.79455e+06	2.79785e+06
Unknown	4.307	667.377	[M+Na]+	0	0	0	0	0	0	0	0	0	0	0	0	0	0	0	3.33189e+06	3.6321e+06	3.24173e+06
Unknown	6.06	494.039	[M+H]+	0	0	0	0	0	0	0	0	0	0	0	0	0	903.118	0	7.41388e+06	1.35839e+07	1.44477e+07
Unknown	1.147	274.102	[M+H]+	728965	626694	573689	3.28643e+08	1.07899e+09	9.09845e+08	2.14227e+06	1.98212e+06	972067	7.48925e+06	5.9037e+06	1.8216e+06	5.9646e+06	1.55505e+07	9.82233e+06	4.56024e+07	5.86105e+07	4.22596e+07
Unknown	0.726	284.925	[M+H]+	2.04961e+06	1.6305e+06	2.70427e+06	1.77382e+07	5.77599e+07	3.41458e+07	1.27157e+06	953373	771169	1.84417e+06	2.25813e+06	358064	2.43234e+06	3.80253e+06	1.82058e+06	1.66874e+07	2.42322e+07	1.77685e+07
Unknown	5.561	381.056	[M+Na]+	0	0	0	661903	0	282560	0	0	0	0	0	6974.63	2234.81	43577.8	0	1.64089e+08	1.82823e+08	1.77901e+08
Unknown	3.851	283.165	[M+H]+	17905.8	22632.8	19166.4	405219	723489	580331	143490	38505.3	139785	28527.5	30734.4	23824.9	42631.9	85158.2	43916.3	6.69799e+07	8.19792e+07	7.61488e+07
Unknown	3.44	208.046	[M+H]+	749981	546293	974355	364010	0	871845	120204	106254	90454	0	18858.9	6378.04	0	15607.3	29035.5	0	0	209025
Unknown	4.344	391.099	[M+H]+	8447.25	0	0	0	326211	221920	12745.9	1618.83	0	589672	422171	112165	794712	821836	717751	226123	479393	660227
Unknown	3.766	438.159	[M+H]+	0	0	12758.3	184181	84041.6	0	1.53119e+06	1.76579e+06	1.06944e+06	613290	247588	101030	248127	106971	83599.7	0	0	0
Unknown	6.05	249.059	[M+H]+	0	8139.07	9462.81	3.96308e+06	7.89579e+06	3.71022e+07	15787.8	10079.8	0	31439.5	15625.6	3089.15	0	856765	67221.8	9.92426e+06	1.11078e+07	8.93134e+06
Unknown	1.105	142.086	[M+H]+	362974	319816	871852	9.22613e+06	9.40795e+07	3.40793e+07	873291	551641	285714	155601	108534	100014	271267	425775	385368	1.66881e+07	4.8484e+07	3.61037e+07
Unknown	4.955	755.471	[M+H]+	15803	0	10410.4	321798	0	243185	0	0	0	0	0	4083.64	0	26041.3	0	4.33318e+06	5.07348e+06	3.66031e+06
Unknown	5.065	421.169	[M+H]+	1711.97	3669.88	0	9234.73	166337	0	0	0	0	0	0	0	29619.2	208432	222412	0	0	0
Unknown	5.559	405.056	[M+H]+	0	0	0	106388	0	0	0	0	0	0	0	0	20801.2	47927.1	25647.4	389079	733848	2.22158e+06
Unknown	3.606	109.028	[M+H]+	941798	847432	2.33807e+06	1.42644e+07	5.48016e+07	2.44578e+07	287339	220905	278996	1.49223e+07	4.00297e+06	885649	1.27241e+06	2.05048e+06	1.34272e+06	1.44196e+07	2.66459e+07	2.53045e+07
Unknown	4.33	439.053	[M+H]+	0	0	0	1.55948e+06	7.52812e+06	3.27457e+06	7519.74	0	0	0	0	77378.3	23193.9	231059	49550.6	0	0	0
Unknown	3.346	221.091	[M+H]+	1.29277e+07	4.77759e+06	2.57983e+06	2.52588e+06	21892.1	497417	205728	142284	96504.5	136068	126847	16975	6816.96	261398	17640.1	35845.9	100605	89245
Unknown	4.415	315.695	[M+H]+	5203.63	7902.14	8024.66	111005	0	0	24221.2	6623.24	437.91	4560.37	9368.55	6103.79	23930	11268.9	1909.99	4.26643e+06	6.16746e+06	4.10876e+06
Unknown	3.979	117.091	[M+H]+	103916	82513	147280	856796	1.62355e+06	1.41254e+06	86742.9	82853.2	83293.2	183544	91760.7	77618.7	611696	1.57748e+06	747445	3.30783e+06	5.34076e+06	3.9575e+06
Unknown	4.442	418.749	[M+2H]2+	0	0	0	0	0	0	0	0	1167.24	0	0	0	0	0	0	4.62875e+06	6.00562e+06	5.08066e+06
Unknown	4.322	441.172	[M+H]+	1.16091e+06	1.30102e+06	1.48217e+06	1.36144e+06	5.84556e+06	1.25487e+06	66075.7	12198.4	33898.3	106096	111514	18013.9	25681.9	121173	63159.8	0	117238	0
Unknown	4.896	659.074	[M+H]+	0	555.532	14713.7	0	0	0	0	0	0	0	0	0	0	0	0	1.76405e+06	2.46523e+06	1.87014e+06
Unknown	2.057	188.055	[M+H]+	4.60959e+06	4.63112e+06	1.59663e+07	8.03134e+06	2.03915e+07	5.72772e+07	5.70892e+06	1.31594e+06	70761.4	106345	2.38137e+06	566561	755015	1.6195e+06	336135	3.98563e+07	5.85059e+07	4.91645e+07
Unknown	4.726	447.182	[M+H]+	15438.7	27434.9	38472.6	666571	868064	2.42413e+06	50515.3	20884.2	0	6636.16	3227.04	243.074	406339	1.78191e+06	1.06673e+06	0	0	0
Unknown	4.314	420.069	[M+H]+	14427.4	24364.8	12591.1	2.85828e+07	4.00905e+07	8.14184e+07	136118	50057.5	60627.1	1.27083e+06	705528	571186	39903.2	1.34562e+06	0	294837	631983	648201
Unknown	7.734	293.654	[M+Na]+	0	0	0	0	0	0	0	0	0	0	0	0	0	0	0	1.24732e+07	1.05518e+07	1.09498e+07
Unknown	0.994	571.231	[M+H]+	464558	430350	344597	917417	1.48439e+06	0	79231.2	0	63590.4	499783	1.35085e+06	27822.4	0	150820	168017	1.06595e+07	7.04249e+06	6.13262e+06
Unknown	4.936	960.337	[M+2H]2+	22720.8	5959.34	0	0	0	473168	0	13522.1	0	0	0	704.914	0	8592.69	0	4.00902e+06	4.21609e+06	3.45693e+06
Unknown	4.751	525.157	[2M+H]+	0	9706.53	17893.3	6.94554e+06	3.22991e+07	2.14816e+08	180923	0	0	0	0	52265.1	0	1.85968e+06	0	0	0	0
Unknown	2.224	156.98	[M+H]+	220805	83081.6	136587	7.94767e+06	2.38979e+07	2.72414e+07	962237	842565	1.04745e+06	1.39074e+06	882295	566670	293529	625664	543819	4.22664e+06	3.78366e+06	3.02518e+06
Unknown	4.963	876.537	[M+2H]2+	22733.3	3216.6	0	156258	23024.4	0	7066.96	10229.9	0	0	0	0	0	1000.63	0	2.56685e+06	2.98797e+06	1.9034e+06
Unknown	4.975	265.164	[M+H]+	165335	124443	177582	607090	1.32726e+06	1.49943e+06	106050	129220	152389	278033	210039	102910	590594	3.26394e+06	1.99122e+06	407807	1.35604e+06	373245
Unknown	3.995	361.11	[M+H]+	7.15572e+06	3.49814e+06	4.77887e+06	5.03146e+06	2.97542e+07	4.46363e+06	1.17496e+06	1.19219e+06	6.06869e+06	198358	112677	14179.7	262257	622318	167711	6.83628e+06	4.09145e+07	2.22553e+07
Unknown	0.718	401.851	[M+H]+	269256	170265	264020	1.81413e+06	2.948e+06	1.25035e+06	258243	148475	238254	655863	284558	111853	386863	312857	242781	3.43473e+06	4.47662e+06	4.39297e+06
Unknown	4.681	719.407	[M+2H]2+	0	0	0	0	0	0	0	0	0	0	0	4096.32	1511.31	0	4488.36	3.39949e+06	3.81212e+06	3.88129e+06
Unknown	0.726	302.935	[M+H]+	757000	548672	1.01589e+06	7.91001e+06	2.09405e+07	1.04907e+07	543175	325753	406523	795452	819212	155884	1.00731e+06	1.3672e+06	621019	5.5519e+06	8.76346e+06	7.01197e+06
Unknown	1.253	405.009	[M+H]+	162409	129204	113101	1.37588e+06	4.03567e+06	3.86162e+06	273294	303829	594079	229070	376779	87629.7	223078	176674	132357	2.42189e+06	4.2549e+06	3.56371e+06
Unknown	5.917	439.035	[M+H]+	0	0	0	0	0	0	0	0	0	0	0	0	2751.02	0	0	678210	3.54823e+06	1.53681e+06
Unknown	3.974	340.159	[M+H]+	340766	221387	830209	3.32932e+06	1.19845e+07	9.36668e+06	184797	145142	113889	866975	283117	142477	609654	2.69149e+06	2.38389e+06	3.95853e+06	7.70882e+06	4.88889e+06
Unknown	3.686	474.181	[M+H]+	0	14172.6	0	451084	361231	216409	25653.8	0	0	0	0	0	165567	465368	138042	406878	1.25828e+08	2.78145e+07
Unknown	3.92	119.049	[M+H]+	40632.5	36890.8	29408.9	668430	2.67141e+06	2.34568e+06	39395	27900.4	38111.4	98269.6	67612.1	14050.2	27978.1	70983	38868.7	6.14552e+06	3.81447e+06	2.71958e+06
Unknown	3.416	241.07	[M+H]+	265033	204162	318085	964130	2.10631e+06	1.5271e+06	320041	190323	193064	584132	587379	68011.5	273600	295372	344836	2.35795e+06	2.9806e+06	2.26631e+06
Unknown	3.92	219.065	[M+H]+	620.461	4908.75	0	315724	1.45745e+06	0	3554.74	13315.2	10451.4	74294.5	136253	1005.06	7307.33	2671.75	1873.81	3.79643e+06	1.44392e+06	1.31817e+06
Unknown	3.798	231.049	[M+H]+	282040	366240	542385	6.4865e+06	2.63815e+07	1.10458e+07	640820	615560	2.47338e+06	1.13802e+06	275945	77510.9	0	206943	0	1.53037e+07	2.61158e+08	1.71144e+08
Unknown	1.426	263.087	[M+H]+	42232.6	50471.1	57407.1	2.86564e+06	1.22458e+07	5.63349e+06	12193.3	9083.98	5251.02	1.3449e+06	275893	47362.4	53493.5	122672	42196.1	106717	255010	172247
Unknown	3.925	239.054	[M+H]+	318086	320430	731973	152138	0	944651	52051.8	35072.7	0	0	72129.8	11367.9	0	41592.5	8471.39	0	0	0
Unknown	3.453	89.0599	[M+H]+	81350.3	92359.8	36442.1	383370	1.20181e+06	1.26379e+06	41184.5	31696.1	97756.7	60468.7	128072	63931	77636	117525	44850.2	1.20675e+06	4.37531e+07	3.76012e+07
Unknown	4.093	279.155	[M+H]+	36506.4	42395	46098.1	171888	0	29242.8	43463.9	59815.3	53812.2	7.74983e+06	76568.6	113313	28948	96848.4	43472.8	0	753578	566551
Unknown	0.735	157.082	[M+H]+	2.08262e+06	3.33527e+06	3.63821e+06	1.40378e+07	3.28713e+07	2.86961e+07	890200	2.88776e+06	752621	3.71489e+06	2.26711e+06	667760	901178	1.4957e+06	1.53763e+06	382063	5.52497e+06	4.10398e+06
Unknown	7.545	487.339	[M+H]+	0	20999.2	18423.2	0	0	304607	0	0	19808	0	0	0	0	0	0	3.0392e+07	6.87568e+07	3.25904e+07
Unknown	3.893	228.049	[M+H]+	284042	244118	919417	3.22046e+06	7.13951e+06	7.93382e+06	2.17223e+06	2.68903e+06	1.74704e+06	417335	340913	69028.2	95326.1	207412	134683	283342	1.10926e+06	522591
Unknown	5.543	275.994	[M+H]+	19031.9	39472.7	54701.8	162246	0	0	0	0	7583.16	0	0	0	8430.48	21303.9	2710.27	1.6749e+06	2.09249e+06	2.66647e+06
Unknown	3.914	180.086	[M+H]+	201157	137701	376219	1.79257e+06	2.92865e+06	4.57445e+06	41839	63562.5	6212.55	247185	191800	36194.7	245803	360333	302873	9.26957e+07	5.41935e+07	4.52957e+07
Unknown	5.029	842.274	[M+2H]2+	6855.25	3416.74	7418.92	161252	0	247854	4784.86	5489.24	5384.26	4130.35	7455.43	0	0	29700.3	0	1.23414e+06	2.49315e+06	1.2516e+06
Unknown	3.553	261.094	[M+H]+	13058.4	9632.96	75332.3	160815	178935	224748	11945.6	0	0	0	0	7464.48	0	16832.9	9975.67	1.28855e+07	1.23244e+07	1.48912e+07
Unknown	0.722	255.944	[M+H]+	5.66405e+06	6.89587e+06	7.66344e+06	1.77478e+07	5.37808e+07	6.85105e+07	4.24123e+06	3.3009e+06	4.29196e+06	6.11088e+06	6.67966e+06	1.16161e+06	3.72909e+06	3.21171e+06	3.11898e+06	5.05193e+07	7.29743e+07	7.14328e+07
Unknown	4.182	121.101	[M+H]+	291198	352471	334097	1.13577e+06	1.98214e+06	2.36329e+06	121296	70322.4	94248	23128.4	41335.4	38787.2	91860.8	204026	128768	598780	151852	546614
Unknown	3.642	325.112	[M+H]+	802333	341850	716467	4.53255e+06	1.50165e+07	6.45952e+06	104094	99850.6	72022.9	3.43821e+06	511674	99280.8	75712.4	201813	116635	2.324e+07	2.73351e+08	4.70986e+07
Unknown	6.058	178.025	[M+H]+	0	10763.3	0	89430.4	193549	192617	8556.2	14966.2	9204.67	27249.4	0	7166.98	13883.1	10730.3	6164.6	8.77893e+06	1.38238e+07	1.39568e+07
Unknown	3.927	304.023	[M+H]+	7076.79	0	31095.3	0	0	280189	0	5262.14	6772.02	0	0	2565.49	728.666	3957.28	0	0	8.97914e+06	6.77476e+06
Unknown	4.316	203.056	[M+2H]2+	342182	205019	366905	2.22372e+07	4.13339e+07	5.7898e+07	134856	70350.1	86697.5	741719	432538	289405	199485	860895	140978	4.69329e+06	1.70379e+06	2.07488e+06
Unknown	4.119	342.998	[M+Na]+	254841	108530	575096	2.92903e+06	7.01405e+06	9.42906e+06	332142	259026	152141	921223	302182	179420	0	209100	0	6.74935e+06	8.2248e+06	7.5493e+06
Unknown	2.072	110.975	[M+H]+	44169.8	41968.5	70832.8	1.48754e+06	4.58202e+06	5.31642e+06	176667	73796.9	232906	149976	83142.7	19575.9	91157.3	139839	42632.4	655908	952636	712512
Unknown	1.009	302.134	[M+H]+	3.60428e+06	2.17571e+06	2.09771e+06	2.1083e+08	3.57447e+08	6.90194e+08	458168	52766.3	141545	1.89087e+06	1.35571e+06	636032	1.60963e+06	5.50393e+06	3.20297e+06	1.09788e+07	1.38243e+07	9.36269e+06
Unknown	7.747	634.3	[M+H]+	0	0	0	0	0	0	0	0	0	0	0	0	0	9267.63	0	3.68984e+06	3.88002e+06	3.65542e+06
Unknown	1.127	356.189	[M+H]+	1.02613e+06	893367	1.93659e+06	1.93157e+06	0	1.10857e+06	0	0	13238.6	90926	857343	28853.4	264687	571398	188706	0	876791	620822
Unknown	4.679	708.419	[M+2H]2+	0	0	0	72207.4	0	0	0	0	0	0	0	0	0	29331.3	0	8.57826e+06	9.64112e+06	9.48674e+06
Unknown	4.055	361.182	[M+Na]+	84973	79082.5	106668	4.27697e+06	3.27884e+06	1.21205e+07	84185.5	60486.2	67671.1	277842	820726	78654.4	1.54221e+06	2.41038e+06	2.72419e+06	1.55672e+06	824512	704571
Unknown	5.558	278.033	[M+H]+	0	0	0	1.03075e+06	186956	0	0	0	0	0	0	14586.5	0	109928	0	1.84832e+07	1.72246e+07	1.91578e+07
Unknown	5.085	155.143	[M+H]+	0	38468.2	42241.5	653919	720127	3.48513e+06	7013.66	0	0	20231	8168.37	0	182944	527851	359409	0	0	0
Unknown	4.96	807.5	[M+H]+	11545.9	0	0	13042.6	0	0	0	20182	3838.33	0	7488.57	0	0	24197.4	0	2.6e+06	2.66283e+06	2.74849e+06
Unknown	5.038	967.595	[M+H]+	1938.67	0	0	0	0	155649	7634.45	13626	1048.02	0	0	0	0	0	8421.3	1.33971e+06	2.28244e+06	1.60576e+06
Unknown	4.234	341.67	[M+H]+	0	0	0	0	0	0	0	0	4695.45	135816	254240	8975.76	0	0	0	0	0	0
Unknown	4.444	678.27	[M+H]+	0	0	0	1.98316e+06	3.75374e+06	3.1413e+06	6535.24	0	0	738057	421205	211998	0	57654.9	0	0	218972	0
Unknown	3.99	393.07	[M+H]+	59801.3	9997.08	133199	2.99155e+06	1.36238e+07	5.11697e+06	136295	75509.1	63489.1	942354	359856	63629.8	0	73749.7	0	7.32506e+06	1.09047e+07	7.14471e+06
Unknown	4.008	478.002	[M+H]+	584142	485770	652957	650852	1.90146e+06	784718	0	0	0	0	0	0	0	22577.3	0	0	0	0
Unknown	6.447	185.02	[M+H]+	67332.2	44478.1	101823	477302	1.24142e+06	1.09778e+06	60757.1	75663	49930.3	168252	112583	55286.6	61295.2	68039.8	51099.4	2.94804e+07	8.41909e+07	4.38644e+07
Unknown	5.596	341.157	[M+H]+	73484.5	73244.8	105920	1.00349e+06	973986	667422	85109.2	54518.1	109979	118341	143426	69171.9	932206	2.03127e+06	1.67686e+06	498591	0	346297
Unknown	3.751	389.04	[M+H]+	4709.03	8170.24	3566.76	0	0	0	45727.8	64352.8	253214	48221	14747	0	0	0	0	933436	1.90513e+07	1.54193e+07
Unknown	3.918	257.065	[M+H]+	590067	578734	1.24667e+06	563713	1.62138e+06	1.66337e+06	0	4638.36	3454.19	0	3492.16	0	44281	23940	0	0	0	0
Unknown	0.913	275.123	[M+H]+	854560	839545	2.41618e+06	2.92778e+06	5.24831e+06	1.03162e+07	36527.1	26297.2	36729.1	1.43987e+06	919285	123208	132351	200434	677269	1.00371e+08	1.30551e+08	1.15671e+08
Unknown	5.559	222.005	[M+Na]+	0	0	0	161591	0	0	0	0	0	0	0	0	0	34193.6	3464.91	3.1239e+06	3.13152e+06	2.92498e+06
Unknown	4.835	636.06	[M+H]+	0	0	0	82234.5	0	0	0	0	0	0	0	0	0	10014	0	8.75888e+06	9.83427e+06	8.4179e+06
Unknown	3.832	639.384	[M+H]+	0	0	0	0	0	0	0	0	0	0	0	0	0	0	0	6.78153e+06	3.92303e+06	3.78293e+06
Unknown	8.17	383.278	[M+H]+	265956	462987	405648	1.73968e+06	7.10979e+06	6.11429e+06	120165	206805	85604.3	420547	318409	83552.4	254066	53667	100112	3.79736e+06	5.29591e+06	6.36612e+06
Unknown	3.586	236.989	[M+H]+	0	0	15599.7	1.09014e+06	4.36846e+06	1.88438e+06	6048.72	8638	0	620472	278949	80618.6	0	48781.8	10562.8	1.09413e+06	2.76749e+06	1.58231e+06
Unknown	3.736	443.115	[M+H]+	9061.82	68672.1	82813.7	1.48872e+06	0	0	7.49658e+06	9.97622e+06	7.1141e+06	2.11813e+06	1.15493e+06	375750	1.83629e+06	816643	670177	122865	1.77475e+06	304849
Unknown	1.761	309.961	[M+Na]+	40070.9	22715.7	24450.8	176621	827866	549548	48951.2	8975.66	27531.4	54404.6	49380.1	0	85430.2	86819.8	62349.5	0	0	0
Unknown	4.952	1015.88	[M+2H]2+	9591.02	0	0	0	228947	243594	2681.57	13632	0	0	0	0	0	4326.3	0	2.1042e+06	2.91251e+06	2.34923e+06
Unknown	5.284	111.117	[M+H]+	10452.9	10492.1	23719.5	531391	2.06374e+06	1.68405e+06	15115.1	16448.3	14443.2	8369.53	25896.1	9622.55	63592.1	273104	203666	0	0	142019
Unknown	4.218	404.119	[M+H]+	0	0	10588.1	1.08478e+07	9.85026e+06	9.31075e+07	12027.3	0	0	0	0	4184.04	0	313723	0	0	0	0
Unknown	3.993	445.132	[M+H]+	1340.28	6299.77	31767.1	2.82322e+06	4.34807e+06	5.93555e+06	117073	71419.8	29342.3	0	0	0	8001.55	20150.3	9535.46	0	0	0
Unknown	3.775	317.083	[2M+H]+	0	0	0	2.15734e+06	4.81981e+06	2.87746e+06	425414	480933	2.62585e+06	349884	117510	48894.3	10038.3	157903	29976.5	8.0415e+06	3.96606e+08	2.83209e+08
Unknown	4.29	224.037	[M+H]+	0	0	0	170174	0	306508	0	0	0	11297.4	4890.28	0	0	6619.47	0	5.54165e+07	8.47002e+06	1.96345e+07
Unknown	5.493	491.226	[M+H]+	316196	213969	415326	0	200332	0	0	0	0	0	0	5391.48	0	15412.3	0	0	0	0
Unknown	4.713	763.953	[M+2H]2+	0	0	735.055	69586	0	0	0	0	0	0	0	0	0	16478.6	0	4.46711e+06	5.06637e+06	4.71149e+06
Unknown	6.06	429.996	[M+H]+	0	0	0	0	0	0	0	0	0	0	0	0	4582.73	0	0	1.75632e+06	2.25757e+06	3.34518e+06
Unknown	4.744	453.171	[M+H]+	0	0	35845.3	0	65947.6	0	6679.64	0	0	2.21662e+06	1.0087e+06	85873.2	0	0	6643.77	0	122388	0
Unknown	4.916	880.541	[M+H]+	13832.7	0	0	81801.9	0	263895	0	22752.5	0	0	0	0	0	15711.8	0	4.83699e+06	5.22307e+06	5.35127e+06
Unknown	4.623	493.291	[M+H]+	20397.2	0	11575.8	0	0	0	5653.3	0	10687.5	0	0	0	9534.67	961.116	6876.95	2.97793e+06	3.84871e+06	3.1702e+06
Unknown	4.716	659.891	[M+H]+	0	0	0	0	0	0	0	0	2300.19	0	0	0	0	0	0	1.69214e+06	1.29567e+06	1.93071e+06
Unknown	3.651	402.195	[M+H]+	333874	186151	466123	6.13586e+06	2.44088e+07	1.02881e+07	36721.5	6579.16	13802.7	1.46252e+07	1.91062e+06	384863	23980	303904	217917	2.78824e+07	3.27455e+08	5.84568e+07
Unknown	4.179	319.151	[M+H]+	96419.5	101453	178583	1.59294e+06	14531.8	1.013e+07	0	0	0	235864	582852	44766.3	1.52773e+06	2.1683e+06	1.67381e+06	553098	1.56847e+06	1.47887e+06
Unknown	0.723	105.003	[M+H]+	798957	423145	540904	4.40902e+06	2.05923e+07	1.73782e+07	338898	295023	443059	643960	683739	199111	583123	954707	525448	5.85047e+06	8.42755e+06	2.86998e+06
Unknown	4.008	270.038	[M+2H]2+	1.237e+06	1.03428e+06	1.43427e+06	1.36452e+06	4.70024e+06	2.11915e+06	0	0	7400.83	0	8373.48	0	0	49741.6	4912.98	81976.1	624389	0
Unknown	8.492	631.399	[M+H]+	0	0	0	0	0	0	0	0	0	0	0	0	0	0	0	7.7161e+06	3.94946e+06	2.00033e+06
Unknown	2.064	172.953	[M+H]+	101917	42726.1	97441.2	2.8909e+06	9.96064e+06	1.31152e+07	290924	120020	342698	227707	145109	78880.6	86743.4	157922	59112.7	667155	656678	863201
Unknown	4.012	546.064	[M+Na]+	101421	87805.8	107239	0	204495	0	0	0	0	0	0	0	0	0	0	0	672475	166081
Unknown	8.545	410.346	[M+H]+	134183	93598	109535	260457	1.20856e+06	1.35955e+06	95123	49947	28355	196349	142085	72198.7	73037.7	87937.7	63471.4	2.68782e+07	5.60066e+06	2.05089e+06
Unknown	1.128	188.091	[M+Na]+	1.04078e+06	874770	1.24188e+06	2.66674e+07	6.94961e+07	8.47794e+07	3.31375e+06	1.78224e+06	1.09763e+06	3.28426e+06	1.95581e+06	567101	1.06381e+06	1.70898e+06	1.25863e+06	1.80206e+07	2.06304e+07	1.75765e+07
Unknown	1.011	312.019	[M+H]+	190379	140925	69776.7	799803	5.02691e+06	0	169308	329031	445036	526134	281253	100044	66047.9	223913	399668	2.45013e+06	6.82584e+06	2.65516e+06
Unknown	3.434	291.194	[M+H]+	0	686.465	0	0	0	0	0	5607.27	0	2.0876e+06	1.35988e+06	5302.18	7141.39	12459.5	0	31027.2	78875.7	22306.5
Unknown	4.402	749.421	[M+H]+	0	9281.93	0	173237	0	0	0	4103.48	0	0	0	0	0	0	0	2.75656e+07	3.39725e+07	2.49908e+07
Unknown	0.957	246.06	[M+H]+	4.34505e+06	1.08513e+07	1.90163e+06	8.90367e+06	5.79106e+07	3.38355e+07	24456	0	0	647205	201647	53836.1	48651.8	665461	43397.1	0	308691	0
Unknown	3.633	219.065	[M+H]+	1102.55	123.451	2634.75	187804	361326	262752	0	0	14644.3	381237	164166	28303.8	135431	241921	191086	0	305996	149231
Unknown	3.929	324.089	[M+H]+	81702.1	34403.1	1.08893e+06	204154	324418	3.9473e+06	0	0	0	11866.8	17332.7	544.802	10133	26384.2	7232.57	156239	73030.6	125994
Unknown	5.044	870.038	[2M+H]2+	19651.6	0	0	167309	0	172460	0	6047.27	0	14669.9	0	2248.96	0	13713.1	0	1.52089e+06	3.6832e+06	1.93248e+06
Unknown	4.577	541.815	[M+2H]2+	0	0	0	83099.8	0	236085	0	0	0	0	0	0	0	20483	0	1.39638e+07	1.87276e+07	1.61448e+07
Unknown	3.839	189.041	[M+H]+	64047.3	26504	18675.1	0	50413.2	119498	34149.2	95975	343868	0	0	0	0	9612.44	0	537605	4.86135e+06	3.60057e+06
Unknown	3.426	433.132	[M+H]+	84216.4	70117.9	93799.4	320659	502221	214279	210504	132555	72536.4	196671	227743	19429.5	116552	104913	117946	738498	653669	874114
Unknown	7.489	474.32	[M+H]+	75453.4	43363.9	902961	0	30078	72192.4	12158.2	13475.1	0	4870.94	2417.37	2049.22	3262.63	5240.89	4660.32	47672.9	55658.4	46933.7
Unknown	4.924	357.115	[M+H]+	36313.5	21783	43484.9	3.87123e+06	1.17791e+07	7.40138e+07	101639	58465.4	27308.6	174114	147810	22464.8	29765.1	317713	13301.5	1.99508e+06	3.73485e+06	3.92312e+06
Unknown	4.906	295.168	[M+H]+	308655	222759	967400	101304	357941	51217	24269.1	14934.8	15647.9	66236.9	30144.2	8968.37	37123.5	43523	53386.1	93529.4	156774	166992
Unknown	1.141	159.028	[M+H]+	782458	709620	341800	1.29306e+06	1.91469e+06	4.44392e+06	1.38503e+06	1.1046e+06	638741	55400	78113.6	35038.6	72960.8	118625	78448	3.88613e+06	4.85637e+06	3.49973e+06
Unknown	0.725	184.959	[M+H]+	4.50144e+06	3.14069e+06	4.40905e+06	4.44643e+07	2.37441e+08	2.40186e+08	2.69084e+06	1.44751e+06	1.5391e+06	3.58605e+06	4.62132e+06	539727	5.11134e+06	1.1266e+07	3.80593e+06	3.18243e+07	4.57941e+07	3.2443e+07
Unknown	4.505	626.35	[M+H]+	0	0	0	0	0	0	0	0	0	0	0	0	0	10007.6	0	3.91056e+06	5.78748e+06	4.70559e+06
Unknown	3.939	176.07	[M+H]+	2.96614e+06	1.61072e+06	330120	644448	0	326316	427198	348301	296409	116791	99855.7	15896.5	7426.19	33436.4	20910.8	0	132915	0
Unknown	3.92	317.122	[M+H]+	55477.2	63778.9	93297.7	5.95896e+06	8.75131e+06	8.08204e+06	0	11057.7	6630.2	122681	143660	6218.99	71475.3	121980	75089.9	4.56444e+07	2.78482e+07	2.08873e+07
Unknown	5.006	869.787	[M+H]+	6120.71	0	7842.57	107883	0	0	6315.93	10284.5	0	0	0	0	0	13285.5	11011.4	1.84391e+06	2.59342e+06	1.69637e+06
Unknown	5.188	424.216	[M+H]+	0	0	0	0	0	0	32566.9	20156.6	25445.5	42751.5	19218.1	1157.77	60148	283449	188685	1.71056e+06	645759	959101
Unknown	4.003	539.069	[M+H]+	1.56678e+06	1.25893e+06	1.73199e+06	1.66552e+06	7.07197e+06	2.97925e+06	0	0	0	0	0	0	0	61087	0	0	0	0
Unknown	0.824	224.986	[M+H]+	4.39062e+06	2.68997e+06	1.24234e+07	4.29825e+07	2.1565e+08	2.18177e+08	2.87054e+06	1.23706e+06	1.73857e+06	8.56374e+06	7.74885e+06	547785	4.69369e+06	1.12031e+07	3.67051e+06	2.89368e+07	4.03578e+07	3.36781e+07
Unknown	3.777	319.135	[M+H]+	2.17773e+06	1.59652e+06	1.5923e+06	6.11943e+06	7.25953e+06	1.61254e+07	113918	50067.2	45664.2	3.4589e+06	2.09096e+06	239141	621618	1.08742e+06	686629	1.28609e+06	1.69713e+06	1.4849e+06
Unknown	4.556	549.017	[M+H]+	0	0	0	0	0	0	0	0	0	0	0	0	0	0	0	2.36581e+06	3.36812e+06	2.3906e+06
Unknown	1.124	352.101	[M+H]+	3.23186e+06	1.99378e+06	1.62486e+06	393264	0	0	0	0	0	0	0	0	0	0	17518.8	0	0	0
Unknown	4.88	607.373	[M+H]+	0	0	0	0	0	0	0	0	0	0	0	0	0	0	0	2.25794e+06	3.24468e+06	3.09508e+06
Unknown	5.048	896.56	[M+H]+	13595.7	0	17035.6	71659.1	140742	233967	0	5872.47	8952.21	0	0	0	0	10580.6	5331.49	1.92008e+06	3.06641e+06	2.63059e+06
Unknown	3.759	382.17	[M+H]+	24635.2	19038.3	10794.7	2.64065e+06	4.60178e+06	1.26814e+07	14254	15637	7094.6	0	0	0	97980.1	146932	24645.1	2.06094e+06	1.45377e+07	6.33183e+06
Unknown	4.378	358.095	[M+H]+	0	0	0	11119.4	738976	0	0	0	0	0	0	0	0	982.786	0	4.21133e+06	2.91222e+06	1.78403e+06
Unknown	5.041	939.575	[M+2H]2+	13874.6	10282	5210.79	0	0	280803	0	16432.6	4480.39	0	9259.28	0	0	0	0	1.4787e+06	2.76735e+06	1.71094e+06
Unknown	4.114	226.041	[M+H]+	65982.3	5722.41	250319	3.2546e+06	1.15043e+07	9.27179e+06	158300	83905.1	11090.3	627119	152028	51437.6	0	67903.4	0	8.365e+06	1.12877e+07	8.64358e+06
Unknown	6.06	453.014	[M+H]+	0	0	0	94677.4	0	0	0	0	0	0	0	0	0	9314.16	0	1.8493e+07	2.95414e+07	2.74795e+07
Unknown	3.963	336.201	[M+H]+	0	8084.2	15943.8	97187.4	0	156551	10554.2	8239.08	0	10352.4	27041.6	4167.13	201838	326739	204964	602654	279346	85840.5
Unknown	0.723	182.962	[M+H]+	1.77971e+07	1.12829e+07	1.78597e+07	1.73455e+08	8.59701e+08	8.76426e+08	9.45977e+06	5.90589e+06	6.43533e+06	1.52114e+07	1.7877e+07	2.44305e+06	1.86906e+07	4.32631e+07	1.44588e+07	1.22505e+08	1.54355e+08	1.28833e+08
Unknown	3.396	509.147	[M+H]+	0	0	6259.49	127714	154872	0	0	7867.06	0	12303.4	26288.4	0	2.43661e+06	827695	455395	0	0	0
Unknown	1.132	238.091	[M+H]+	116543	127623	100847	8.39412e+06	5.64818e+07	2.5101e+07	1.17374e+06	1.1107e+06	519357	438852	178371	98442.2	238828	506864	952053	5.58759e+06	2.13608e+07	1.23033e+07
Unknown	4.881	909.89	[M+H]+	6942.83	0	0	179743	0	380108	0	9233.39	4115.73	0	0	0	0	18892.2	0	9.09404e+06	1.26393e+07	1.08959e+07
Unknown	3.725	391.217	[M+H]+	0	8139.07	15692.6	287288	996975	500136	60373.8	0	112463	0	17911.3	10902.4	886348	689836	548700	0	1.59799e+06	113930
Unknown	3.872	332.414	[M+H]+	335430	326229	357004	0	0	0	641.04	0	0	0	0	0	0	0	0	164077	197700	0
Unknown	3.882	331.135	[M+H]+	200213	250244	274506	1.12022e+06	5.15712e+06	9.55696e+06	82406.7	22656.2	130843	158267	158536	10598.5	312224	952082	627847	467058	516549	403185
Unknown	3.704	372.185	[M+H]+	31028.9	6756.16	154318	2.71865e+07	5.71562e+07	5.21524e+07	3.76968e+07	1.59464e+07	9.38583e+06	884907	234748	138591	207109	779747	69932.1	5.06583e+07	4.40827e+08	1.24596e+08
Unknown	4.023	199.096	[M+H]+	492977	706603	420929	621057	1.68467e+06	1.0277e+06	454848	280594	546108	111995	55596.9	40193.8	58075.7	137447	62596.6	394263	2.99687e+06	1.46936e+06
Unknown	3.523	327.067	[M+H]+	977197	601911	3.47715e+06	2.4067e+06	8.90147e+06	8.10327e+06	10630.5	0	24871.2	124010	89621.9	17980.6	369866	164805	74508.4	2.38908e+06	2.76356e+06	2.65793e+06
Unknown	5.334	345.015	[M+H]+	247222	704962	417174	319485	253564	226614	0	0	0	11294.7	0	5247.22	1773.15	0	0	0	0	0
Unknown	0.721	112.967	[M+H]+	5.29629e+06	5.13422e+06	5.44642e+06	2.4077e+07	5.90383e+07	5.80003e+07	4.86861e+06	3.65288e+06	4.41254e+06	9.27434e+06	7.76579e+06	1.78925e+06	4.18375e+06	4.06673e+06	3.26575e+06	5.24802e+07	7.85467e+07	7.25302e+07
Unknown	4.287	372.162	[M+Na]+	0	0	0	785034	0	0	9661.49	10858.2	8864.94	110423	30885.8	32660.7	23776.7	148455	85961.6	1.1545e+07	1.21233e+08	3.84773e+07
Unknown	4.962	879.739	[M+Na]+	36440.1	0	808.635	0	0	272764	0	23917.9	5519.84	0	0	0	0	9644.31	0	2.11467e+06	3.56236e+06	2.76519e+06
Unknown	1.839	170.961	[M+H]+	92848.4	48325.6	241752	63011.2	82838.5	135756	0	0	265.707	403785	155601	32744.7	6284.67	12390	7203.63	0	186325	13761.7
Unknown	1.832	341.932	[M+H]+	54272.3	21645.8	43910	278605	1.1788e+06	996001	65318.6	24750.9	46483.9	106256	90854.3	9613.57	85896.5	105662	95649	113567	0	0
Unknown	3.405	303.105	[2M+H]+	15644	7147.72	26275.4	934195	3.99589e+06	3.60167e+06	11961.1	6131.69	19103.6	201787	158397	25019.7	116128	255535	324943	2.44104e+06	4.45659e+06	2.01333e+06
Unknown	6.329	527.333	[M+H]+	0	0	0	58826.5	0	0	0	7307.53	863.352	0	0	0	0	0	0	3.64238e+06	3.28565e+06	2.41492e+06
Unknown	4.945	986.604	[M+H]+	11149.2	8300.55	3042.04	93598.1	0	0	0	1138.49	0	0	0	0	0	0	0	807702	1.23155e+06	1.52454e+06
Unknown	0.899	113	[M+H]+	2.28176e+06	819206	4.0255e+06	1.29623e+07	5.08447e+07	4.98125e+07	609736	1.22459e+06	886781	34024.9	255345	238820	3.41612e+06	3.65565e+06	3.35071e+06	9.14303e+06	3.45403e+07	1.56633e+07
Unknown	4.893	682.671	[M+2H]2+	0	0	0	263177	0	0	0	8936.07	0	0	0	0	0	8036.92	0	1.22053e+07	1.46352e+07	1.48804e+07
Unknown	4.172	388.196	[M+H]+	39574.8	20006.6	20542.9	0	0	955674	938994	431818	353427	642020	402257	64965.2	342701	645064	634857	409632	621369	384091
Unknown	1.039	495.007	[M+H]+	1.84434e+06	1.39278e+06	1.10997e+06	1.39711e+07	3.99508e+07	2.8104e+07	737561	383036	457222	618372	1.16023e+06	399992	750132	1.05771e+06	669305	1.66282e+07	1.60769e+07	1.98351e+07
Unknown	4.03	448.193	[M+H]+	163942	155124	151950	233194	182709	3.5482e+06	4326.01	22886.3	41177.5	35495.5	15196.6	1043.1	172028	198881	231371	689141	637502	652843
Unknown	5.933	376.247	[M+H]+	161748	272204	768954	0	0	0	568.164	0	0	0	0	380.992	0	541.743	0	0	0	0
Unknown	4.182	410.087	[M+Na]+	0	0	847.283	220306	150673	2.30843e+06	0	0	0	0	0	0	0	2237.72	0	4.76646e+06	3.43696e+06	2.94227e+06
Unknown	5.129	290.086	[M+H]+	7506.62	0	0	1.30151e+06	5.14173e+06	4.31235e+06	0	8553.59	0	0	0	4569.26	0	10740.5	0	2.58356e+06	3.41055e+06	1.58253e+06
Unknown	0.954	70.0655	[M+H]+	5.83869e+07	5.80603e+07	3.81826e+07	1.22402e+08	2.61394e+08	2.67682e+08	1.7446e+06	1.33065e+06	857932	754313	1.98749e+06	857570	3.36112e+06	1.14324e+07	1.83571e+06	2.25245e+07	8.35174e+07	4.02463e+07
Unknown	4.917	379.101	[M+H]+	183129	221127	156684	968876	1.35941e+06	2.40022e+06	0	0	0	0	0	0	0	0	18429.8	0	0	126550
Unknown	0.728	250.938	[2M+H]+	1.48193e+06	1.96051e+06	1.9109e+06	3.23613e+06	4.65947e+06	4.61662e+06	1.12612e+06	730281	1.06065e+06	1.31147e+06	1.87333e+06	200429	988561	488600	451211	1.32277e+07	1.77688e+07	1.71625e+07
Unknown	4.556	576.7	[M+H]+	0	0	0	141828	0	0	0	0	0	0	0	0	0	0	0	9.9951e+06	1.23987e+07	9.6192e+06
Unknown	4.875	873.205	[M+H]+	8634.93	0	42633.9	187440	0	413298	0	10086.5	4760.12	0	0	3389.29	0	23141.4	0	1.07552e+07	1.39682e+07	1.33186e+07
Unknown	0.727	168.05	[M+H]+	1.06248e+06	861077	1.14562e+06	7.25489e+06	3.54285e+07	3.38311e+07	748886	421222	447128	1.1199e+06	1.10734e+06	308266	1.00045e+06	1.55128e+06	888995	7.48074e+06	8.97047e+06	1.00737e+07
Unknown	4.02	435.093	[M+H]+	0	0	0	2.03052e+06	9.10143e+06	5.07719e+06	0	0	8391.19	0	7817.28	0	0	0	0	0	15959.8	0
Unknown	5.021	1047.64	[M+H]+	19743.6	0	0	53810.7	0	198550	0	0	3652.88	0	0	0	0	0	0	297118	1.63031e+06	2.11392e+06
Unknown	6.169	673.391	[M+H]+	0	0	0	0	0	0	0	5809.72	0	17808.8	0	0	0	0	29392.8	8.00449e+06	6.47786e+06	4.12361e+06
Unknown	7.126	527.333	[M+Na]+	0	0	0	0	133322	0	3275.38	0	0	0	0	0	0	0	0	3.09168e+07	6.93882e+06	7.48838e+06
Unknown	0.874	139.067	[M+Na]+	154301	120977	7.37585e+06	4.99968e+06	0	1.18005e+06	2.83719e+06	3.21348e+06	1.66749e+06	2.26811e+07	1.74692e+07	4.11764e+06	1.76428e+06	4.24806e+06	974017	0	1.10274e+06	1.72226e+06
Unknown	7.456	205.158	[M+H]+	103906	102989	151986	933316	2.89179e+06	2.433e+06	111427	138209	198513	148484	165585	116354	146919	121249	114616	5.14473e+07	5.72744e+07	4.52136e+07
Unknown	2.266	307.082	[M+H]+	1.13319e+06	610276	1.69165e+06	1.22008e+07	4.18704e+07	4.34794e+07	1.67662e+06	1.2376e+06	3.64059e+06	247375	317054	41761.7	859414	2.63454e+06	3.74261e+06	3.60148e+06	1.05755e+07	4.71501e+06
Unknown	6.076	873.986	[M+2H]2+	7131.25	6373.96	166057	36352.1	520869	0	0	2027.46	10038.4	0	22395	10900.3	8355.26	12565.9	0	0	0	0
Unknown	5.027	1026.63	[M+H]+	5206.57	6650.79	1146.06	0	0	0	473.695	7274.66	2848.75	8377.49	0	0	0	10024.2	0	1.35546e+06	2.59488e+06	2.0209e+06
Unknown	0.724	170.066	[2M+H]+	463790	220932	444410	3.42783e+06	1.56877e+07	1.48211e+07	274806	139085	168821	524846	494127	151209	335461	627698	358851	3.14811e+06	4.47814e+06	2.63738e+06
Unknown	6.077	195.028	[M+H]+	1290.97	0	0	0	0	0	0	0	0	0	0	0	0	0	0	7.37066e+06	1.3312e+07	1.44004e+07
Unknown	3.843	315.104	[M+H]+	275720	225415	400808	1.40752e+06	3.14354e+06	3.19375e+06	88636.3	56198.2	48023.6	466092	379552	43851.6	184624	210254	201844	1.39287e+07	4.73114e+07	2.72553e+07
Unknown	1.383	119.018	[M+2H]2+	94220.3	57129.4	145793	354445	472426	1.2699e+06	4225.47	4144.57	5485.56	0	14309.9	6687.17	133902	85641.3	86101.3	1.25817e+06	1.05134e+06	2.05024e+06
Unknown	7.544	510.236	[M+H]+	169140	135477	261032	184793	375386	0	301958	200973	114417	148354	275603	0	129607	140398	102975	1.35261e+06	695627	833001
Unknown	3.456	73.0653	[M+H]+	47012.3	42802.1	52921.7	382196	1.2396e+06	393406	153266	251208	409303	164801	92736.1	23900	240586	425726	309708	735919	2.77073e+06	1.63625e+06
Unknown	4.079	433.167	[M+H]+	0	9036.9	0	641411	0	0	3.11606e+06	1.88589e+06	2.12816e+06	0	13090	0	236428	413313	274980	0	796004	0
Unknown	4.662	442.227	[M+H]+	0	14957	12493	79296.2	63081.3	195421	1071.55	2158.19	688.032	0	0	4897.41	115926	481338	227158	136267	0	111245
Unknown	4.141	365.119	[M+H]+	77076.3	115229	16814.8	2.38342e+07	4.07736e+07	5.54179e+07	142872	127737	102006	4.94759e+07	1.55045e+08	2.63979e+07	493456	2.17625e+06	103897	0	133893	53397.4
Unknown	2.211	209.101	[M+H]+	55246.8	76802.4	109567	317485	417377	186083	71569.1	3008.32	112068	197006	57843.2	37258.5	31272.4	85841.5	10208.9	1.83787e+06	2.81337e+07	1.78263e+07
Unknown	0.75	84.0811	[M+H]+	2.62276e+06	3.89075e+06	4.54591e+06	9.38935e+06	2.70141e+07	1.79856e+07	1.71217e+06	3.59257e+06	1.83606e+06	1.6771e+06	773306	396266	3.16303e+06	3.26768e+06	1.72445e+06	5.68296e+06	1.30564e+07	1.04661e+07
Unknown	5.573	414.002	[M+H]+	0	0	0	380385	0	0	0	0	0	0	0	6110.14	0	42711.7	0	6.84123e+06	5.06948e+06	6.34558e+06
Unknown	4.992	826.175	[M+H]+	0	0	0	48760.8	0	0	3213.97	9222.19	924.13	0	0	3638.71	0	19936.8	10383.6	1.94716e+06	2.98135e+06	2.74542e+06
Unknown	4.652	510.008	[M+H]+	7124.63	0	0	648248	5.65394e+06	2.84012e+06	0	0	0	0	0	0	0	0	0	0	0	0
Unknown	4.787	545.199	[M+H]+	0	0	0	5.84577e+06	2.77423e+07	5.28616e+06	0	0	0	389353	114927	38219.7	7092.58	86866.3	0	0	0	0
Unknown	0.716	81.0146	[M+H]+	480436	420085	594657	1.4388e+06	1.27099e+06	365331	324272	243429	370885	512057	483757	126414	285862	221040	211777	4.4578e+06	5.52334e+06	5.19694e+06
Unknown	0.724	148.027	[M+H]+	708191	287327	564257	4.1674e+06	2.15705e+07	2.071e+07	376874	261153	280489	926188	860730	229643	542403	875170	485582	5.92112e+06	7.38724e+06	6.60131e+06
Unknown	6.062	117.033	[M+H]+	0	0	0	0	0	0	0	0	0	0	0	0	0	7209.65	0	1.29303e+07	2.48952e+07	1.94706e+07
Unknown	4.052	515.133	[M+H]+	0	11917.4	43816.4	909716	4.77359e+06	2.0366e+06	0	0	0	25461.6	0	0	0	0	0	831422	4.78742e+06	1.7592e+06
Unknown	4.829	570.344	[M+H]+	0	0	0	0	0	0	0	4205.82	0	0	0	0	23272	5774.35	0	1.26584e+06	2.21694e+06	2.06274e+06
Unknown	3.429	187.06	[M+H]+	162805	97173.8	142781	5.53359e+06	1.15106e+07	5.45433e+06	245816	261462	220951	69849.6	96760.3	37788.5	144918	205248	324325	1.17621e+06	1.1257e+06	1.17949e+06
Unknown	4.383	367.1	[M+H]+	26785.1	0	28887.9	6.89485e+06	5.71407e+06	4.01039e+07	15853.3	661.129	0	0	0	5733.37	0	212325	32478.7	1.34004e+07	8.39489e+06	4.75771e+06
Unknown	4.419	323.09	[M+H]+	0	0	315.873	691299	0	0	16304.7	0	0	382167	732615	34496.4	6438.56	8012.7	0	0	0	93589.3
Unknown	0.928	188.055	[M+H]+	183010	124244	141648	4.35608e+06	3.87804e+07	2.84057e+07	91909.7	94787.9	130788	251964	388185	148101	488195	503323	376843	5.02633e+06	1.10716e+06	2.15595e+06
Unknown	0.727	88.9905	[M+H]+	623099	472975	690021	5.35167e+06	2.94253e+07	2.3163e+07	458691	398285	359535	636861	692889	227778	682073	1.18001e+06	580104	7.18279e+06	6.15778e+06	6.191e+06
Unknown	0.722	223.989	[M+H]+	1.83384e+07	1.1685e+07	1.94101e+07	1.81887e+08	9.04481e+08	1.01085e+09	1.03397e+07	5.39766e+06	6.67837e+06	1.55158e+07	1.80042e+07	2.51476e+06	1.96286e+07	4.53459e+07	1.42679e+07	1.17381e+08	1.71612e+08	1.30667e+08
Unknown	1.28	234.946	[M+H]+	410408	396997	262235	2.65322e+06	7.74212e+06	6.50311e+06	370753	327587	300574	739774	507775	237917	189514	206096	190848	6.41141e+06	4.97997e+06	4.68841e+06
Unknown	2.233	171.112	[2M+H]+	86386.1	61096	68697.5	1.90909e+06	1.34614e+06	1.41978e+06	99569.1	83508.4	80898.7	168507	97518	105083	112481	138027	92377.8	2.02577e+08	2.33158e+08	2.05461e+08
Unknown	1.146	178.07	[M+H]+	241713	145874	92329.3	6.14742e+06	6.30063e+06	3.54499e+06	5.40099e+06	2.39017e+06	1.94827e+06	320004	213896	250787	257908	695832	180321	7.54657e+08	1.66105e+09	1.09402e+09
Unknown	0.994	223.06	[M+H]+	6.46349e+06	3.50688e+06	5.88895e+06	3.2786e+07	6.30895e+07	1.32302e+08	363476	160444	655497	212146	1.68484e+06	153034	6.65108e+06	5.1226e+06	4.41281e+06	9.14542e+07	7.01736e+07	1.27539e+08
Unknown	4.114	162.017	[M+H]+	300853	151180	524229	4.42322e+06	1.6742e+07	1.32103e+07	535221	340383	170904	1.1672e+06	500673	165532	17853.8	279508	3278.48	1.00683e+07	1.12762e+07	1.17702e+07
Unknown	3.674	241.07	[M+H]+	56519.4	50183	113444	1.81789e+06	4.48882e+06	3.5401e+06	864271	366347	216165	21702.9	16886.7	7720.23	79540	102479	96521.1	1.59745e+06	1.09126e+07	3.22881e+06
Unknown	4.87	274.128	[M+H]+	33047.1	51281	74054.7	814019	1.4536e+06	677410	542340	230012	253241	60273.6	51858.4	24411.5	39070.6	90619.6	54969.4	0	195603	0
Unknown	4.902	644.151	[M+H]+	0	0	2694.21	0	0	94780.4	0	0	0	0	0	0	7059.28	0	0	2.2535e+06	2.03708e+06	2.24576e+06
Unknown	3.992	317.099	[M+H]+	0	0	0	117494	0	0	0	0	6531.24	11756.6	23670.4	0	424067	938438	480024	0	0	0
Unknown	6.961	724.048	[M+H]+	0	0	0	0	87014	0	0	0	8841.57	0	20137.9	0	0	0	0	1.44689e+06	2.3485e+06	2.4296e+06
Unknown	1.097	353.039	[M+H]+	167047	37543	80092	1.40909e+06	4.06753e+06	1.02485e+07	25893.3	46763.8	40294.7	135537	124581	26979.1	283145	200631	206768	2.73595e+06	1.94376e+06	2.23197e+06
Unknown	4.666	422.166	[M+H]+	0	0	0	2.93408e+06	5.07372e+06	9.86641e+06	1173.44	732.097	0	0	0	0	4671.73	13532.7	1280	0	0	0
Unknown	4.111	289.091	[M+H]+	233987	209074	299858	1.59266e+07	4.86728e+07	2.78379e+07	239777	186247	143500	1.22271e+06	761924	101780	79124.3	231522	88493.8	2.77671e+06	3.4086e+06	4.48442e+06
Unknown	4.983	295.092	[M+H]+	313710	583869	1.03931e+06	462028	941915	1.29734e+07	21437.1	7528.65	0	11815	0	0	29864.4	62136	24292.2	0	0	0
Unknown	0.948	71.0495	[M+H]+	538566	405774	531633	2.40563e+06	9.826e+06	1.04438e+07	213149	151390	250969	248178	444030	75263	648812	425880	415451	8.95825e+06	9.41904e+06	1.02807e+07
Unknown	7.462	627.329	[M+H]+	0	0	0	0	0	0	0	0	16215.9	0	0	0	0	0	0	9.69681e+06	1.00454e+07	1.01681e+07
Unknown	3.431	385.111	[M+H]+	58884.2	49322	63643.6	115940	143313	172617	70702	40030	36136.9	144001	217444	11925.9	77885.2	97777.7	74099.3	282703	549414	506182
Unknown	7.347	137.06	[M+H]+	218530	138766	180653	4.93035e+06	1.55213e+07	3.27044e+07	213963	147726	163856	377900	283678	144645	81383.8	201200	182992	2.11034e+06	3.05148e+06	2.655e+06
Unknown	4.991	992.109	[M+H]+	18222.3	0	0	0	0	402287	0	7661.62	0	0	16398.5	0	0	0	0	414218	506608	1.17038e+06
Unknown	3.852	323.157	[M+H]+	1972.52	5058.39	2251.99	70704	17964.3	307868	0	0	1528.01	16250.6	16524.8	6313.05	9551.9	0	1113.6	1.88467e+07	2.47436e+07	2.51253e+07
Unknown	0.898	211.059	[M+Na]+	1.71054e+06	1.84458e+06	1.93763e+06	8.6562e+06	3.16709e+07	3.5784e+07	374828	210275	587079	285818	1.07476e+06	188871	2.01284e+06	1.51456e+06	1.37846e+06	2.71202e+07	1.91943e+07	4.07748e+07
Unknown	0.981	250.074	[M+H]+	610731	352804	1.93694e+06	2.33428e+06	6.44347e+06	1.0827e+07	441667	480249	353379	688534	641110	77919.4	3.01202e+06	3.27146e+06	2.30437e+06	6.79737e+06	8.77038e+06	6.67867e+06
Unknown	4.142	360.165	[M+H]+	30550.5	103250	42438.5	1.55965e+07	2.57134e+07	2.75079e+07	77197.4	102837	72515.3	2.17035e+07	7.52472e+07	5.81885e+06	690791	1.15152e+06	719150	19573.4	2.12937e+06	0
Unknown	3.865	208.647	[M+H]+	4928.36	23008.7	0	6956.03	475151	178983	98525.9	34066.4	41294.4	31545.7	0	0	172909	92729.9	160585	257880	2.75843e+06	238802
Unknown	5.051	313.091	[M+H]+	0	0	0	3.75862e+06	9.02532e+06	7.21656e+07	660.609	0	0	18914.4	0	4285.5	5908.57	217234	0	256096	0	122666
Unknown	3.907	407.637	[M+H]+	0	8203.91	0	0	0	0	2074.95	0	0	0	0	0	259917	57612.8	112092	0	0	121870
Unknown	3.666	427.208	[M+H]+	0	0	0	20199.9	0	0	0	19295.2	0	15588.3	15473.3	5870.76	682819	469874	564498	0	0	20388.4
Unknown	4.845	346.089	[M+H]+	733383	614427	5.94294e+06	153371	0	0	325540	20985.8	99764.7	30288.8	20893.8	5804.71	206209	187510	246495	0	0	125313
Unknown	0.72	81.5209	[M+H]+	986401	1.16523e+06	936750	6.14456e+06	1.18942e+07	9.60973e+06	959954	735599	847205	1.40123e+06	1.27617e+06	311716	843580	698896	656063	1.18866e+07	1.61549e+07	1.63281e+07
Unknown	5.05	907.564	[M+H]+	10035.6	0	4747.76	0	0	157610	7919.88	422.077	1653.46	0	0	0	0	4008.9	0	1.03402e+06	1.03765e+06	1.53029e+06
Unknown	4.918	741.708	[M+2H]2+	11121.2	0	0	322034	0	0	0	2400.98	0	0	0	0	14068	8136.35	3060.32	4.85613e+06	7.33606e+06	5.87031e+06
Unknown	3.764	333.057	[M+H]+	13666.3	0	0	152150	0	0	24028.2	32492.4	299260	32965.8	0	0	0	14193.7	0	1.02222e+06	2.71824e+07	2.08252e+07
Unknown	4.939	752.47	[M+H]+	12690.4	0	10101.2	533867	12963	0	2222.72	8658.17	0	0	0	0	0	49252.8	8760.23	5.12159e+06	6.97016e+06	5.65014e+06
Unknown	3.725	233.981	[M+H]+	36456.3	13580.9	51604.7	937703	1.96395e+06	1.82878e+06	28789.5	64496.3	64452.2	62561.8	170577	36694.6	102051	147954	172809	1.15274e+06	3.02741e+06	2.09164e+06
Unknown	6.057	186.055	[M+H]+	0	0	0	0	0	0	0	0	0	0	0	0	0	0	0	1.0669e+07	1.76885e+07	1.8099e+07
Unknown	0.881	487.164	[M+H]+	1.49584e+06	2.06928e+06	1.96279e+06	8.29937e+06	3.04545e+07	1.23092e+07	120977	32034.5	160866	193122	633932	21913.6	673923	955504	369901	1.98242e+06	4.1772e+06	3.65012e+06
Unknown	5.936	313.07	[M+H]+	0	4320.18	0	152035	0	125371	0	0	0	0	0	0	0	22432	0	4.82677e+07	9.52737e+07	5.23363e+07
Unknown	4.256	439.157	[M+H]+	1.8424e+07	3.53712e+07	2.01551e+07	7.47769e+07	3.38564e+08	6.52835e+07	392670	79104.6	94054.7	5.86735e+06	4.51719e+06	680582	1.62916e+06	4.76355e+06	3.29915e+06	5.80937e+06	9.04606e+06	7.27351e+06
Unknown	5.334	290.969	[M+H]+	202501	680272	416381	307222	0	0	0	0	0	11144.8	0	0	0	9648.13	6545.26	0	0	0
Unknown	4.753	218.117	[M+H]+	4.25396e+06	2.70743e+06	460844	99333.4	0	584218	261723	142917	101329	122871	147429	27496.4	19463.3	18474.7	0	0	0	244776
Unknown	0.636	307.142	[M+H]+	484293	398528	778057	124193	0	0	0	0	0	0	0	0	96869.5	44633.9	0	0	0	86329.6
Unknown	0.92	228.17	[M+H]+	0	0	0	503396	2.34232e+06	3.30154e+06	43826.2	21882.2	32009.5	0	0	0	565046	307311	572341	0	0	0
Unknown	4.522	402.209	[M+Na]+	23848.4	29849.7	39736.1	79094.9	0	326051	19042.9	38734.7	33753.3	0	23541.4	0	296304	844223	606191	305992	439835	177473
Unknown	4.383	140.143	[M+H]+	39923	34218.5	46188	118021	194363	662223	50825	55584.1	54742.6	68191.9	56523.9	38055.8	286489	728520	932872	482012	835637	386652
Unknown	5.117	410.028	[M+H]+	0	0	0	437215	1.44154e+06	1.32812e+06	0	6996.76	0	0	0	0	0	10899.9	0	1.61813e+06	2.1689e+06	767319
Unknown	3.795	144.101	[M+H]+	57897.2	53436.4	99954.1	958275	968442	1.54501e+06	78959.3	75291.7	92654.5	140221	74965.4	67034.5	82381.2	165700	100182	4.91488e+07	6.88962e+07	3.82319e+07
Unknown	4.401	441.247	[M+H]+	15323.8	0	6711.37	0	37804	0	0	4415.74	0	31799.2	59178.6	0	23803.1	11193.7	5348.74	7.27767e+06	9.05865e+06	7.26905e+06
Unknown	4.182	249.148	[M+H]+	60561.6	27320.2	28966.7	163094	666506	578731	44181.2	23888	36030.1	87905.3	86211.3	35987.1	37913.6	44946.8	36585.8	9.01331e+06	1.83671e+07	1.10744e+07
Unknown	1.152	382.018	[M+H]+	520581	342484	397849	2.22016e+06	5.83012e+06	7.93546e+06	19864.2	0	14404.3	385171	231928	80258.2	775593	811976	557494	4.36275e+06	1.0195e+06	1.5416e+06
Unknown	0.724	241.999	[M+H]+	2.05507e+07	1.30476e+07	2.15519e+07	2.13445e+08	1.04967e+09	1.05706e+09	1.24995e+07	6.77459e+06	8.11982e+06	1.95839e+07	2.11227e+07	3.49465e+06	2.24104e+07	4.97312e+07	1.73831e+07	1.4301e+08	2.10113e+08	1.55168e+08
Unknown	5.575	432.012	[M+H]+	0	0	0	278914	0	31613.5	0	0	0	0	0	754.586	0	13738.6	0	3.4441e+06	2.69357e+06	3.93711e+06
Unknown	5.305	105.018	[M+H]+	11506.1	0	12400.1	909185	2.84044e+06	3.94931e+06	35506.2	5388.39	37524.6	26239.4	6935.06	0	5421.07	296491	4754.93	695735	1.31169e+06	515379
Unknown	4.921	341.064	[M+H]+	0	0	0	0	246581	0	1499.36	1851.91	0	0	0	0	0	14859.1	0	3.56577e+06	8.29924e+06	6.26699e+06
Unknown	7.459	334.681	[M+H]+	0	0	0	0	0	0	0	0	0	0	0	0	0	0	0	1.7568e+07	1.69866e+07	1.75174e+07
Unknown	0.977	331.15	[M+H]+	733078	398746	1.63741e+06	868421	2.54434e+06	3.0084e+06	548476	641224	1.64768e+06	1.42967e+06	408733	129640	320423	294946	113753	7.24884e+06	1.91865e+07	5.13377e+06
Unknown	4.438	466.167	[M+Na]+	7838.57	7949.53	9368.42	115781	0	0	0	0	0	0	0	0	0	0	0	1.96926e+06	8.71957e+06	2.07452e+06
Unknown	4.661	191.085	[M+H]+	226071	196891	1.04454e+06	2.32804e+06	8.13051e+06	6.43042e+06	109954	114855	114094	200298	217761	67825	242664	209471	337064	2.6173e+06	3.95278e+06	3.70258e+06
Unknown	9.383	685.464	[M+H]+	117049	380842	35220.2	205314	793990	0	0	0	0	45461.7	250150	0	22332	0	0	0	340545	0
Unknown	0.974	346.008	[M+H]+	9.35296e+06	8.67665e+06	9.73279e+06	3.40838e+07	7.3519e+07	9.79464e+07	1.15636e+07	8.51506e+06	6.23282e+06	2.02889e+07	1.81481e+07	2.46853e+06	8.21565e+06	7.99939e+06	7.1199e+06	1.93085e+08	1.78854e+08	1.65667e+08
Unknown	5.194	368.227	[M+H]+	6462.95	20858.9	9996.45	522713	0	2.98225e+06	18213.6	720.145	28020	51394.4	10649.3	22371.2	511385	1.48095e+06	956796	56439.4	149223	174031
Unknown	2.093	289.067	[M+H]+	63019.1	54841.1	0	2.25844e+06	0	0	21657	0	0	0	86102.9	88866.7	16904.6	150886	0	2.74185e+06	4.82416e+07	3.76196e+07
Unknown	6.319	433.049	[M+H]+	0	0	0	0	0	0	0	0	0	0	0	0	0	0	0	1.96981e+06	2.68854e+06	2.63065e+06
Unknown	6.7	311.054	[M+H]+	0	0	0	0	0	0	0	0	0	0	0	0	0	0	0	3.63817e+06	7.94988e+06	3.76236e+06
Unknown	8.389	682.407	[M+H]+	0	0	0	0	0	0	0	0	0	0	0	0	0	0	0	1.46288e+06	2.11467e+06	1.30871e+06
Unknown	0.637	267.143	[M+H]+	419980	343620	709112	71098	0	0	0	0	0	11836.3	32771.1	0	60204.8	29863.4	9386.87	0	0	0
Unknown	3.55	285.095	[M+H]+	44486.3	0	76033.9	407605	153634	3.34275e+06	20422.9	27543.3	0	144143	167993	6033.51	9870.58	594.006	18845	1.73447e+06	2.02955e+06	1.48671e+06
Unknown	6.062	357.06	[2M+H]+	0	0	1182.48	0	0	0	0	0	0	0	0	0	0	0	0	1.06791e+07	1.85111e+07	1.82511e+07
Unknown	4.121	655.174	[2M+H]+	179611	44496.8	746993	1.12168e+07	3.77613e+07	2.27765e+07	527401	225885	85588	1.69619e+06	537752	132217	0	216328	0	1.91751e+07	2.91305e+07	2.40987e+07
Unknown	7.75	632.307	[M+H]+	0	0	0	12181.6	0	0	0	0	0	0	0	0	0	0	0	9.83849e+06	1.14521e+07	1.01845e+07
Unknown	3.895	289.125	[M+H]+	470419	58840.8	975273	1.34335e+06	2.70709e+06	1.55554e+06	23425.6	7453.2	0	833381	492209	78175.7	1.3153e+06	2.09221e+06	2.22898e+06	1.55076e+06	3.60317e+06	1.81127e+06
Unknown	3.636	288.648	[M+2H]2+	0	0	0	89584.6	151570	0	0	0	0	1.04362e+06	1.52747e+06	83895.3	9220.01	2991.7	14038.3	12598.3	19642.9	0
Unknown	4.899	443.117	[M+H]+	0	1709.62	0	311711	565479	2.78488e+07	1923.8	0	0	2436.8	151.366	4305.05	783.79	86788.6	0	0	0	0
Unknown	0.726	330.93	[M+H]+	1.86311e+06	1.33222e+06	2.09063e+06	1.23088e+07	4.01182e+07	2.81674e+07	944796	502654	663160	1.38872e+06	1.77424e+06	243295	1.76195e+06	2.92195e+06	1.47868e+06	1.14135e+07	1.89973e+07	1.34335e+07
Unknown	4.313	411.126	[M+H]+	1.37556e+06	1.17212e+06	960559	2.71305e+06	3.42092e+06	7.1641e+06	17841.2	10411.5	6691.76	179309	122385	96114.5	6121.03	173049	5295.87	0	532987	109672
Unknown	6.061	276.017	[M+H]+	0	0	0	49540.3	0	0	0	0	0	14391.2	0	4311.39	6254.82	0	0	1.11889e+07	1.839e+07	1.92076e+07
Unknown	7.514	353.267	[M+H]+	291562	273303	166762	4.30647e+06	4.7481e+07	3.35942e+07	118442	107440	135277	101504	45767.1	17297.3	2.16314e+06	2.23713e+06	1.38068e+06	2.98976e+06	1.15795e+07	6.12683e+06
Unknown	4.491	411.197	[M+H]+	1541.95	7594.14	16157.8	1.91876e+06	6.97246e+06	4.16066e+06	15945	11392.3	10023.6	0	17845	21540.6	225899	198518	145084	827225	1.70541e+06	2.16662e+06
Unknown	0.918	159.051	[M+H]+	5.69143e+06	5.9925e+06	4.5711e+06	1.05845e+07	0	0	352497	155645	106298	188625	280962	456941	1.77348e+07	2.03244e+07	2.88621e+07	716569	0	351005
Unknown	4.006	262.051	[M+H]2+	4.45853e+06	3.62995e+06	4.73282e+06	4.1549e+06	1.43082e+07	5.54599e+06	0	0	0	0	0	25231.1	0	211130	0	0	586114	473365
Unknown	1.137	444.207	[M+H]+	78033.8	37084.7	70428.5	349832	433796	1.04169e+06	65604.1	24239.9	23718.8	1.43522e+06	609103	30270.1	35289.5	103407	41317.4	662908	1.81114e+06	1.01298e+06
Unknown	3.503	209.044	[M+H]+	80381.7	64903.1	152419	3.38616e+06	1.55659e+07	1.02439e+07	71534.7	64668.1	70720.8	9526.87	14263.3	10227.6	111010	99125.6	102146	1.64812e+06	3.2725e+06	1.51286e+06
Unknown	4.608	203.154	[M+H]+	192499	272927	2.8698e+07	956116	0	277662	30227.4	8056.81	25496.9	70765.4	13081.9	30877.8	19239.9	69557.3	2105.33	64492.7	263136	67197.5
Unknown	3.564	121.028	[M+H]+	68022.6	75524.9	77509.3	9.21854e+06	2.20519e+07	5.71721e+07	71992.2	57031.1	3931.06	141994	191817	43665.6	172174	680881	371418	1.20014e+06	1.57031e+06	1.345e+06
Unknown	3.496	327.046	[M+H]+	729175	799018	1.58978e+06	1.78214e+06	2.96815e+06	1.8742e+06	4446.8	0	4821.68	2.03458e+06	1.63047e+06	350898	1.0448e+06	1.38753e+06	878107	3.0807e+06	3.70805e+06	2.95226e+06
Unknown	6.321	460.006	[M+H]+	0	0	0	0	0	0	0	0	0	0	0	0	0	0	0	2.62615e+06	3.09337e+06	3.06885e+06
Unknown	4.124	464.024	[M+H]+	0	0	0	123311	229784	0	0	0	0	100533	263721	0	0	0	0	2.92647e+06	3.02923e+07	6.5859e+06
Unknown	8.145	261.184	[M+H]+	95536.3	75816.7	85551.8	1.16867e+06	4.8106e+06	2.32988e+06	69437.5	80527.7	152581	115299	116629	81449.3	91791.3	133166	101969	1.61531e+07	2.51397e+07	1.52303e+07
Unknown	4.811	544.005	[M+H]+	0	0	0	31996	41661	0	6521.07	0	0	0	0	0	0	0	0	7.61812e+06	8.42873e+06	8.3321e+06
Unknown	4.385	529.165	[M+H]+	0	0	0	2.91355e+06	8.03882e+06	3.22051e+06	0	20096.1	0	0	0	7624.06	0	59384	4648.63	0	0	0
Unknown	4.122	349.069	[M+H]+	138759	63952.9	425458	6.58031e+06	2.56084e+07	1.255e+07	266996	133192	51251	729690	363469	67834	0	117280	0	4.48972e+06	9.64764e+06	7.21755e+06
Unknown	4.223	240.086	[M+H]+	11842.5	8405.92	4353.1	135052	332392	643908	679800	254845	602770	7071.49	2463.05	3361.29	38489.5	185268	256787	1.78916e+06	4.11671e+06	1.48775e+06
Unknown	1.129	144.065	[M+H]+	2.2857e+06	1.69994e+06	3.7408e+06	2.06042e+07	5.28358e+07	8.61113e+07	2.81347e+06	1.7189e+06	2.10383e+06	1.09572e+07	5.43379e+06	1.43882e+06	2.77737e+06	3.48257e+06	2.12018e+06	1.00228e+08	1.58998e+08	1.03434e+08
Unknown	5.558	415.009	[M+H]+	0	0	0	309389	0	0	0	0	0	0	0	0	0	44423	0	9.79862e+06	1.55277e+07	9.66575e+06
Unknown	4.863	738.972	[M+H]+	6017.66	0	0	35281.3	0	0	0	3463.27	0	0	3309.44	0	0	6109.59	843.689	5.77398e+06	6.56849e+06	6.75657e+06
Unknown	4.144	365.104	[M+H]+	370553	601268	450788	1.61129e+06	5.95492e+06	2.65537e+06	28603.2	469.14	81591.4	726028	3.82026e+06	658874	94687.6	113778	41208.3	0	0	201938
Unknown	4.919	784.821	[M+H]+	5518.64	4813.36	2987.79	309042	0	238479	0	0	2332.92	0	0	0	0	39482.3	0	5.1512e+06	6.83417e+06	6.71267e+06
Unknown	5.561	294.005	[M+H]+	0	0	0	286461	0	0	7270.75	0	0	0	0	0	0	17785.1	0	1.12237e+07	1.24284e+07	9.65881e+06
Unknown	0.724	72.0813	[M+H]+	8.9657e+07	1.31368e+08	1.39499e+08	3.77186e+08	1.00776e+09	8.07479e+08	3.63763e+07	4.01439e+07	3.57535e+07	3.42447e+07	5.78982e+07	1.05829e+07	4.09527e+07	5.01642e+07	5.70127e+07	1.75517e+08	3.7006e+08	3.14002e+08
Unknown	3.955	210.04	[M+H]+	146610	48154.8	408783	1.40233e+06	3.8517e+06	4.10868e+06	1.31743e+06	1.59365e+06	1.02523e+06	135006	133054	20908	33010.5	76480.8	47583.8	0	300184	0
Unknown	1.187	284.992	[M+H]+	87517.4	43123.2	110170	284988	358377	1.06173e+06	10369.3	0	0	0	160429	0	93327.8	11071.3	15441.8	1.232e+06	853237	1.18986e+06
Unknown	3.377	388.134	[M+H]+	41939.6	13497.4	20441.1	3.19004e+06	1.06441e+07	2.17604e+07	4620.89	6642.66	0	0	0	0	0	41328	0	0	0	0
Unknown	4.742	502.645	[M+H]+	0	0	0	0	0	0	0	0	0	0	0	0	0	0	0	1.71939e+07	2.13382e+07	1.63569e+07
Unknown	3.464	519.179	[M+Na]+	391253	188512	403008	969082	2.59636e+06	2.85274e+06	178482	150126	144451	178539	131058	65738.2	133233	127271	135122	1.03831e+06	986120	1.11411e+06
Unknown	3.457	229.07	[M+H]+	133924	83561.1	155060	697929	1.2897e+06	799977	156144	109605	99509.1	247855	278121	28059.2	118259	137452	165104	856038	392727	774349
Unknown	4.263	103.054	[M+H]+	200664	565337	251920	4.69988e+06	9.4101e+06	7.5703e+06	46573.3	41749.7	54630.4	5.65051e+06	1.97977e+07	1.4457e+06	45482.2	175976	69383.4	572829	504261	654454
Unknown	4.009	538.06	[2M+H]+	2.20172e+06	1.71085e+06	2.25386e+06	2.14045e+06	7.06829e+06	3.16566e+06	0	0	0	0	0	11203.1	4272.66	122853	0	0	0	0
Unknown	5.033	265.07	[M+H]+	0	28467.4	34199.7	1.65261e+07	1.63827e+07	2.08752e+08	27038.4	0	0	687275	576835	74329.8	0	560950	0	246169	445083	104493
Unknown	3.612	305.085	[M+H]+	358339	281050	1.39676e+06	553536	2.017e+06	1.75103e+06	12890.3	0	51582.9	426575	223167	39016.5	280728	179744	31140.2	1.04831e+06	1.69799e+06	1.03955e+06
Unknown	4.242	371.133	[M+H]+	42378.3	33376.8	21495.7	1.72053e+06	9.66283e+06	5.17767e+07	26286.7	7846.89	0	14780.1	40225.7	3935.68	124160	434295	221952	114695	0	0
Unknown	4.2	486.797	[M+2H]2+	0	0	0	0	0	0	12908.5	15191	6799.29	0	0	0	0	0	0	8.27373e+06	8.50345e+06	7.59891e+06
Unknown	4.935	813.3	[M+H]+	13953.4	12800.3	0	0	0	585085	0	8763.5	0	0	11412.4	0	0	16317.3	6530.24	1.89301e+06	3.20544e+06	1.50941e+06
Unknown	5.531	371.129	[M+H]+	0	0	9751.18	136559	0	335751	0	0	0	0	0	0	0	44398.1	0	6.10836e+06	8.76625e+06	4.69293e+06
Unknown	4.989	281.084	[M+H]+	0	0	0	4.08114e+06	1.89072e+07	3.20889e+06	5803.1	0	0	330353	262039	51494.1	0	73406.2	0	0	0	0
Unknown	4.833	347.166	[M+H]+	32536.3	67039.1	96587.2	1.29092e+06	1.54392e+06	854107	18796	788.872	7252.78	58878.7	13473.3	7229.86	878040	2.65464e+06	3.24727e+06	0	0	0
Unknown	6.439	205.049	[M+H]+	0	0	9722.94	125072	0	0	0	0	0	0	0	0	0	6446.11	0	1.51487e+07	6.37569e+07	2.51743e+07
Unknown	3.908	155.07	[M+H]+	246933	240417	335535	1.32425e+06	2.24676e+06	2.04242e+06	365972	215411	252834	88583.5	71788.5	49572.8	73750.9	145791	100585	6.94883e+07	4.83302e+07	4.02054e+07
Unknown	7.954	285.657	[M+H]+	0	0	0	0	0	0	0	0	0	0	0	0	0	0	0	1.66048e+06	3.90835e+06	2.09595e+06
Unknown	0.89	533.154	[M+H]+	7.23365e+06	5.71024e+06	6.57791e+06	2.60393e+07	7.89467e+07	5.15046e+07	2.79022e+06	1.00412e+06	6.67508e+06	2.15848e+06	7.28081e+06	1.62329e+06	3.58619e+06	4.88082e+06	3.47289e+06	9.2361e+06	5.38595e+07	3.78065e+07
Unknown	3.966	342.151	[M+H]+	0	4144.98	0	229305	103339	35115.4	0	0	0	6062.8	0	0	6968.55	17708.6	0	1.16371e+07	1.62509e+07	1.08285e+07
Unknown	4.256	165.091	[M+H]+	181528	181648	187824	2.75617e+06	7.74407e+06	1.92063e+07	294443	207006	174877	1.27746e+06	1.34836e+06	95429.2	84831.9	195608	124519	676046	872511	843157
Unknown	4.364	346.148	[M+H]+	0	12540.3	7413.72	1.16095e+06	2.41579e+06	3.70091e+06	277565	113408	246647	39041.9	91125.7	0	533296	1.50133e+06	696873	818707	782151	664360
Unknown	6.719	295.06	[M+H]+	0	0	0	0	0	0	0	0	0	0	0	0	0	0	0	2.26182e+07	5.75331e+07	3.08764e+07
Unknown	4.011	255.169	[M+H]+	426507	470637	373761	2.69002e+06	1.75381e+06	1.54149e+06	43355.2	36213.4	65561.8	80358.6	52737.9	46771.6	40808.2	268183	69597.1	2.00601e+08	1.91396e+08	1.86425e+08
Unknown	7.806	257.153	[M+H]+	38414.1	26999.1	48385	114697	308129	865202	18947.8	55870.2	10319.7	297398	2.14463e+06	67756.8	14511.3	18066.2	16953.9	269748	848120	269385
Unknown	12.885	261.22	[M+H]+	0	53347.9	0	606820	3.60337e+06	2.42626e+06	46629.9	41947.7	99419.5	0	0	18317.7	132328	209388	176458	319188	753774	0
Unknown	0.994	287.123	[M+H]+	0	20286.6	101661	3.89965e+06	221575	6.33829e+06	39372	125360	0	8.16163e+06	4.78086e+06	579591	68313.7	241493	163976	0	0	0
Unknown	7.486	325.236	[M+H]+	36686.7	55475.2	57848.6	508343	7.37746e+06	2.47128e+06	19456.6	55106.8	78673.3	179617	85975.7	91331.3	79098.5	214915	119518	409366	1.89035e+06	1.44678e+06
Unknown	1.124	220.118	[M+H]+	865965	545757	685863	2.9143e+06	5.72406e+06	5.11953e+06	86805.6	73541.4	29928.2	149967	145141	49070.8	3.17507e+06	3.34014e+06	2.54034e+06	924860	5.10502e+06	1.41641e+06
Unknown	4.322	423.079	[2M+H]+	0	0	0	2.11403e+06	3.55451e+06	6.0113e+06	5759.92	0	0	122681	70940.3	68669.4	0	181661	0	0	0	0
Unknown	11.69	975.541	[M+H]+	164187	155044	282332	4.55155e+06	2.24671e+07	1.68983e+07	233426	238379	404275	0	217986	0	809716	771206	690603	2.64287e+06	5.70979e+06	4.46985e+06
Unknown	4.832	769.131	[M+H]+	0	0	14916.6	0	0	0	0	13147.9	0	0	0	0	0	10411.7	0	1.90673e+06	2.57012e+06	1.90861e+06
Unknown	4.747	597.111	[M+H]+	0	6620.24	0	755741	3.09934e+06	1.94254e+07	0	0	5388.16	0	0	0	761.396	113129	5498.45	207312	0	145213
Unknown	4.311	241.104	[M+H]+	39404.1	62872.3	73865.2	15565.4	183040	215603	879258	351586	281641	89350.6	55067.5	25141.2	57921.2	115408	107201	87051.9	112990	108905
Unknown	4.884	673.418	[M+H]+	13455.1	0	0	241525	0	421482	0	5458.61	0	0	0	4957.12	0	27002.4	0	1.05526e+07	1.48331e+07	1.39532e+07
Unknown	3.874	413.14	[M+H]+	74785.1	139813	112614	1.68045e+06	1.31391e+07	5.96002e+06	38031.2	7273.16	14775.9	100920	137129	14296.4	38467.1	113286	351131	1.26675e+06	2.48958e+06	1.60002e+06
Unknown	6.783	232.19	[M+H]+	82667.1	60909.6	44705.3	835478	5.42377e+06	1.10951e+06	41408.5	33098.3	52325.5	68522.4	58169.2	34927.1	46818.4	74822.4	42053.6	6.12506e+06	1.24189e+07	9.30581e+06
Unknown	5.139	479.154	[M+H]+	0	0	0	216751	0	803142	4498.08	0	0	0	0	0	0	0	0	3.05092e+06	3.71327e+06	2.60932e+06
Unknown	6.504	739.211	[M+H]+	0	5692.48	18568.1	378196	3.03926e+06	8.13953e+06	0	0	16020.3	0	0	0	496.113	35729.6	4848.43	0	0	0
Unknown	4.723	111.117	[M+H]+	42920.7	50007.8	48784.2	149739	630389	309890	39096.7	29744.8	35472.2	63468.3	64811.4	395204	33987.8	42574.7	50419.3	206947	142085	401909
Unknown	4.745	291.577	[M+2H]2+	0	0	0	736539	5.06519e+06	2.90448e+07	0	1624.81	0	11257.6	0	0	0	148788	0	0	0	94174.3
Unknown	5.473	337.236	[M+H]+	7148.18	6298.52	39053.8	101171	0	189019	0	13714.1	7813.8	523610	1.49315e+06	83309.3	0	0	0	0	0	0
Unknown	0.725	218.983	[M+H]+	1.43115e+07	8.41735e+06	1.34595e+07	1.32345e+08	7.02501e+08	6.65285e+08	8.4148e+06	4.51845e+06	4.88129e+06	1.20361e+07	1.40961e+07	1.9024e+06	1.48815e+07	3.28526e+07	1.09545e+07	8.83099e+07	1.14831e+08	9.61026e+07
Unknown	5.508	483.214	[M+H]+	9864.82	24229.5	7454.6	681644	1.31453e+06	394646	9208.71	0	0	0	0	0	28457	26753.2	30789.1	314410	1.34751e+06	205687
Unknown	4.881	654.654	[M+2H]2+	0	0	0	120578	0	106827	0	0	0	0	0	0	1176.55	15852	0	5.58949e+06	7.08046e+06	7.47651e+06
Unknown	5.043	139.039	[M+H]+	46074.6	52321	65448.9	1.3997e+07	1.1697e+07	1.72487e+08	69075.8	46238.7	47099.4	78391.7	61698.1	33876	38698.5	540598	32194.3	213284	603584	840702
Unknown	4.299	656.36	[M+H]+	0	0	0	0	0	0	0	0	0	0	0	0	0	0	0	2.00155e+07	2.57131e+07	2.16969e+07
Unknown	6.44	483.222	[M+H]+	8862.36	18918.6	0	53857.9	0	199597	1533.1	0	8202.62	0	0	0	7104.64	8314.17	0	2.14522e+06	6.34198e+06	2.77595e+06
Unknown	8.587	337.199	[M+H]+	651420	1.45869e+06	2.252e+06	4.19824e+06	1.5299e+07	3.66257e+07	586121	473462	872114	732131	2.13349e+06	527711	1.49012e+06	1.21224e+06	816638	2.13539e+07	2.18865e+07	1.9311e+07
Unknown	5.124	762.475	[M+H]+	10491.2	2376.13	0	0	0	0	0	0	0	0	7752.79	6296.14	9012.15	13894.1	0	1.13436e+06	2.56586e+06	1.73005e+06
Unknown	4.624	253.154	[M+H]+	64975.5	106302	157612	1.15268e+06	3.91812e+06	3.10106e+06	228449	64386.5	130692	160768	96915.2	52522.4	39224.5	43421.7	20265.2	9.94336e+06	9.8261e+06	8.87314e+06
Unknown	7.762	425.341	[M+H]+	0	0	0	0	256996	0	0	0	0	0	0	0	0	0	0	1.41111e+07	1.07329e+07	5.49941e+06
Unknown	4.973	199.075	[M+H]+	1.1865e+06	3.79052e+06	1.22589e+06	3.33424e+06	1.37418e+07	4.90756e+06	21881.1	0	6370.73	353814	271396	54583.8	24257.3	169627	45097.8	1.31352e+06	1.93654e+06	531903
Unknown	1.001	541.14	[M+2H]2+	7.81767e+06	5.3914e+06	6.41634e+06	3.44122e+07	1.07906e+08	6.95833e+07	3.06228e+06	950571	7.60852e+06	2.00649e+06	7.03971e+06	1.66361e+06	3.41451e+06	5.30798e+06	4.33459e+06	8.29892e+06	7.19515e+07	4.30022e+07
Unknown	1.106	169.013	[M+H]+	147040	47442.8	17204.3	6.51615e+06	1.28992e+07	1.43201e+07	28816.4	25158.7	90715.1	164760	136877	14561.2	320003	496062	721531	1.09467e+06	1.79478e+06	1.90532e+06
Unknown	3.786	350.144	[M+H]+	221669	95348.2	751214	21544.9	241945	314366	13958.5	0	15315.9	0	0	0	0	0	0	431054	615383	232194
Unknown	0.639	305.148	[M+H]+	1.39936e+06	1.11351e+06	2.09009e+06	446073	886960	229923	7519.74	0	0	10128.1	63540.4	0	257834	117813	28573	0	111349	258145
Unknown	4.829	806.156	[M+H]+	0	8705.2	0	89713.1	0	0	0	0	0	6243.3	0	0	0	0	2187.69	1.63581e+06	1.82507e+06	1.83749e+06
Unknown	2.168	157.047	[M+H]+	218448	46954.6	81804.4	447782	3.14708e+06	675750	348787	330023	20445.4	35389.3	103857	36537.7	611474	532720	902217	189663	642359	459872
Unknown	1.157	180.086	[M+H]+	4.62006e+06	4.29262e+06	5.97059e+06	2.63352e+07	4.99791e+07	9.83383e+07	488311	364067	684943	3.53286e+06	2.47888e+06	334449	4.20204e+06	3.28044e+06	2.87042e+06	7.72576e+07	8.37442e+07	9.34191e+07
Unknown	2.232	117.518	[M+H]+	37990.2	25685.4	95385.4	931398	3.97139e+06	3.50275e+06	158189	95441.6	173008	107929	41005.8	11649	55776.6	132524	42664.1	304400	292883	0
Unknown	4.245	301.125	[2M+H]+	368747	365744	848941	798411	1.00997e+06	1.86822e+06	206004	164434	205212	298408	322178	74058.2	1.3331e+06	2.39837e+06	2.08617e+06	494817	0	445343
Unknown	4.911	855.023	[M+H]+	11559.9	0	0	75235.7	0	68774.8	0	12112.5	1033.22	0	0	0	0	9391.28	0	1.48979e+06	1.75709e+06	1.56939e+06
Unknown	3.981	353.119	[M+H]+	16848.1	210257	18458.9	931171	4.76615e+06	9.65388e+06	2745	405.642	790.887	1.24574e+06	439345	49135.8	1.56529e+06	378234	228426	571394	0	0
Unknown	1.17	163.06	[M+H]+	3.13897e+06	2.37235e+06	3.28241e+06	1.51122e+07	3.51088e+07	3.54431e+07	665178	765622	796747	5.02153e+06	3.14074e+06	382085	1.93916e+06	2.04753e+06	1.41658e+06	2.54388e+07	9.46165e+07	8.86433e+07
Unknown	5.438	737.242	[M+H]+	4620.71	1397.87	10416.4	2.37521e+06	1.21915e+06	4.08514e+06	0	0	0	190741	76261.4	5249.87	946.29	10591.4	4024.77	0	0	0
Unknown	9.802	377.312	[M+Na]+	46806.9	202251	184169	305102	2.30367e+06	2.18039e+06	2900.88	37666.4	36449.4	201313	35369.4	0	135921	68591.1	139820	2.03055e+06	1.22656e+06	2.24173e+06
Unknown	0.726	89.1076	[M+H]+	1.20467e+07	1.86586e+07	1.85158e+07	5.23351e+07	1.28918e+08	1.03933e+08	4.94014e+06	4.96781e+06	4.48209e+06	4.64587e+06	7.92702e+06	1.49058e+06	5.42322e+06	6.65479e+06	8.43009e+06	2.25912e+07	5.19855e+07	4.1632e+07
Unknown	4.426	329.173	[M+H]+	139517	122589	566287	86106.6	0	183363	13986.8	16323.5	16633.6	10713.4	13021	10025.7	9597.26	0	9007.88	159930	45641.4	184398
Unknown	6.427	336.003	[M+H]+	0	0	0	4.23408e+06	7.36916e+06	1.35441e+07	203653	79831.5	123865	0	0	6756.92	0	23414.8	0	0	0	0
Unknown	3.708	295.101	[M+H]+	23018.9	30553.6	65338.1	1.1753e+07	2.72884e+07	2.41881e+07	1.01451e+07	4.09865e+06	2.45135e+06	166022	53785.9	48876.3	147926	415106	168399	1.34641e+07	1.19445e+08	3.34914e+07
Unknown	3.819	257.099	[M+H]+	74619.5	111492	82024.4	775298	5.54729e+06	1.09173e+06	526590	238184	283769	0	7442	0	20036.9	55160.3	49177.1	0	231792	0
Unknown	0.726	312.919	[M+H]+	2.78447e+06	1.59721e+06	3.42935e+06	1.96067e+07	6.72675e+07	3.65853e+07	1.5542e+06	1.02992e+06	980967	2.10901e+06	2.75586e+06	384834	2.80536e+06	4.06273e+06	1.94917e+06	1.86619e+07	2.67336e+07	1.9305e+07
Unknown	4.823	732.107	[M+H]+	9108.93	0	0	0	0	0	0	4273.8	0	0	0	2280.67	0	8583.76	0	2.74519e+06	2.71402e+06	2.70159e+06
Unknown	9.118	249.184	[M+H]+	0	81259.8	128816	846863	2.19655e+06	1.45437e+06	91352.3	80945.3	64062.6	53405.2	152333	72065	74394	95419.5	46750.1	4.45037e+07	2.42498e+07	1.78652e+07
Unknown	0.718	200.973	[M+H]+	2.70941e+07	1.59001e+07	2.67472e+07	2.56548e+08	1.30276e+09	1.30605e+09	1.53751e+07	8.43327e+06	1.01363e+07	2.18407e+07	2.66321e+07	3.59893e+06	2.65095e+07	6.40204e+07	2.22489e+07	1.76296e+08	2.37173e+08	1.91773e+08
Unknown	4.327	503.223	[M+H]+	0	0	0	0	0	0	8146.61	1618.08	2998.36	0	0	0	1929.9	1436.58	3726.48	1.33838e+06	5.57881e+06	1.8526e+06
Unknown	3.914	303.141	[M+H]+	655643	459541	792319	3.21996e+06	2.88296e+06	1.15717e+07	72945	58546.1	159636	181530	264177	24411.5	502468	1.49366e+06	1.20365e+06	2.05561e+06	482891	919926
Unknown	3.777	206.062	[M+2H]2+	0	11269.6	21502.4	2.80488e+06	5.95329e+06	691430	1.49704e+06	669076	441168	23831.8	13956.1	27675.5	24997.4	47413.4	7639.94	2.27372e+06	1.2866e+07	4.24218e+06
Unknown	1.138	379.966	[M+Na]+	467306	150068	239091	1.49257e+07	5.55176e+07	4.70922e+07	2.11382e+06	120774	119562	227838	1.57194e+06	520412	1.32608e+06	1.50228e+06	1.0199e+06	4.72979e+06	0	1.19817e+06
Unknown	4.347	277.152	[M+Na]+	119583	118729	163039	80598.3	359533	272283	61715.3	35045.1	34055.7	64838	34257.9	15662.9	14410.8	32495	22274.8	4.13675e+07	4.48675e+07	3.70521e+07
Unknown	4.06	402.172	[M+H]+	0	0	0	0	0	0	25645.7	18188.1	56740.5	0	0	0	0	25918.3	12924.1	0	2.22303e+07	2.81109e+06
Unknown	13.025	647.484	[M+H]+	34231.3	73859.5	50988.6	459419	1.31244e+06	255893	213689	83761.6	401368	0	0	0	0	0	19461	0	0	0
Unknown	6.055	381.058	[M+Na]+	20953.6	0	0	2.13214e+06	161879	559007	0	22844.4	0	0	9670.39	28645.7	0	242634	0	5.36545e+08	8.83012e+08	8.12142e+08
Unknown	4.891	946.914	[M+H]+	12784.6	0	0	135381	0	248263	0	8801.6	0	0	0	0	0	0	0	6.60663e+06	8.64439e+06	7.68133e+06
Unknown	3.746	409.244	[M+H]+	13713.4	9134.79	0	323803	580754	348627	0	0	0	0	0	0	3383.79	0	0	9.17461e+06	1.52876e+07	1.35612e+07
Unknown	6.315	441.997	[M+H]+	0	0	0	0	0	0	0	0	0	0	0	0	0	0	0	6.88558e+06	6.60832e+06	7.20541e+06
Unknown	3.726	210.11	[M+H]+	291942	193768	295937	1.66956e+06	4.39643e+06	4.13279e+06	402857	351576	239362	479840	412241	194522	166025	163474	279008	3.53271e+07	2.30239e+07	3.03841e+07
Unknown	4.909	904.555	[M+2H]2+	50675.4	0	4832.48	72751.4	0	450363	0	21959.9	1882.54	0	6462.15	0	0	0	0	6.5231e+06	9.01209e+06	5.70928e+06
Unknown	0.999	272.086	[M+H]+	1.13069e+06	1.55495e+06	1.80429e+06	8.28526e+06	2.70951e+07	2.11908e+07	1.08186e+06	348510	460411	574599	972038	138962	872378	3.00329e+06	1.53131e+06	3.1275e+06	1.593e+07	2.93937e+06
Unknown	4.274	299.199	[M+H]+	482609	265500	2.84464e+06	135865	0	18544.5	20190.7	12016.9	24944.5	22063.9	23500.2	3383.48	30662	45473.9	16462.5	600655	852118	413801
Unknown	0.709	99.9977	[M+H]+	84342.2	36085.2	62441.8	1.5998e+06	4.93956e+06	5.2489e+06	26435.2	96270.8	42623.7	218153	221334	59235	65325	277947	106413	652723	1.39518e+06	1.81188e+06
Unknown	4.668	274.987	[M+H]+	0	0	0	0	0	198490	0	0	0	0	7286.15	0	0	5830.43	0	1.16344e+07	1.1141e+07	9.86181e+06
Unknown	3.149	203.052	[M+H]+	1.02072e+06	699799	1.52328e+06	3.72792e+06	4.0344e+06	2.15754e+07	86182.8	59844.5	67381.2	91163.6	140310	51142.7	1.33492e+06	1.04596e+06	833273	1.51383e+07	1.30735e+07	1.62026e+07
Unknown	1.372	287.979	[M+H]+	172268	155525	295536	809817	2.20296e+06	2.28608e+06	231831	232481	381425	1.20293e+06	298378	51099.9	336945	529446	566173	1.1295e+06	948920	693217
Unknown	0.926	113.023	[M+H]+	1.54022e+06	1.28526e+06	2.19569e+06	1.53636e+07	4.3904e+07	5.41005e+07	1.01018e+06	863575	968856	1.89525e+06	2.21459e+06	494689	2.66397e+06	2.28614e+06	2.10924e+06	4.0514e+07	3.90191e+07	3.76498e+07
Unknown	3.67	226.07	[M+H]+	43274.8	43729.3	664289	154832	250945	249515	109749	129303	136625	0	0	0	6141.7	22261.2	8714.59	0	0	46530.9
Unknown	1.13	172.06	[M+H]+	810126	631368	1.53437e+06	9.31493e+06	3.16065e+07	3.40767e+07	2.9591e+06	2.27097e+06	1.24577e+06	2.35998e+06	1.04827e+06	244243	3.09738e+06	3.41328e+06	1.72452e+06	1.28176e+07	2.11236e+07	1.52759e+07
Unknown	5.517	376.117	[M+H]+	0	0	0	247685	0	0	0	0	0	0	0	0	959680	1.92458e+06	2.12947e+06	5.3015e+06	5.87481e+06	5.42208e+06
Unknown	11.632	975.539	[M+H]+	164187	155044	282332	4.55155e+06	2.2569e+07	1.68983e+07	233426	238379	389856	0	247718	0	809716	771206	690603	2.64287e+06	5.70979e+06	4.46985e+06
Unknown	4.079	217.07	[M+Na]+	6685.97	37365.9	7307.44	126476	0	29423.3	15361.3	17728	0	1.04453e+06	1.20365e+06	138082	2362.85	9289.3	10051.9	0	0	0
Unknown	4.168	313.162	[M+H]+	5.56276e+06	5.99837e+06	5.08749e+06	1.02019e+07	1.74745e+07	1.51821e+07	1.42263e+06	936181	578379	223128	518679	35949	159315	730695	161692	5.8636e+06	213399	7.59201e+06
Unknown	5.047	231.086	[M+H]+	627.821	0	0	385289	730024	367220	6871.28	0	4880.9	1.61835e+06	2.0073e+06	211379	1.42274e+06	726637	1.22045e+06	861570	2.74125e+06	1.42531e+06
Unknown	0.892	192.055	[M+2H]2+	1.60371e+06	462585	1.13003e+06	1.08146e+07	3.32519e+07	6.46629e+07	4301.04	0	3137.05	0	0	2089.38	1.4742e+06	2.6001e+06	1.50569e+06	2.34359e+07	2.8845e+07	2.62115e+07
Unknown	2.157	213.979	[M+H]+	274484	173573	193168	1.46784e+07	4.40335e+07	4.90155e+07	1.61657e+06	481100	1.90023e+06	1.00787e+06	516178	220190	417081	988826	290224	6.22626e+06	6.70272e+06	3.75086e+06
Unknown	4.294	404.215	[M+H]+	7259.32	8697.72	20051.6	80654	321116	339385	7326.75	0	6617.73	0	10312.6	5217.1	15668.3	23556.9	0	9.57111e+06	1.25795e+07	1.11623e+07
Unknown	6.409	516.169	[M+H]+	0	0	0	148998	222247	8.52882e+06	0	0	0	0	0	0	0	27041.9	0	0	0	0
Unknown	4.113	244.996	[M+H]+	150092	89976.2	329536	2.95584e+06	7.24518e+06	6.59919e+06	260817	191747	119118	617780	253450	106771	17693	130503	10988.5	4.5588e+06	5.84063e+06	5.45072e+06
Unknown	6.439	314.932	[M+H]+	0	0	1506.53	0	0	0	0	0	0	0	0	0	0	0	0	1.36813e+06	5.42591e+06	2.79616e+06
Unknown	0.726	220.981	[M+H]+	3.8034e+06	2.14283e+06	3.86659e+06	3.41207e+07	1.8919e+08	1.69965e+08	2.22271e+06	1.31421e+06	1.25912e+06	3.17856e+06	3.77392e+06	591079	3.76484e+06	9.20524e+06	2.81782e+06	2.24569e+07	3.23066e+07	2.56675e+07
Unknown	4.356	288.016	[M+H]+	0	0	0	278944	2.93998e+06	0	0	0	797.899	9828.16	0	5798.37	581.096	20281.6	11061.4	0	0	0
Unknown	3.335	81.0338	[M+H]+	412564	523758	328969	2.21347e+06	1.71366e+07	7.87685e+06	155657	94405.4	99955.6	5.24781e+06	1.55148e+06	170241	948395	759886	927321	5.70945e+06	1.16294e+07	9.77683e+06
Unknown	4.68	260.023	[M+H]+	0	0	0	0	0	147490	0	0	17867	3119	6006.26	0	5820.72	0	15474.1	2.29266e+06	2.30488e+06	1.85272e+06
Unknown	7.901	587.366	[M+2H]2+	38429.6	89143.8	98382.9	381575	1.4523e+06	580981	42123.1	31129.8	21187.2	34497.4	79256.5	48398.6	37798.2	0	42325.2	381068	876976	268732
Unknown	3.721	153.138	[M+H]+	604.269	557.402	1378.69	8043.99	11901.5	3333.44	0	0	1019.97	0	0	467.124	1791.52	1476.09	0	1.46187e+06	1.16632e+06	594334
Unknown	5.163	746.804	[M+H]+	0	647.808	0	0	0	286820	1803.68	0	562.581	0	0	0	0	25003.7	0	1.50349e+06	1.33016e+06	1.17638e+06
Unknown	0.655	85.0888	[M+2H]2+	1.57905e+06	1.42304e+06	2.67155e+06	687791	1.98384e+06	755187	50130.7	36906.7	38603.1	26457.1	106869	0	337739	225956	42870.1	236921	322967	446714
Unknown	1.126	385.128	[M+H]+	395939	160233	177673	782001	5.12132e+06	2.64681e+06	32394.1	0	0	0	154230	0	83047.3	249284	223331	320166	1.82194e+06	1.9719e+06
Unknown	4.761	472.284	[M+H]+	0	0	0	319429	0	118439	0	0	0	0	0	0	9627.12	18315.4	6240.29	1.53041e+06	1.99262e+06	2.3955e+06
Unknown	5.56	296.005	[M+H]+	0	0	0	283137	0	0	0	5224.78	0	0	0	0	814.223	13328.2	0	2.23329e+06	2.72202e+06	5.78287e+06
Unknown	4.916	857.023	[M+H]+	15410	3785.85	0	214562	0	0	0	0	6148.66	0	0	0	0	0	0	1.44506e+06	1.97597e+06	944553
Unknown	6.714	726.066	[M+H]+	0	5670.04	0	0	0	0	1105.29	14239.3	9565.44	0	0	0	12266.7	0	0	5.68684e+06	1.40826e+07	9.59317e+06
Unknown	0.923	146.053	[M+H]+	5.6902e+06	5.87513e+06	8.78405e+06	3.17816e+07	8.47267e+07	1.57781e+08	2.57822e+06	77931	298439	1.69045e+06	5.09072e+06	1.25472e+06	6.20073e+06	5.4354e+06	5.70299e+06	1.05403e+08	9.48187e+07	1.23361e+08
Unknown	3.792	539.193	[M+H]+	0	0	0	398965	625505	1.50549e+06	6477.88	0	0	0	11056	2076.7	11100.5	24425	0	3.12533e+06	2.79775e+07	9.5269e+06
Unknown	4.919	793.487	[M+2H]2+	23802.7	0	0	154172	0	598888	0	32950.4	0	0	979.846	4564.5	0	37954.5	0	9.53472e+06	1.17299e+07	1.06969e+07
Unknown	4.833	451.282	[M+H]+	0	0	0	0	168484	0	6175.58	0	10648.5	7283.85	0	4312.45	0	0	7400.64	3.86263e+06	5.10384e+06	4.0524e+06
Unknown	0.726	140.961	[M+Na]+	1.90952e+07	1.73778e+07	1.9948e+07	7.81571e+07	2.05455e+08	1.92135e+08	1.61057e+07	1.33959e+07	1.50878e+07	3.28922e+07	2.57517e+07	6.39677e+06	1.46497e+07	1.35201e+07	1.34901e+07	2.14393e+08	2.49111e+08	2.56027e+08
Unknown	4.677	115.039	[M+H]+	63473.2	54386	93012.3	588637	1.12499e+06	2.00378e+06	105899	63115.8	87565.6	94863.9	48105.6	23418.6	1.02386e+06	1.69969e+06	514672	815531	530401	822702
Unknown	7.742	302.659	[M+H]2+	0	0	0	0	0	0	0	0	0	0	0	0	0	0	0	4.96322e+06	5.32488e+06	3.90156e+06
Unknown	3.886	283.079	[M+H]+	7068.69	8669.66	12401.5	1.33133e+06	1.53318e+06	5.46244e+07	18341.2	0	0	1.99774e+06	1.14583e+06	228913	2.23421e+06	2.90814e+06	2.96062e+06	1.23195e+06	7.77642e+06	6.53027e+06
Unknown	3.717	249.127	[M+H]+	50760.8	68742.5	19494.9	231014	4.33878e+06	2.77696e+06	99775.6	24115.1	180642	28543.5	18909.1	16903.7	444806	415506	218014	894986	352225	817101
Unknown	5.245	366.211	[M+H]+	8450.19	20240.4	10040.3	529896	468132	1.72643e+06	8861.88	0	26227	59133.5	14309	11860.4	97660.2	289366	202247	137827	0	0
Unknown	5.005	469.181	[M+H]+	0	0	0	794924	2.36257e+06	1.39126e+06	2.71525e+06	1.43542e+06	1.10689e+06	1.73311e+06	2.0285e+06	176022	0	12866.7	0	0	0	0
Unknown	1.122	172.096	[M+H]+	898563	787630	623476	3.69102e+06	5.27868e+06	3.98468e+06	332917	177331	108744	222456	177628	63443.8	1.60284e+06	5.93772e+06	5.09127e+06	3.39231e+06	7.52061e+06	4.63732e+06
Unknown	0.986	684.255	[M+H]+	2.22364e+06	2.53187e+06	2.49173e+06	1.03474e+07	3.43165e+07	1.41652e+07	79901.3	0	259772	0	1.29429e+06	0	467045	1.21493e+06	280893	1.66069e+06	3.13817e+06	6.30385e+06
Unknown	3.827	309.204	[M+2H]2+	20914.6	14963.8	21119.6	68322.5	244647	316123	40744.5	26230	54384.9	24313.6	67058.6	20886.9	9373.32	16852	5156.18	1.21756e+07	1.55181e+07	1.23818e+07
Unknown	6.504	389.07	[M+H]+	0	0	0	93945	1.7915e+06	5.27999e+06	0	0	0	0	0	0	0	0	4873.47	0	0	0
Unknown	1.124	330.138	[M+H]+	3.17042e+06	1.47986e+06	1.51041e+06	1.68916e+07	4.5393e+07	2.57209e+07	1.20682e+06	857235	1.24852e+06	6.84553e+06	4.14169e+06	483499	489906	1.17173e+06	549379	7.56416e+07	5.08318e+07	5.24752e+07
Unknown	4.11	963.284	[M+H]+	0	0	19828.6	513522	2.97807e+06	1.80107e+06	17370.8	0	0	90311.5	22195.2	0	0	0	0	1.55774e+06	1.70576e+06	1.91452e+06
Unknown	4.011	303.107	[M+Na]+	1.25319e+06	593939	884013	1.6862e+06	8.04512e+06	6.45362e+06	645185	475576	1.70799e+06	1.09278e+06	581482	131647	94971.8	102047	22695.6	3.25971e+06	2.13125e+07	1.20098e+07
Unknown	4.947	604.715	[M+H]+	0	0	0	0	0	0	0	0	0	0	17504.7	0	0	0	0	3.11593e+06	3.69577e+06	4.38051e+06
Unknown	4.816	694.752	[M+H]+	4095.93	0	2859.21	173918	0	258336	0	0	2694.47	0	0	0	0	0	0	2.43665e+06	2.67819e+06	2.68918e+06
Unknown	3.997	99.0808	[M+H]+	115939	128729	116998	1.28517e+06	3.10747e+06	2.44271e+06	402965	267194	278812	142168	125702	68525.7	1.20319e+06	3.7463e+06	1.7813e+06	1.70093e+06	2.01474e+06	2.08705e+06
Unknown	6.442	323.16	[M+Na]+	1865.8	1071.16	1565.24	151174	17468.9	27281.3	8340.27	1580.73	1323.08	847219	1.40659e+06	56033.3	1074.91	1428.93	2377.47	14298.5	28747.3	21146.1
Unknown	1.125	436.137	[M+H]+	616342	583176	2.17995e+06	3.37799e+06	7.25594e+06	1.17354e+07	0	14899.7	23584	380571	211032	49005.8	9.18341e+06	7.2358e+06	1.15066e+07	2.26284e+06	8.30623e+06	2.67707e+06
Unknown	0.726	225.986	[M+H]+	4.70962e+06	3.13778e+06	5.6013e+06	5.30368e+07	2.57992e+08	2.68298e+08	2.99317e+06	1.46023e+06	1.79009e+06	4.79993e+06	4.92366e+06	688286	5.44225e+06	1.26113e+07	3.97532e+06	3.18495e+07	4.63931e+07	3.95581e+07
Unknown	4.875	636.394	[M+H]+	0	0	0	393479	0	0	0	0	0	15256.5	0	0	0	12836.1	0	1.16071e+07	1.45149e+07	1.32323e+07
Unknown	4.851	572.362	[M+H]+	0	10197.2	0	408714	0	0	0	0	0	7198.91	0	5440.1	0	54869	0	1.74176e+07	2.24381e+07	1.96693e+07
Unknown	4.662	561.191	[M+H]+	148440	236562	51983.8	2.12908e+07	4.68358e+07	2.36576e+07	29165.3	0	0	646480	195341	70010.5	706033	777421	502937	0	199362	0
Unknown	4.012	352.222	[M+H]+	14548.1	5626.39	2885.96	1.10317e+06	322507	157959	32691	12572.7	8379.5	14737.6	27095.4	19333.9	14850.7	95009.7	0	1.18115e+08	1.49171e+08	1.29551e+08
Unknown	3.917	238.091	[M+H]+	17913.9	24215.2	0	159912	16949.9	0	2935.29	0	4222.48	179888	121020	12867.1	375902	169582	497893	282330	1.60033e+06	776315
Unknown	5.911	465.21	[M+H]+	0	0	0	64077.8	205038	0	0	6987.79	0	0	12600.1	0	0	14843.1	0	1.74175e+06	1.34524e+07	5.90837e+06
Unknown	4.904	747.801	[M+H]+	0	0	0	408042	0	0	0	8888.26	0	9011.91	0	0	4678.05	37920.1	0	8.46153e+06	8.90883e+06	8.19257e+06
Unknown	1.15	192.086	[M+H]+	49375.6	43664.4	37336.9	1.26261e+06	254826	2.85766e+06	642511	319366	169782	783184	441751	103041	200708	313328	201222	2.6843e+07	9.60856e+07	5.17672e+07
Unknown	0.894	98.0319	[M+H]+	4.53904e+06	2.87212e+06	6.42726e+06	2.02076e+07	1.03215e+08	8.64112e+07	413758	186345	255694	184039	315568	762283	4.97998e+06	4.13365e+06	3.7384e+06	9.11069e+07	7.61652e+07	8.2034e+07
Unknown	4.745	300.582	[M+H]+	0	0	2487.59	749650	4.19858e+06	2.88342e+07	5496.08	0	0	13571	5234.21	7766.21	6246.2	102579	0	0	165487	0
Unknown	4.802	731.772	[M+H]+	1911.43	4515.33	0	0	0	0	0	0	0	0	0	0	951.458	1572.97	0	1.57527e+06	2.29103e+06	2.10655e+06
Unknown	4.917	153.054	[M+H]+	1.63554e+06	1.69953e+06	1.59967e+06	1.96472e+06	4.31251e+06	3.2298e+06	130339	119430	108274	305400	201237	103186	114560	172571	118183	744876	728948	963762
Unknown	4.791	621.039	[M+H]+	0	0	0	0	0	0	0	0	0	0	0	0	0	0	0	3.21537e+06	3.68604e+06	3.3167e+06
Unknown	3.587	314.092	[M+H]+	128561	184110	268587	7.40036e+06	1.03959e+07	1.60874e+07	0	13180	75099.2	7.12644e+06	3.50633e+06	855627	2.92563e+06	4.58414e+06	3.43261e+06	7.19404e+06	1.10889e+07	9.74837e+06
Unknown	4.396	357.151	[M+H]+	306508	335260	565731	3.02036e+06	6.73902e+06	1.82871e+07	100211	36370.3	43816.7	120620	96294.5	35035.4	681880	1.20193e+06	1.02861e+06	431834	260312	304321
Unknown	4.724	360.164	[M+H]+	7889.35	1361.71	20666.3	1.05285e+07	1.13486e+07	1.68926e+07	362443	148241	362407	1345.81	63552.1	3554.16	18538.8	45804.7	35182.3	0	0	0
Unknown	4.543	379.1	[M+H]+	14852.8	38746.9	22742.8	1.75385e+06	5.29142e+06	5.16997e+07	16634.7	0	0	0	38504.2	9578.16	543835	285337	51911.9	1.12782e+07	1.07255e+07	1.12706e+07
Unknown	4.941	992.105	[M+H]+	14562.8	0	0	0	0	268793	0	7661.62	0	0	16398.5	0	0	0	0	2.60901e+06	2.54589e+06	2.31595e+06
Unknown	3.709	150.076	[M+H]+	0	15036.1	16085	2.37267e+06	5.27912e+06	4.6388e+06	647463	273260	183906	30497.1	0	14961.7	14248.9	29822	1757.5	852032	6.54019e+06	217080
Unknown	0.97	251.076	[M+H]+	331080	248553	629517	1.28104e+06	2.27816e+06	749266	542703	1.60044e+06	242903	1.58427e+06	203836	115243	2.22532e+06	2.72146e+06	3.08897e+06	1.21169e+06	1.80666e+06	1.25406e+06
Unknown	4.116	82.1514	[M+H]+	25434.5	6999.32	87765.8	1.14426e+06	6.18133e+06	2.5238e+06	30058	13346.6	0	212187	55296.8	13751.1	0	24515.5	0	1.93311e+06	4.41183e+06	2.64028e+06
Unknown	5.265	115.039	[M+H]+	52561.8	57507.2	87415	741893	1.63956e+06	1.71629e+06	64874.6	46503.9	50626.1	83156.4	61774.2	22714.2	253630	785035	531960	765818	596044	655844
Unknown	1.022	405.009	[M+H]+	1.2664e+06	1.38645e+06	714670	1.98838e+07	7.55673e+07	6.56321e+07	1.96427e+06	1.05758e+06	1.59368e+06	1.04698e+06	2.00036e+06	140721	1.63087e+06	1.62241e+06	641002	2.27476e+07	3.80315e+07	3.33632e+07
Unknown	3.712	159.065	[M+H]+	169096	103941	240795	419324	479621	615748	1.01506e+06	790855	482182	45536	0	5823.2	62385.1	142624	152124	635638	315372	401440
Unknown	4.107	524.08	[M+H]+	81203.1	50120.7	95653	2.59527e+06	7.20717e+06	4.53521e+06	53695.6	0	0	974920	2.05836e+06	125075	0	99829.3	0	6.33283e+06	3.61223e+07	1.06791e+07
Unknown	1.134	222.06	[M+Na]+	257965	216210	43869.9	4.12323e+07	6.13918e+07	7.90966e+07	84643	23270.2	8678.71	145317	155775	36861.1	1.91343e+06	2.18921e+06	4.63321e+06	1.56122e+06	3.09028e+06	2.54379e+06
Unknown	4.94	881.042	[M+H]+	19712	737.591	0	233246	0	462373	0	11459.6	0	0	0	0	5308.53	11929.2	0	4.87301e+06	5.63582e+06	4.62321e+06
Unknown	7.728	201.163	[M+H]+	123707	130922	138423	855652	1.91173e+06	2.73935e+06	152945	146940	144582	214916	186270	109022	109375	117393	122936	2.913e+07	2.45424e+07	1.69509e+07
Unknown	4.842	456.207	[M+H]+	0	0	21882.9	112093	39160.4	2.39377e+06	8391.55	3544.7	3748.72	19757.2	11477.8	0	85647.3	291157	238016	0	0	0
Unknown	11.847	671.484	[M+H]+	106538	698899	0	0	3.26966e+06	476261	0	0	0	0	0	0	0	122323	112827	0	0	0
Unknown	0.724	143.001	[M+H]+	3.41685e+06	3.11352e+06	4.01401e+06	7.75297e+06	2.0325e+07	7.68027e+06	2.15624e+06	1.72305e+06	2.23751e+06	2.84634e+06	3.47357e+06	654722	2.21247e+06	1.12426e+06	1.68564e+06	2.80336e+07	3.41264e+07	3.10561e+07
Unknown	4.815	658.062	[M+Na]+	5216.88	0	0	0	0	0	0	0	0	0	0	0	0	6452.48	0	2.56242e+06	3.29271e+06	3.99966e+06
Unknown	4.484	345.152	[M+H]+	93365	141783	268855	256298	72328.8	0	22502.5	0	0	22369.2	40868.7	0	391407	758271	894652	161738	0	0
Unknown	4.087	284.109	[M+H]+	5959.52	0	6649.68	87447.3	277331	157069	30213.9	7195.47	20296.6	6.26715e+06	33527.9	123283	0	726.573	38271	131341	49737.3	134136
Unknown	5.108	1010.22	[M+H]+	0	0	0	0	0	0	3987.95	0	4420.39	0	0	0	0	0	0	1.04356e+06	1.65978e+06	903536
Unknown	3.769	248.076	[M+H]+	0	5618.91	25393.2	0	0	395885	0	11339.3	44920.8	0	0	0	8173.23	3546.83	0	284494	7.86242e+06	5.54368e+06
Unknown	5.062	351.215	[M+H]+	0	0	12648.3	0	0	296929	8646.62	600.619	6178.27	419963	1.10018e+06	34703	73230.1	271243	171686	376796	166334	169485
Unknown	4.899	673.067	[M+H]+	0	0	0	0	0	3.61494e+06	0	0	0	0	0	0	0	2325.03	0	1.88315e+06	2.01125e+06	1.83791e+06
Unknown	4.927	829.012	[M+2H]2+	5347.15	0	0	87353.1	190176	0	0	0	0	11677	0	0	1764.53	10347.3	0	1.92179e+06	2.69529e+06	2.18151e+06
Unknown	0.725	414.883	[M+H]+	2.19332e+06	1.61999e+06	2.57308e+06	7.33944e+06	1.48012e+07	5.17995e+06	1.28292e+06	727001	780171	1.57778e+06	1.99276e+06	152473	1.88176e+06	1.80494e+06	1.38034e+06	1.34565e+07	1.8672e+07	1.37242e+07
Unknown	4.8	447.295	[M+H]+	0	0	0	6780.42	42545.7	0	0	6304.25	0	0	0	0	0	0	0	6.17344e+06	6.88014e+06	5.7535e+06
Unknown	2.041	358.993	[M+H]+	19037.8	12915.6	59297.1	357944	587678	2.1158e+06	141425	62565.2	188007	30112.3	9136.58	0	0	22857.7	10471.5	204343	603084	0
Unknown	5.641	348.201	[M+H]+	16328.5	18042.6	13212.4	333821	248126	306075	8477.93	0	8613.26	13997	35167.9	20658.1	98355	466719	558329	0	961566	0
Unknown	1.127	98.9843	[M+H]+	1.06376e+07	7.62048e+06	1.23872e+07	8.68243e+07	3.59619e+08	4.13837e+08	7.63726e+06	4.62011e+06	5.86269e+06	3.82011e+06	3.39448e+06	1.37997e+06	7.58656e+06	9.03857e+06	7.14659e+06	4.77569e+07	9.72536e+07	5.87774e+07
Unknown	4.244	411.199	[M+H]+	0	0	0	79013.5	0	394393	1674.8	912.881	0	0	9081.04	1547.75	502589	688284	468092	1.17241e+06	2.85824e+06	2.33784e+06
Unknown	4.872	835.514	[M+H]+	24506.4	0	0	220310	0	593376	6642.53	23793.9	5826.85	0	5086.42	2442.36	0	17175.8	0	1.46265e+07	1.77448e+07	1.44832e+07
Unknown	6.413	394.207	[M+H]+	0	0	0	239503	377898	1.01201e+06	0	9844.47	0	53982.5	0	0	7368.77	312959	49601.2	3.65474e+06	2.89663e+06	2.64646e+06
Unknown	3.923	190.086	[M+H]+	3.99679e+06	1.97099e+06	389988	164825	342890	0	220956	132931	67519.9	118532	98146.8	14934.8	243090	141344	334063	0	0	0
Unknown	4.805	315.141	[M+H]+	47949.9	59550.4	51922.1	232145	451454	217576	26752.3	6886.2	25769.7	0	0	4529.63	200349	623343	622067	108201	0	0
Unknown	4.332	375.126	[M+H]+	7142.3	10894.3	62826	1.07534e+06	2.3779e+06	2.09237e+06	218735	76888.1	71867	0	44634.1	83516.5	9.52747e+06	1.07115e+07	9.08648e+06	5.46159e+06	1.08927e+07	8.28716e+06
Unknown	7.038	318.299	[M+H]+	2.3612e+07	4.06744e+07	4.34293e+07	1.81821e+08	6.25709e+08	5.50075e+08	1.97481e+07	1.93496e+07	1.37855e+07	2.46433e+07	3.67042e+07	4.41574e+06	2.69682e+07	1.69029e+07	1.81114e+07	4.10335e+08	4.17695e+08	4.59491e+08
Unknown	1.142	192.122	[M+Na]+	104218	0	106871	565315	0	2.30187e+06	224540	84799.3	107783	27226.8	27327.3	13583.1	626385	1.90716e+06	3.52054e+06	1.32138e+06	1.6444e+06	1.30982e+06
Unknown	0.992	91.0391	[M+H]+	285990	268209	514644	1.58242e+06	7.23866e+06	8.30326e+06	167214	202101	245667	109101	478536	107689	427223	349519	429007	2.63543e+06	6.7466e+06	3.85049e+06
Unknown	2.052	255.064	[M+H]+	0	0	0	0	1.04818e+06	0	0	0	0	0	0	0	57284.4	1852.76	0	4.7566e+07	6.20775e+07	4.51276e+07
Unknown	1.151	169.989	[M+H]+	70293.9	38547.4	47438.9	200911	1.05718e+06	1.37989e+06	93208.6	77856.3	217266	307252	65209.9	64024	22852.2	18075.1	38532.5	6.42949e+06	1.66187e+07	1.10278e+07
Unknown	5.334	174.031	[M+H]+	522185	1.35853e+06	796277	452489	497703	0	72418.7	41968.6	99737.4	167255	108343	86921.6	46566.3	63678.4	43467.2	0	0	0
Unknown	5.796	579.241	[M+H]+	0	0	0	0	0	0	0	0	0	0	0	0	0	0	0	2.80638e+06	6.24464e+06	4.53612e+06
Unknown	0.723	213.915	[M+H]+	1.63874e+06	1.45109e+06	2.0437e+06	1.09412e+07	3.29703e+07	3.39289e+07	1.28814e+06	794863	1.0815e+06	2.44942e+06	2.31866e+06	258311	1.93833e+06	2.31683e+06	1.43144e+06	1.83881e+07	1.78884e+07	1.87806e+07
Unknown	4.934	904.807	[M+2H]2+	20922	0	0	65358.5	0	157983	0	12853.5	0	0	0	4407.03	8474.12	23434.5	0	6.10898e+06	7.82751e+06	6.50505e+06
Unknown	6.01	466.053	[M+H]+	0	0	0	2.39901e+06	4.40319e+06	1.88982e+07	0	0	0	0	0	0	8864	93499.2	0	0	0	0
Unknown	4.867	562.685	[M+H]+	7470.56	5274.74	0	95260	0	0	0	0	0	0	0	5235.6	0	0	0	1.14966e+07	1.3666e+07	1.12881e+07
Unknown	4.056	212.091	[M+H]+	172273	24340.5	277700	324021	0	50458.9	276937	118218	213953	13620.1	59425.8	4697.67	6758.39	59683.5	89131.6	876897	546470	651884
Unknown	6.062	145.028	[M+H]+	388165	330708	354523	2.40359e+06	5.88282e+06	5.63444e+06	376148	425652	439512	590780	498519	282153	319402	355913	284075	6.78299e+07	1.25704e+08	1.04927e+08
Unknown	7.577	284.201	[M+H]+	162335	166203	240164	1.25997e+06	2.83877e+06	3.86578e+06	152705	170719	184533	314355	4.25339e+06	121450	181272	110262	149128	1.88444e+06	2.69025e+06	2.51523e+06
Unknown	5.241	315.14	[M+H]+	46982.8	78028.2	82327.6	722027	1.67242e+06	521100	69038	53415.5	53426.5	91614.9	82973.5	45495	731341	2.29893e+06	2.38078e+06	586547	516723	425779
Unknown	4.971	137.059	[M+H]+	163713	216363	147802	1.03871e+08	4.59991e+08	1.61936e+08	261878	171825	153326	1.20632e+07	9.1376e+06	1.66903e+06	208984	1.58107e+06	164144	245804	138119	33066.5
Unknown	5.158	436.216	[M+H]+	11165.4	9464.61	12094.6	103372	0	271561	3523.02	945.003	1732.94	0	0	0	0	10879.5	0	1.02978e+06	2.5031e+06	1.01527e+06
Unknown	6.851	207.065	[M+H]+	899526	855751	329247	425256	2.01782e+06	1.50468e+06	19395.9	13426.5	33206.3	49684.9	11016.6	15868.5	8219.75	29060.4	8527.04	169882	165715	0
Unknown	4.27	158.027	[M+H]+	7196.76	13015.4	11891.7	40716.8	0	155155	412138	31106.7	449663	15872.4	14233.7	7959.08	0	17252.9	5590.27	120260	0	94126.4
Unknown	7.485	397.198	[M+H]+	3.37925e+06	1.23652e+06	1.82386e+07	551082	394164	58016.3	4087.14	3488.67	3433.93	11224.4	2787.28	184160	3201.77	999.994	2258.37	64036.6	8007.08	323041
Unknown	3.769	187.541	[M+H]+	0	0	0	0	0	0	0	0	44348.9	10011.3	0	0	0	6429.54	0	189870	4.91868e+06	3.62604e+06
Unknown	3.581	413.19	[M+H]+	0	0	0	83014.1	0	0	0	0	0	0	0	0	1.26348e+06	979113	1.68903e+06	0	0	39223.3
Unknown	4.852	167.07	[M+H]+	123138	227381	158559	1.25497e+06	3.09825e+06	1.54152e+07	143027	104322	101244	167799	117218	75153.7	436031	253631	125126	490546	1.12603e+06	403684
Unknown	4.931	876.789	[M+2H]2+	18599.8	1006.32	6238.68	190953	0	337508	1267.24	26856	5090.5	0	9638.14	6513.85	0	0	0	4.06468e+06	5.16714e+06	4.29946e+06
Unknown	1.462	287.98	[M+H]+	141395	124356	517745	738509	2.43836e+06	1.9101e+06	171642	151627	381425	1.20286e+06	210371	42288	337608	529446	350400	1.16753e+06	951908	884826
Unknown	4.938	858.529	[M+H]+	8715.9	0	0	162122	0	162123	0	28384.5	0	0	0	0	0	33209.5	0	4.08256e+06	3.58868e+06	4.16932e+06
Unknown	5.51	345.187	[M+Na]+	0	29243.7	18154.1	9.44231e+06	567673	955759	48784.5	0	0	101995	171402	107265	1.69416e+07	3.33555e+07	3.08296e+07	2.28847e+06	1.0145e+06	1.55953e+06
Unknown	4.771	421.232	[M+H]+	9344.45	7343.49	0	21330.7	483761	0	156343	102205	66733.7	18353	0	634.634	469.126	0	7237.02	0	0	0
Unknown	3.798	392.085	[M+H]+	0	0	0	1.59701e+06	6.22291e+06	7.36571e+06	1357.66	36518.2	148060	288092	104106	9813.84	0	22052.1	0	26739.3	231304	249178
Unknown	4.969	899.563	[M+H]+	6154.56	0	5356.46	0	0	0	0	1268.47	0	0	0	0	0	0	0	1.91862e+06	2.70835e+06	1.38407e+06
Unknown	1.127	405.161	[M+H]+	58258.6	46245	231466	207696	1.43228e+06	947347	43729.7	22249	23679.1	2.11757e+06	535299	104692	142492	161885	136388	820706	2.19132e+06	1.36494e+06
Unknown	1.429	195.93	[M+H]+	90521.8	49659.9	88735.8	320312	1.4369e+06	763574	82717.1	59184.1	75020.5	97831.6	99053.2	32798.6	76077	103166	57506.1	574795	877302	453005
Unknown	4.116	584.138	[M+H]+	65931.5	0	185374	4.22631e+06	1.35212e+07	6.00439e+06	129292	60312.9	25871.7	677904	86101.1	27108	0	28038.1	0	7.62572e+06	1.34418e+07	7.99068e+06
Unknown	4.924	368.192	[M+H]+	64043.7	26544.6	48205.2	530303	661493	2.01735e+06	49888.5	40121.9	58030	163705	67027.2	30126.4	428950	1.94285e+06	1.82572e+06	696191	174113	509395
Unknown	3.931	285.18	[M+H]+	29013	8327.99	36095.7	496461	861482	179452	38756.6	31235.2	28475.8	42825.8	45769.8	10770.3	19564.3	33651.8	22859.7	4.88653e+07	6.40519e+07	4.73044e+07
Unknown	3.779	404.152	[M+Na]+	33274.5	57357.6	64991.8	9.83178e+06	2.61946e+07	6.0254e+07	29646.4	22763.7	0	0	0	0	56208.9	321245	147529	4.12256e+06	4.52681e+07	2.02085e+07
Unknown	5.041	1000.11	[M+2H]2+	0	0	0	0	0	0	0	0	2625.9	645.035	0	3182.15	3022.62	8015.25	0	706816	1.59222e+06	965661
Unknown	4.351	362.252	[M+H]+	36451.9	87649.3	76792.8	296689	0	0	650053	472241	205673	11990.2	0	908.885	0	10829.8	14613.7	0	0	139957
Unknown	6.429	409.022	[M+H]+	1047.35	0	0	63259.6	0	0	0	0	0	0	13239.6	0	0	0	0	1.33708e+07	4.57443e+07	2.45809e+07
Unknown	4.277	515.283	[M+H]+	0	7387.76	0	122060	0	0	10627.1	28160.3	6697.99	14553.1	0	0	21480.4	17583.1	0	6.40287e+06	8.15523e+06	6.7058e+06
Unknown	3.34	151.549	[M+H]+	48370.9	20924.4	16643.2	846957	7.17964e+06	3.74786e+06	9772.83	0	10487.2	1.06706e+06	611602	114306	30582.7	168819	76578.1	2.69492e+06	5.33958e+06	5.14964e+06
Unknown	4.902	1020.96	[M+H]+	6930.32	8033.07	0	89953	0	0	0	6724.84	11974.7	0	0	0	7101.77	0	3459.9	3.14642e+06	4.51361e+06	3.34693e+06
Unknown	7.748	423.324	[M+H]+	0	0	0	0	0	302609	0	0	0	0	0	0	0	19787	0	2.0044e+07	1.23474e+07	9.45032e+06
Unknown	4.921	313.069	[M+H]+	0	0	0	363825	173120	0	0	0	0	0	0	0	0	51274.4	7355.56	1.30943e+07	3.00042e+07	2.06906e+07
Unknown	1.11	155.117	[M+H]+	504887	573876	773145	3.88728e+07	1.54363e+08	3.58212e+07	175179	76201.6	77672.9	224158	182784	157597	216500	491013	242744	2.37753e+07	2.00931e+07	1.90595e+07
Unknown	4.111	260.968	[M+H]+	40781.2	58383.8	225733	1.54262e+06	4.77847e+06	5.76783e+06	178905	102733	66896.5	485410	158680	74571.9	6932.38	54939.8	0	2.95993e+06	4.12007e+06	4.5778e+06
Unknown	3.815	617.402	[M+H]+	0	0	0	0	0	0	0	0	0	0	0	0	0	0	0	1.00163e+07	1.41254e+07	1.11556e+07
Unknown	3.927	319.102	[M+H]+	37995.3	1650.38	20739.1	418771	392288	682429	0	0	0	0	856.246	0	17310	30178.3	27630.8	0	1.53377e+07	1.05845e+07
Unknown	4.583	482.05	[M+H]+	2383.22	0	0	983773	952790	4.55247e+06	0	0	0	0	0	0	0	0	0	0	0	0
Unknown	1.135	226.092	[M+Na]+	0	41322	43965	778468	0	261212	5.08277e+06	4.43603e+06	1.96907e+06	421294	74599.1	22219.1	0	70106	0	740961	2.20874e+06	1.21398e+06
Unknown	2.048	477.019	[M+H]+	0	0	0	423684	555182	3.68363e+06	100915	11567.1	107970	0	0	0	0	0	0	0	0	0
Unknown	2.09	235.96	[M+Na]+	102341	53842.3	65538	3.42699e+06	9.66537e+06	8.10652e+06	470384	185555	547819	290740	174143	87064.8	145138	234083	91592	1.41534e+06	1.41023e+06	708005
Unknown	6.398	754.433	[M+H]+	11127.1	0	0	61974.7	0	0	4691.74	5679.73	6083.98	5016.94	3965.96	1793.99	0	0	8496.43	1.32712e+07	3.25737e+07	2.06877e+07
Unknown	6.034	155.142	[M+H]+	0	0	0	57447.2	0	154891	6528.49	0	0	0	0	0	114031	452043	376038	0	0	0
Unknown	2.266	286.092	[M+Na]+	298674	63075	787554	526269	128309	1.24195e+06	16648.2	4559.92	7430.44	0	76955.6	6011.32	484935	787900	659523	2.64321e+07	2.92369e+07	2.43363e+07
Unknown	6.432	351.025	[M+H]+	0	0	0	525806	0	0	0	7554.8	0	0	0	0	0	18360.6	0	1.68339e+07	4.52094e+07	2.34113e+07
Unknown	4.083	572.231	[M+H]+	0	0	0	292201	774633	0	0	0	0	5.59626e+06	2.20867e+06	294660	0	0	0	0	0	0
Unknown	0.726	287.039	[M+H]+	500731	810892	889257	2.25741e+06	1.73566e+06	0	153864	248290	253816	34135.1	179449	56450.2	180100	27790.2	357097	0	318045	1.07861e+06
Unknown	2.202	147.559	[M+2H]2+	0	0	0	0	0	0	0	0	0	0	0	0	0	0	0	5.19698e+07	4.89751e+07	3.68279e+07
Unknown	5.433	430.159	[M+H]+	649718	824665	684115	448394	801751	140125	9412.5	0	0	146830	135116	24804.1	0	44069.2	0	0	0	0
Unknown	3.832	400.181	[M+H]+	0	0	0	7358.66	0	0	39516.4	22486.6	13749.7	0	0	0	1665.19	0	0	5.9327e+06	8.24167e+06	7.4298e+06
Unknown	4.812	461.293	[M+2H]2+	680.814	0	10411.2	595538	0	0	603.927	0	0	0	0	14850.2	2849.78	40046.3	0	3.01331e+07	3.52199e+07	3.08558e+07
Unknown	5.061	950.585	[M+H]+	10720.8	0	0	0	0	0	0	17073.6	4943.24	0	0	0	0	10515.6	0	1.22029e+06	1.10189e+06	1.28102e+06
Unknown	4.566	539.114	[M+H]+	0	1304.97	3121.57	623280	8.84756e+06	5.44744e+06	0	0	0	0	0	0	0	25562.6	0	0	0	128516
Unknown	3.464	306.04	[M+H]+	0	10906.8	0	76199.4	601101	0	26825.8	0	67031.3	109757	27415.1	4110.59	114144	221308	185259	147099	1.5187e+06	1.10221e+06
Unknown	1.207	214.002	[M+H]+	175490	0	145268	1.0799e+06	3.37392e+06	3.21039e+06	115494	75630.9	104491	169646	447147	191103	11025.9	79410	65214.5	393998	91087.3	160259
Unknown	10.037	427.356	[M+H]+	98358.2	24606.1	0	0	0	0	282816	0	145892	0	33929.2	0	259890	382508	386818	0	0	0
Unknown	4.913	784.483	[M+H]+	14665.1	0	0	172843	0	317014	0	9568.81	0	25375.4	11597.8	0	0	35948.8	0	6.01905e+06	7.24027e+06	6.4614e+06
Unknown	5.05	283.08	[M+H]+	0	4758.49	9259.16	4.22436e+07	3.70722e+07	5.67495e+08	65002.8	0	0	0	10171.1	24529.8	0	1.51592e+06	5926.97	688354	2.01879e+06	825953
Unknown	4.97	538.555	[M+H]+	0	0	0	1.40127e+06	5.99234e+06	1.33327e+06	5889.47	0	0	163256	101668	23245.3	2335.87	0	0	0	0	0
Unknown	0.716	315.867	[M+H]+	589016	455882	394682	3.99861e+06	8.10133e+06	2.87828e+06	482406	478476	571565	889150	783862	252952	534907	298304	447788	5.4979e+06	8.79425e+06	7.14716e+06
Unknown	4.797	527.817	[M+H]+	0	0	0	0	0	277975	0	0	0	1588.7	0	0	0	0	0	891378	2.09295e+06	1.72085e+06
Unknown	0.982	219.096	[M+H]+	3.79273e+06	2.21159e+06	5.66503e+06	6.1062e+06	9.72308e+06	1.57777e+07	2.5527e+06	921877	2.19389e+06	1.26337e+06	1.39938e+06	137764	2.73793e+06	2.97005e+06	2.81331e+06	4.32343e+07	1.67873e+08	7.54192e+07
Unknown	4.944	727.449	[M+2H]2+	5755.64	0	8402.96	243530	0	215494	0	3222.72	0	0	14620.7	5977.5	0	22600.3	7760.15	3.19734e+06	3.59185e+06	3.27815e+06
Unknown	6.06	293.99	[M+H]+	0	16638.5	0	0	0	0	0	0	0	0	0	0	0	0	0	8.02374e+06	1.33016e+07	1.21293e+07
Unknown	4.925	433.132	[M+H]+	1.81416e+07	1.9343e+07	1.86038e+07	1.01526e+07	1.53714e+07	1.77301e+07	34857.1	0	0	12608.7	35745.6	26521.5	1892.58	547455	0	0	93042.9	0
Unknown	5.003	348.274	[M+H]+	78707.3	237888	354713	119572	0	0	794544	1.059e+06	719415	225334	523439	27318.9	7474.43	35313.4	37299.8	0	0	0
Unknown	1.13	160.108	[M+H]+	1.04902e+06	122179	79466.9	4.48894e+06	2.86319e+06	2.90742e+06	209271	83527.1	22412.1	26344.2	565787	129012	2.60691e+06	6.58065e+06	7.40751e+06	9.68901e+07	3.7905e+07	3.38873e+07
Unknown	8.511	503.856	[M+H]+	79530.2	0	84167.9	0	0	0	0	0	0	169150	246806	0	201027	217484	126551	0	0	0
Unknown	1.127	446.15	[M+H]+	715677	617384	514643	5.57134e+06	2.80579e+07	1.61767e+07	100184	64175.1	44051.2	119958	121276	10427.9	92394.2	314048	73320.8	3.25564e+06	5.49777e+06	5.65923e+06
Unknown	5.233	345.096	[M+H]+	0	0	0	88723.7	0	0	1068.85	0	0	0	0	0	26248.6	18332.6	7568.71	3.48602e+07	2.83317e+07	2.85291e+07
Unknown	1.114	256.129	[M+Na]+	817368	1.12173e+06	837606	9.87575e+07	4.57629e+07	3.50939e+08	64568.3	33890.9	36208.6	8.8916e+06	5.14666e+06	779697	1.24374e+06	4.70142e+06	2.31935e+06	1.70479e+07	7.55371e+06	8.0714e+06
Unknown	8.021	279.195	[M+H]+	87545.4	151403	123229	4.70128e+06	3.35918e+07	5.44942e+06	84580.9	122369	132099	276582	175041	136237	49476.4	117711	122805	2.17359e+06	2.54174e+06	2.26101e+06
Unknown	4.142	180.086	[M+H]+	73316.7	78863.7	122030	4.94536e+06	1.04228e+07	1.01592e+07	96467.1	55229.3	8353.01	7.37166e+06	2.31924e+07	1.93662e+06	373261	706028	329006	1.11998e+06	103060	783689
Unknown	3.976	378.024	[M+H]+	0	0	0	0	163896	0	0	0	0	113305	9366.76	0	0	6038.84	0	1.14161e+06	3.51116e+06	627985
Unknown	5.625	323.608	[M+2H]2+	0	0	0	0	0	0	0	0	0	658026	502799	58981.3	0	0	0	0	0	0
Unknown	4.97	444.243	[M+H]+	43967.4	51483.6	30992	2.45336e+06	294411	473144	61086.4	51427.6	28914.5	84830.1	62051	59964.7	2.62883e+06	1.6001e+07	1.10312e+07	207163	0	0
Unknown	3.609	188.128	[M+H]+	107581	34022.7	160628	1.04657e+06	622214	1.5426e+06	17692	42623	6716.69	48410.8	52057.3	25491	30372	210664	54481.4	6.77443e+07	1.19568e+08	6.98578e+07
Unknown	1.113	258.048	[M+2H]2+	365995	186487	141136	5.77526e+06	3.18565e+07	7.88519e+06	120080	73523.5	375616	143609	843500	100530	241896	442000	175768	302608	266884	506105
Unknown	1.006	251.008	[M+H]+	85304.2	247222	153007	0	5.76941e+06	0	141709	227944	461671	490479	218832	111622	95270.4	179896	393069	2.08072e+06	8.59225e+06	3.90428e+06
Unknown	8.161	444.332	[M+H]+	1.12978e+06	2.55716e+06	2.64183e+06	1.1897e+07	4.34355e+07	3.4439e+07	686387	791273	698055	1.5976e+06	1.94702e+06	409330	1.67635e+06	695223	807210	1.81071e+07	1.47001e+07	3.03302e+07
Unknown	7.489	420.273	[M+H]+	389669	114800	2.971e+06	20182.8	18554	31517.3	1402.19	2803.63	2613.43	6111.91	2446.03	693.289	3124.25	1558.31	616.071	47747.5	35179	312971
Unknown	3.945	347.13	[M+H]+	3713.2	126924	319.589	609582	321410	152002	37125.7	17642.8	10907.2	0	1853.11	4930.7	660502	612529	695522	2.02427e+07	1.92302e+07	1.38761e+07
Unknown	3.784	342.998	[M+H]+	20693.8	2761.45	36479.2	364404	1.65366e+06	1.0273e+06	0	6546.29	86282.2	148249	16691.4	10187.4	1397.62	12542.3	448.557	1.22617e+06	7.72034e+06	6.23046e+06
Unknown	3.533	262.082	[M+H]+	5438.42	0	8845.93	905578	4.17543e+06	1.82227e+06	4615.49	3658.99	0	330050	92761.2	23543.3	5505.48	5354.34	18250.1	108798	810833	334415
Unknown	5.317	355.172	[M+H]+	101499	143283	228114	1.09761e+06	1.49034e+06	5.05925e+06	75588.1	56643.4	113986	164487	101363	35013.2	1.59831e+06	4.09267e+06	3.05126e+06	1.64305e+06	3.46727e+06	1.47989e+06
Unknown	5.048	266.122	[M+H]+	0	0	0	246922	0	0	5201.2	5135.14	6776.69	868825	1.19879e+06	115957	834679	412034	761578	256685	980959	749894
Unknown	4.731	169.049	[M+H]+	3.25266e+06	3.71038e+06	3.08317e+06	3.12186e+06	3.67394e+06	6.46207e+06	441283	178705	190393	137860	98325.9	49328.1	78111.4	252819	58023.1	769359	978135	653974
Unknown	4.529	378.238	[M+H]+	4575.07	7789.29	16711.5	97350.2	0	0	11197.3	10333	12120.4	29098.2	7930.13	0	9476.68	14829.7	11104.9	8.74235e+06	1.25414e+07	9.37044e+06
Unknown	3.986	347.976	[M+H]+	22743.6	0	64629.8	1.76211e+06	6.53099e+06	3.17979e+06	62257.2	14961.7	12958.9	442310	162352	19864.4	0	28590	0	3.5057e+06	6.78599e+06	3.23945e+06
Unknown	0.961	217.081	[M+H]+	525463	538447	563595	2.23801e+07	1.04465e+08	4.64212e+07	540916	315911	290217	1.40342e+06	1.97718e+06	276872	973992	1.2855e+06	917718	7.57363e+06	8.06283e+06	6.81683e+06
Unknown	0.725	198.939	[M+H]+	7.18038e+07	6.19041e+07	8.43316e+07	2.65304e+08	6.53938e+08	3.6386e+08	4.63357e+07	2.94345e+07	3.4398e+07	5.67865e+07	7.27206e+07	7.88125e+06	5.63135e+07	5.1017e+07	3.99207e+07	5.20392e+08	7.10488e+08	6.33064e+08
Unknown	3.927	178.54	[M+H]+	0	0	0	0	0	0	0	5205.36	0	0	0	0	0	0	0	2.59357e+06	2.03513e+06	418548
Unknown	4.817	660.409	[M+H]+	0	0	23630.3	64964.4	0	0	0	0	0	0	0	0	0	0	0	4.65875e+06	6.16808e+06	5.97986e+06
Unknown	5.564	164.042	[M+H]+	45156.8	35249.8	32083	1.14198e+07	3.11594e+06	4.66187e+06	83929.7	74221.2	26093.8	86814.3	88235.4	204007	26977.3	1.1675e+06	21027.1	8.51221e+08	2.44513e+09	1.25154e+09
Unknown	4.939	789.157	[M+H]+	0	920.275	0	319841	85256.5	169705	0	10829.1	0	0	0	4373.21	7479.6	5320.56	0	3.57978e+06	3.98101e+06	3.40033e+06
Unknown	4.759	283.589	[M+H]+	0	0	0	0	525811	2.79452e+06	0	0	0	0	0	0	0	9060.5	0	0	0	150593
Unknown	4.869	562.352	[M+H]+	0	0	0	96052.4	0	0	0	0	0	0	10060	0	0	0	0	1.1977e+07	1.60597e+07	1.32892e+07
Unknown	0.728	286.922	[M+H]+	707997	381299	593035	4.83336e+06	1.36518e+07	1.02162e+07	367915	240578	203175	600111	713194	69105.9	566252	865588	520941	3.30504e+06	4.84274e+06	4.40456e+06
Unknown	1.916	119.034	[M+H]+	283095	191161	379754	1.666e+06	3.00062e+06	5.00895e+06	145788	109850	131586	151320	146891	60915.9	263902	230269	195493	3.39573e+06	3.38266e+06	3.38232e+06
Unknown	3.396	504.191	[M+H]+	47988.2	17595	19289.8	211075	313059	371420	57086.3	37617.8	41691.8	118237	67290.6	16199.8	1.73435e+06	728638	349551	183285	191203	177752
Unknown	8.103	105.07	[M+H]+	42340	50131.9	48136.1	342041	773265	804298	41997.6	24918.2	32846.3	32981.7	4583.07	43799.3	43372.6	66846.7	54579.3	5.30096e+06	8.43259e+06	5.22224e+06
Unknown	4.896	744.457	[M+2H]2+	14945.5	1042.48	5722.13	0	0	312778	0	5191.91	0	0	10978.9	0	0	6820.23	0	3.66096e+06	3.66695e+06	3.01817e+06
Unknown	5.818	204.086	[M+H]+	74544.4	80827.7	240661	440179	1.15909e+06	1.46077e+06	37771.4	35612.8	39381.5	79754.7	52162.9	17486.5	53220.8	65483.4	46082.3	616952	753035	811817
Unknown	4.347	255.17	[M+H]+	48924.4	49294.5	51186.3	294539	425610	455851	71707.4	56291.6	65694.2	33004.3	26955.6	17250.8	22813.7	95543.1	53964.9	4.57865e+07	4.50554e+07	3.63353e+07
Unknown	7.339	291.1	[M+H]+	0	16881.7	20000.3	9.28017e+06	2.36547e+07	7.54403e+07	0	0	0	0	0	0	0	61776.6	0	0	0	0
Unknown	3.463	354.002	[M+H]+	0	0	12819.2	4.44623e+06	8.35911e+06	2.53858e+07	7975.89	0	0	0	52610.8	7045.97	96022.6	324511	230878	0	0	0
Unknown	3.723	464.174	[M+H]+	0	0	0	2.39809e+07	2.95955e+07	1.19126e+08	52283.2	34321.9	24275.9	0	0	22626.5	22482.4	710071	3510.55	0	0	0
Unknown	5.653	802.289	[M+H]+	0	18795.2	0	1.00348e+06	4.70818e+06	3.14639e+06	12476	0	9334.02	0	0	738.205	0	0	15006.1	0	218940	0
Unknown	4.319	354.925	[M+H]+	6577.77	0	0	175948	9.51177e+06	0	0	5912.81	0	12241.1	3094.49	4821.32	13923.3	20624.5	5512.91	0	327052	118054
Unknown	4.117	330.939	[M+H]+	106805	38362.9	343151	4.86016e+06	2.09753e+07	1.15647e+07	194991	128866	35200.3	1.02535e+06	428726	93531.6	0	111746	0	7.6828e+06	1.671e+07	1.00644e+07
Unknown	5.806	341.101	[M+H]+	7101.08	13812.2	298719	1.01711e+06	2.4896e+06	3.25132e+06	0	0	0	16240	18199.7	0	0	8323.09	6402.24	5.15612e+06	7.18524e+06	3.78816e+06
Unknown	4.671	435.089	[M+H]+	87406.3	115077	2.05782e+06	0	1.17867e+06	312188	0	0	9381.55	23020.8	0	0	0	0	0	0	0	0
Unknown	4.648	267.169	[M+H]+	299698	399145	442710	814768	2.15748e+06	1.80299e+06	340234	182754	173571	25956.7	42533.8	42099.9	278302	267025	176038	7.51517e+06	9.14906e+06	7.94385e+06
Unknown	3.858	403.207	[M+H]+	0	6589.69	1316.26	101693	291026	136539	8448.24	3687.38	6957.46	0	0	0	34808.3	35786.9	31001.7	9.81321e+06	2.75423e+07	1.5025e+07
Unknown	0.732	364.918	[2M+H]+	261679	263374	595509	519321	0	1.95924e+06	336137	114250	280664	155895	275515	0	247203	19028.6	205314	1.59957e+06	2.91067e+06	2.87255e+06
Unknown	1.209	138.512	[M+H]+	78796.4	26590.7	109421	567319	0	1.44989e+06	0	23852.9	0	0	0	0	143432	65666.3	21417.8	1.38694e+06	3.08873e+06	3.43402e+06
Unknown	7.502	315.194	[M+H]+	186851	69494.5	1.23608e+06	208480	0	540174	42152.8	0	0	149632	579787	37281.7	20517.5	56298.6	27014.2	324222	599292	248526
Unknown	5.057	121.028	[M+H]+	34110.6	22856.6	34624.9	3.02999e+07	3.13085e+07	3.61289e+08	66671.6	10879.1	23513.1	78528.4	41352.4	34622.2	9934.32	957090	11852.3	529626	553857	555015
Unknown	4.33	324.128	[M+H]+	11805.7	0	9133.56	3.80635e+06	1.03493e+07	4.20419e+06	0	0	0	24551.1	28995.9	17108.2	11901	63943.6	0	2.40907e+07	3.23287e+07	2.96045e+07
Unknown	7.748	341.246	[M+H]+	23049.1	0	0	0	0	491568	0	0	4775.71	60827.1	0	0	17600.5	29171.9	0	1.63822e+07	1.11632e+07	8.73007e+06
Unknown	4.106	428.21	[M+H]+	0	6132.05	9800.98	54294.8	253116	0	864946	502776	502045	0	0	0	108898	308109	189104	400550	227762	0
Unknown	4.393	509.828	[M+H]+	0	0	0	0	0	0	0	0	0	0	0	0	0	0	0	2.6317e+06	2.39777e+06	1.89625e+06
Unknown	0.885	181.09	[M+H]+	2.99989e+06	1.75353e+06	2.1233e+06	1.26732e+07	3.26226e+07	6.30321e+07	111709	51428.3	279989	153567	57823.5	497763	3.98202e+06	2.95222e+06	4.27751e+06	6.83734e+07	7.00434e+07	8.23078e+07
Unknown	13.133	574.355	[M+H]+	49156.3	30498.7	47119.3	0	0	562064	42771.6	64088.4	44196.1	91499.4	38326	58867.2	24178.6	44491.1	95887.8	369431	712087	527549
Unknown	4.278	453.135	[M+H]+	305076	392446	452337	98832.2	756870	174362	29653.2	18274.8	9157.92	35316.3	31091.8	435.419	29095	51430.6	45141.8	241599	0	223352
Unknown	5.558	774.087	[M+H]+	16382.2	13350.8	3566.02	0	77117.7	0	0	8098.64	0	0	0	3889.18	0	0	9179.29	1.33036e+07	2.0858e+07	1.36984e+07
Unknown	0.714	331.844	[M+H]+	485700	525285	584338	504809	1.2625e+06	1.59153e+06	412876	571565	588446	759194	550685	146101	286115	88730.5	300714	5.70399e+06	7.5121e+06	7.15654e+06
Unknown	4.984	292.157	[M+H]+	43865.8	19120	20997	156956	0	958575	15549.6	43187.8	25920.8	122931	13734.9	19360.8	1.28364e+06	4.17395e+06	4.77929e+06	106028	0	0
Unknown	8.112	716.237	[M+H]+	0	0	0	0	0	0	0	0	0	0	0	0	0	0	0	0	312917	502883
Unknown	4.428	587.029	[M+H]+	0	0	0	0	0	0	279719	168492	206655	0	0	0	0	0	0	0	0	0
Unknown	0.724	236.958	[2M+H]+	1.24372e+06	853709	1.17756e+06	3.38151e+06	6.57237e+06	5.49748e+06	602334	506997	480701	667808	966962	144661	716286	571254	462253	6.29944e+06	9.68866e+06	7.42401e+06
Unknown	3.918	179.07	[M+H]+	43095.2	52533.6	64274.6	1.57026e+06	6.18623e+06	4.51882e+06	142752	86415.1	59783.2	151166	128484	32672.3	76304.4	168683	56074.1	1.36168e+07	8.06734e+06	7.06439e+06
Unknown	1.135	233.112	[M+H]+	2.79757e+07	3.41844e+06	1.67698e+08	1.17637e+07	9.82297e+06	1.06004e+07	979891	265697	714346	595901	721316	275061	1.33204e+06	3.09531e+06	1.47354e+06	2.74872e+06	2.11003e+07	5.31874e+06
Unknown	4.609	499.289	[M+H]+	5659.96	2510.18	7507.37	283934	59059.1	0	0	5611.75	8609.37	0	0	4522.23	7217.18	17245.9	6810.73	1.97057e+07	2.81438e+07	2.5585e+07
Unknown	4.029	255.062	[M+Na]2+	128219	93986.5	149072	6.44365e+06	1.80071e+07	5.26947e+06	13430.8	1056.31	0	11987.6	9873.7	16772.1	0	143057	527.584	1.17539e+07	1.03504e+08	2.69501e+07
Unknown	4.644	548.822	[M+2H]2+	0	0	823.499	0	0	175758	0	0	0	0	0	0	4876.15	0	0	2.4493e+06	2.80218e+06	3.4943e+06
Unknown	4.913	713.94	[M+2H]2+	15198	0	11424.2	96793.4	0	0	0	2021.49	0	0	0	0	0	12866.1	0	5.06381e+06	6.22229e+06	4.76086e+06
Unknown	4.923	184.072	[M+H]+	920905	1.10489e+06	872740	473100	142228	51265.2	0	0	4549.74	10623.2	0	0	0	41646.7	0	0	0	0
Unknown	0.725	239.966	[M+H]+	1.49294e+07	1.36532e+07	1.82074e+07	5.42281e+07	1.2647e+08	7.72656e+07	9.71734e+06	6.56865e+06	8.00462e+06	1.19206e+07	1.55054e+07	1.65523e+06	1.23203e+07	1.06074e+07	7.72423e+06	1.11581e+08	1.57081e+08	1.4517e+08
Unknown	1.152	326.143	[M+H]+	74720.3	128284	69443	1.12105e+06	514913	1.44068e+06	960345	542120	475648	1.17709e+06	322588	72963.9	32139.4	130718	0	1.18386e+06	1.97736e+06	997480
Unknown	4.129	671.147	[2M+H]+	138389	25568.2	698078	1.47118e+07	5.63112e+07	2.57437e+07	344626	145621	60731.5	1.97524e+06	612338	113663	0	153963	0	2.85716e+07	4.0799e+07	3.02515e+07
Unknown	1.041	479.037	[2M+H]+	730443	536478	514690	5.14982e+06	1.16127e+07	9.82271e+06	291156	81569.1	75230.8	133630	477891	30497.8	274584	419316	180535	4.6074e+06	5.86433e+06	5.95209e+06
Unknown	5.587	504.28	[M+H]+	0	0	0	0	0	0	809011	239565	173149	0	0	0	898.057	0	0	0	0	0
Unknown	4.246	265.154	[M+H]+	214312	177753	337658	2.19049e+06	5.21925e+06	6.33332e+06	179798	186150	196129	297089	264476	134270	1.62821e+06	1.6637e+06	742281	4.82316e+07	5.79393e+07	4.61439e+07
Unknown	3.685	217.191	[M+H]+	445677	106806	1.07205e+06	0	0	0	0	0	0	0	0	0	61467.5	197536	262669	0	0	0
Unknown	1.132	344.155	[M+H]+	156874	173239	177188	1.10816e+06	4.9686e+06	2.91895e+06	119876	165586	181707	2.87771e+06	525921	131095	54825.7	90635.6	97565.7	5.70342e+06	1.32232e+07	1.03094e+07
Unknown	11.54	298.309	[M+H]+	26227.2	28956.2	34763.9	0	688339	0	22255.6	26120.9	0	42074.6	0	1.11046e+06	23923.1	0	40379.6	0	602584	0
Unknown	4.603	469.13	[M+H]+	1.7251e+06	4.1984e+06	5.4825e+06	1.71342e+06	0	0	0	0	7339.27	0	3401.7	0	6076.81	76561.7	0	0	965358	162465
Unknown	4.194	475.806	[M+2H]2+	0	0	0	106349	0	0	0	0	0	0	0	0	0	11235.1	0	2.9591e+07	2.91253e+07	3.06792e+07
Unknown	4.935	813.104	[M+Na]+	9334.15	0	0	0	0	0	6356.42	7642.2	0	0	0	3512.94	0	0	0	2.57615e+06	2.26695e+06	2.7999e+06
Unknown	5.484	413.028	[M+H]+	0	0	9126.87	0	0	0	0	0	0	0	0	0	0	0	0	3.05271e+06	1.75828e+06	4.87537e+06
Unknown	4.009	358.145	[M+Na]+	0	15471.3	0	787904	0	0	10878.8	15938.8	2383.57	11081.1	0	20623.8	4887.63	59433.1	8589.37	2.1971e+06	9.47634e+07	3.13981e+07
Unknown	3.832	287.11	[M+H]+	43558.9	50894.4	22560	366091	51486.5	1.00711e+06	52711.7	46772.8	90306	226032	104266	9864.57	468279	1.63064e+06	1.23123e+06	1.61323e+06	5.71139e+06	4.99558e+06
Unknown	1.789	130.05	[M+H]+	3.59403e+07	2.18837e+07	1.38836e+08	3.6816e+07	2.72502e+07	2.72246e+07	695892	299812	504692	1.92121e+08	8.23952e+07	1.03038e+07	5.93153e+06	1.08716e+07	2.7656e+06	2.35081e+07	1.08314e+08	4.54172e+07
Unknown	4.964	924.574	[M+Na]+	6443.08	0	411.75	138024	191957	747858	0	14119.8	0	2492.54	0	0	0	21762.8	10618.5	2.8114e+06	3.55099e+06	3.2436e+06
Unknown	4.008	439.203	[M+Na]+	0	0	0	101989	4682.74	0	158614	15088.7	24138	0	3855.79	0	0	28226.1	0	1.89334e+07	4.87114e+07	3.01219e+07
Unknown	4.759	875.019	[M+2H]2+	0	0	0	58449.5	0	0	0	0	730.888	0	0	2775.27	0	0	0	1.89279e+06	2.37532e+06	2.60105e+06
Unknown	5.955	1014.11	[M+H]+	86271.3	32620.5	45777.8	48520.9	0	137682	0	0	4725.06	2785.86	0	630.407	2727.47	1527.08	5468.39	37106.5	226512	86780.4
Unknown	3.796	81.0339	[M+H]+	118162	91253.1	325956	1.92214e+06	4.75574e+06	2.48477e+06	362675	260519	297321	705622	357934	135584	811201	1.50466e+06	1.18251e+06	2.83047e+06	1.38554e+07	8.99375e+06
Unknown	5.562	374.086	[M+H]+	13288	0	0	3.0354e+06	0	0	0	6340.86	0	0	0	44270.6	9159.14	277411	6314.86	1.9086e+08	3.71435e+08	2.43431e+08
Unknown	3.776	459.088	[M+H]+	0	282.442	0	0	0	0	371934	483121	297116	126678	32741.6	17411.5	94513	32380.3	22184.7	0	120834	0
Unknown	7.518	694.401	[M+H]+	136972	89428.1	39507.9	1.51147e+06	1.95549e+07	1.63582e+07	0	16149.5	29419.4	28601.9	0	0	870869	873931	650495	962564	1.29774e+06	860199
Unknown	4.682	473.178	[M+H]+	254173	1.31347e+06	116596	1.62232e+06	8.63998e+06	1.04515e+06	113746	141052	20529.5	29110.2	48898.3	7438.59	8110.65	70717.3	20174.5	0	0	0
Unknown	4.377	385.112	[M+H]+	0	0	9626.32	80118.6	3.33323e+06	4.33049e+06	0	0	0	0	0	0	0	0	0	1.89279e+07	1.11452e+07	6.39204e+06
Unknown	7.402	599.409	[M+H]+	18747.8	1425.3	12336.1	2.07979e+06	3.14529e+07	5.20148e+06	14717.6	31773.8	0	10413.5	2083.29	0	51720.4	28443.4	58284.1	2.69046e+06	3.28914e+06	2.93447e+06
Unknown	4.944	1015.62	[M+2H]2+	16006.9	0	19605.7	45274.2	0	667831	0	1216.93	0	0	0	0	0	0	0	2.23365e+06	3.21348e+06	2.97623e+06
Unknown	4.911	689.679	[M+2H]2+	0	14670.2	0	90394.2	0	0	0	0	0	8569.94	0	0	0	0	7648.85	409391	1.69329e+06	1.3237e+06
Unknown	4.994	274.146	[M+H]+	14951.4	14014.9	6240.9	714655	3.2249e+06	4.97301e+06	5459.64	17075.8	9362.07	28398.8	8793.54	6998.94	659844	2.22148e+06	2.44518e+06	110440	0	0
Unknown	4.881	636.73	[M+H]+	6189.15	0	14543.5	377797	0	0	0	5162.03	0	0	0	3394.58	0	41139.4	0	1.17671e+07	1.45269e+07	1.23526e+07
Unknown	4.933	699.684	[M+2H]2+	10583.2	0	0	0	0	0	0	0	0	0	0	0	0	0	0	2.23114e+06	2.55682e+06	2.34359e+06
Unknown	1.123	448.191	[M+H]+	0	0	0	2.44307e+07	7.23959e+07	6.95647e+07	0	0	0	0	0	68163.2	0	290469	0	0	0	0
Unknown	4.82	383.746	[M+H]+	0	0	0	68738	0	0	5608.77	0	0	0	0	0	0	7149.1	0	4.66219e+06	5.5182e+06	4.68384e+06
Unknown	4.68	135.044	[M+H]+	111184	83738.8	118875	1.58305e+06	9.10985e+06	4.11014e+06	109390	100251	90417.4	166699	112167	68388.3	76595.5	126440	78918.3	1.37841e+07	1.36592e+07	1.13953e+07
Unknown	6.87	527.333	[M+H]+	0	0	0	0	0	0	0	0	0	0	0	0	0	0	0	5.64089e+06	4.18899e+06	3.18649e+06
Unknown	4.484	704.954	[M+H]+	0	0	0	0	0	0	0	0	0	0	0	0	0	0	0	2.90274e+06	3.75654e+06	2.17643e+06
Unknown	4.666	542.085	[M+H]+	0	0	0	1.21762e+06	3.58003e+06	175168	0	0	436.351	14660.6	0	3766.59	0	0	1391.31	0	0	0
Unknown	4.809	581.362	[M+H]+	0	0	0	152849	0	0	0	0	0	0	0	0	0	8105.75	0	1.2029e+07	1.38233e+07	1.22884e+07
Unknown	3.94	276.048	[M+Na]+	0	0	0	6.0078e+06	1.59406e+07	2.90784e+07	5567.6	0	0	3833.05	9264.65	5409.45	0	130654	0	0	0	0
Unknown	3.89	321.097	[M+H]+	0	0	0	3.26719e+06	2.04953e+07	1.62846e+07	34473.8	26948.7	23640.1	217755	205686	12204.4	72553.7	244967	167425	0	0	0
Unknown	12.133	671.484	[M+H]+	347041	698899	105337	607175	3.26966e+06	476261	0	0	0	57023.2	258129	0	0	112788	112827	1.04518e+06	573098	0
Unknown	0.725	71.0297	[M+2H]2+	6.29132e+06	4.95278e+06	7.80987e+06	5.77192e+07	2.41697e+08	2.57221e+08	4.89112e+06	3.50844e+06	4.18258e+06	8.32051e+06	7.3486e+06	2.38964e+06	6.80867e+06	1.1304e+07	5.80308e+06	6.61849e+07	9.0023e+07	6.10827e+07
Unknown	4.938	960.091	[M+2H]2+	10301.3	0	0	0	0	310130	0	4815.41	2317.34	0	0	0	0	5789.64	7835.84	2.57997e+06	4.38962e+06	2.50487e+06
Unknown	4.918	231.137	[M+H]+	241304	16511.9	6642.99	5.79468e+06	1.42627e+07	6.59665e+06	48233.2	44280.7	31782	25660.7	17279	13148.2	15242.3	50234.9	20971.4	297756	1.13661e+06	839321
Unknown	3.983	418.229	[M+Na]+	0	6890.84	0	413833	0	0	4911.72	0	5769.97	0	3901.47	5078.66	9823.5	47389.8	19360.9	4.10096e+07	5.62595e+07	5.2085e+07
Unknown	5.585	519.24	[M+H]+	0	8728.89	9175.18	71110.9	0	0	0	0	0	0	0	0	316753	840366	327064	0	0	0
Unknown	0.727	234.961	[M+H]+	6.89839e+06	5.60069e+06	7.82673e+06	2.50832e+07	6.14561e+07	3.25791e+07	4.29687e+06	2.80999e+06	3.49616e+06	4.71812e+06	6.98009e+06	860478	5.34737e+06	4.52054e+06	4.0094e+06	4.8015e+07	7.11916e+07	5.84577e+07
Unknown	6.218	491.097	[M+H]+	0	0	0	0	0	0	0	0	0	0	0	0	0	0	0	4.22064e+06	6.83557e+06	6.63958e+06
Unknown	0.725	257.977	[M+H]+	6.06701e+06	5.58415e+06	7.04986e+06	2.26212e+07	5.57306e+07	3.27938e+07	4.42732e+06	2.97055e+06	3.77104e+06	5.88183e+06	6.66009e+06	1.03399e+06	4.84e+06	4.09154e+06	3.54336e+06	4.96843e+07	7.04138e+07	6.57901e+07
Unknown	4.862	835.846	[M+H]+	9292.2	0	0	440453	0	295364	0	15164.9	0	7970.03	0	3143.58	0	17287.3	2437.01	1.65675e+07	2.06937e+07	1.80147e+07
Unknown	6.176	481.205	[M+H]+	0	0	11667.2	0	0	0	7091.26	53517.1	8155.09	1438.72	331.392	0	0	8564.64	7403.42	702486	5.20509e+06	2.53207e+06
Unknown	4.931	860.332	[M+H]+	15392.3	0	0	0	0	417691	0	21630.5	5794.12	0	0	0	0	0	0	1.16478e+06	1.67605e+06	1.57325e+06
Unknown	4.664	251.091	[M+Na]+	345857	874677	354174	787480	3.74117e+06	1.48823e+06	55338	41728.1	42077.5	1.29213e+06	1.03956e+06	132703	10450.5	43175	12844	296720	272110	113575
Unknown	4.315	223.57	[M+H]+	7967.37	0	0	3.35987e+06	6.79124e+06	4.99323e+06	0	5730.53	0	78497.8	43624.7	29572.6	0	89290.1	2592.84	0	0	0
Unknown	4.91	442.243	[M+H]+	7008.34	6063.46	0	0	0	221764	365479	193985	281609	0	8969.09	0	10865.1	1786.48	927.723	0	8832.77	0
Unknown	1.396	219.017	[M+H]+	219396	153797	305117	1.44263e+06	3.59762e+06	1.00147e+07	31166	31478.7	43403.7	38599.9	48442.4	29985.3	121782	116824	166845	3.29131e+06	1.26316e+06	2.08028e+06
Unknown	4.398	435.183	[M+H]+	0	0	0	173177	15015.4	23430.4	8244.45	5941.19	0	0	0	7447.04	2.61971e+06	3.58538e+06	1.38573e+06	0	0	0
Unknown	4.552	293.099	[M+H]+	13944.6	53162.1	19861.3	307650	660325	453492	0	10145.5	0	455318	208665	36128.2	272987	143700	191071	444748	1.37244e+06	363185
Unknown	3.92	299.112	[M+H]+	72947.2	143522	171444	423594	1.14687e+06	855021	130574	60870.9	43786.3	22085.1	12209.6	621.952	35035.7	47690.6	55560.5	6.90543e+06	3.66939e+06	3.07035e+06
Unknown	0.724	216.95	[M+H]+	5.25496e+07	4.34526e+07	6.00808e+07	1.94665e+08	4.95293e+08	2.45099e+08	3.28631e+07	2.13349e+07	2.45637e+07	3.96396e+07	5.22362e+07	6.08365e+06	4.18025e+07	3.75756e+07	2.90493e+07	3.68008e+08	5.11587e+08	4.45299e+08
Unknown	3.42	919.294	[M+H]+	86335.4	56918	65558.1	262753	506561	263570	84254.3	64198.2	57952.9	217807	217901	23365.7	89522.6	100937	118362	840404	525914	662615
Unknown	7.455	201.163	[M+H]+	0	33187.2	39303.5	225583	0	914145	83418.9	36439.8	57448.8	118664	47738.4	50992.7	31970.6	44930.3	40139.2	2.77525e+07	3.48997e+07	2.30956e+07
Unknown	5.541	172.075	[M+H]+	0	0	0	57567.2	214675	419412	0	0	0	0	0	0	417727	263455	1.03732e+06	0	0	0
Unknown	4.429	420.114	[M+H]+	0	0	6981.16	122056	2.09961e+06	1.44954e+06	0	0	0	0	0	0	572.482	0	0	20485.7	2.91203e+06	108348
Unknown	4.987	842.023	[M+H]+	28456.6	0	0	0	280445	0	2512.88	19996.7	0	13450.2	0	2922.17	0	18151.6	0	2.09263e+06	2.97799e+06	2.55869e+06
Unknown	3.779	252.072	[M+H]+	0	0	0	575183	971308	1.726e+06	899718	875125	495515	15066.7	0	10946.8	164571	355180	334685	432581	2.3317e+06	358888
Unknown	5.909	744.247	[M+H]+	0	0	9917.67	1.046e+06	332793	1.40601e+07	7238.36	4084.8	5481.66	0	6256.15	0	0	19304.5	3563.97	175091	0	0
Unknown	4.896	1020.63	[M+H]+	0	0	0	184313	0	188309	0	8492.33	0	0	0	0	0	9119.13	0	2.87668e+06	3.81338e+06	2.62973e+06
Unknown	3.424	253.07	[M+H]+	175515	119311	165501	624411	979282	653222	191698	117039	110590	450087	429470	35934.8	197490	210007	211806	1.36112e+06	1.53724e+06	1.48525e+06
Unknown	4.82	467.292	[M+2H]2+	0	0	0	67791.3	0	0	0	8558.82	0	0	781.907	0	0	8056.04	0	4.93223e+06	6.12368e+06	5.31835e+06
Unknown	5.524	300.121	[M+H]+	9202.4	28968.7	40950.5	314568	554097	439015	0	11371.4	13771.6	53167.6	52781.8	10552	20214.3	23985.8	20604.7	136035	5.31246e+06	319176
Unknown	6.429	450.051	[M+H]+	0	0	0	0	0	0	0	0	0	0	0	5374.04	0	0	0	7.97446e+06	2.81316e+07	1.50309e+07
Unknown	4.845	743.453	[M+2H]2+	16126.1	0	0	61400.7	0	0	0	2859.66	0	0	0	3830	4604.55	0	4772.18	2.24224e+06	2.29554e+06	1.33433e+06
Unknown	8.586	189.112	[M+H]+	376441	921408	1.14616e+06	2.36238e+06	7.96845e+06	2.44675e+07	343217	242710	469263	420982	1.21649e+06	230962	777160	757057	484352	1.26419e+07	1.19348e+07	1.10096e+07
Unknown	4.163	451.206	[M+Na]+	0	0	0	5799.55	0	0	0	0	0	0	0	0	97502.9	0	0	5.57033e+06	1.17973e+07	7.87808e+06
Unknown	4.179	427.281	[M+H]+	0	0	0	0	0	0	0	0	1199.97	0	0	0	0	0	0	9.29317e+06	7.64915e+06	1.03334e+07
Unknown	6.585	343.081	[M+H]+	0	0	0	0	0	0	0	0	0	0	0	0	0	0	0	1.98878e+06	9.67543e+06	2.15487e+06
Unknown	0.72	124.5	[M+Na]+	1.34952e+06	1.0221e+06	1.03277e+06	4.87179e+06	1.11314e+07	4.73227e+06	809648	573097	575772	978361	1.30969e+06	200712	866425	712805	527630	6.36736e+06	1.35922e+07	1.17626e+07
Unknown	4.48	430.748	[M+2H]2+	0	2538.86	0	107236	0	0	6640.5	0	0	0	0	0	2465.64	10724.6	6782.34	1.05913e+07	1.55113e+07	1.24443e+07
Unknown	4.332	370.17	[M+H]+	21959.8	9167.83	51133.5	375463	1.24549e+06	746883	109428	69421.5	10946.2	43237.3	76927.8	23346.7	2.15499e+06	3.83902e+06	2.42243e+06	4.7526e+06	8.66475e+06	6.38536e+06
Unknown	4.892	710.438	[M+2H]2+	25229.9	3676.11	18962.8	584093	0	528067	5148.57	22281.2	0	7950.12	0	7949.04	0	48184.6	0	2.55825e+07	3.27738e+07	2.90816e+07
Unknown	4.522	552.315	[M+2H]2+	0	0	0	0	0	28304.2	0	0	0	0	0	4479.43	0	8309.71	0	4.21561e+06	7.17395e+06	5.52891e+06
Unknown	1.001	258.096	[M+H]+	77707.1	239548	245601	4.27425e+06	1.50025e+07	1.99239e+07	42381.5	0	3648.99	993303	503434	189021	3.92876e+06	3.46321e+06	1.84681e+06	2.43695e+06	6.42811e+06	3.42014e+06
Unknown	0.897	97.0031	[M+H]+	941546	705262	1.05856e+06	3.36781e+06	1.43153e+07	1.36656e+07	0	0	19490.1	0	611868	102499	661998	527235	577584	1.14514e+07	1.13603e+07	1.26942e+07
Unknown	0.983	285.961	[M+H]+	0	74007.3	19103.2	1.22154e+06	5.02072e+06	8.97048e+06	0	0	0	0	0	10686.3	162337	157134	266404	658894	1.48391e+06	954958
Unknown	6.447	180.065	[M+H]+	0	0	0	347772	642986	138103	0	0	0	0	0	5195.97	0	16075.1	0	9.29724e+06	2.72424e+07	1.36801e+07
Unknown	5.305	431.087	[M+H]+	0	0	15019.2	0	0	0	12197.3	0	23962.7	0	0	0	0	147419	0	0	611971	0
Unknown	3.712	199.057	[M+H]+	69787.5	209316	273386	99928.7	752659	815381	711834	605934	298116	27099.4	0	6956.14	0	34511.6	28628.6	105083	1.26992e+06	160422
Unknown	1.052	497.009	[M+H]+	373948	291547	193207	2.85319e+06	6.97732e+06	5.18405e+06	84917.6	15899.2	25329.4	38589.3	225450	61764.5	129782	210961	116407	2.42245e+06	2.31412e+06	3.24173e+06
Unknown	3.425	304.023	[M+H]+	995.093	0	0	0	0	0	0	0	0	0	0	0	0	0	0	384277	7.50131e+06	6.70086e+06
Unknown	4.192	271.153	[M+H]+	124627	203418	145729	491103	172141	501617	1.07404e+06	562603	474171	37893.8	20906.4	45389.3	90373.6	184044	128738	315389	802403	538529
Unknown	14.01	738.506	[M+H]+	1.81569e+06	1.9972e+06	1.76004e+06	1.07069e+07	3.12298e+07	2.92581e+07	3.03487e+06	3.05616e+06	2.12789e+06	2.29387e+06	2.91373e+06	241462	1.97516e+06	2.58921e+06	4.98661e+06	6.78188e+07	9.41164e+07	1.00878e+08
Unknown	4.907	747.462	[M+H]+	6622.67	996.341	0	124875	0	0	0	19170.5	0	12170.7	8085.08	0	0	6291.87	0	8.58344e+06	9.06694e+06	8.78571e+06
Unknown	6.947	522.289	[M+H]+	8750.49	0	0	120908	0	0	0	0	0	0	0	0	0	0	0	3.27812e+06	4.47246e+06	4.12814e+06
Unknown	5.951	620.319	[M+H]+	0	0	0	51056.6	599367	873698	0	0	0	0	0	0	56256.6	175655	540015	115657	0	0
Unknown	4.968	359.147	[M+H]+	51464.4	53163.9	64933.1	3.80335e+07	1.66518e+08	5.11948e+07	28052.6	18693.9	1217.11	5.05401e+06	3.29267e+06	637864	11860.2	533256	48028.5	0	0	0
Unknown	6.015	189.091	[M+H]+	33739.7	22590.4	0	5.15311e+06	1.09316e+07	4.83254e+07	49295.3	11081.6	13973.4	104741	51423.1	32157.1	21198.5	181807	13559.7	285680	398279	372161
Unknown	5.062	233.117	[M+H]+	53328.7	55911	44943.1	380860	3.58306e+06	2.54583e+06	443600	109121	239731	106295	0	9612.51	26602.3	32885.1	23232	84256.9	0	58499.3
Unknown	6.673	409.022	[M+H]+	0	0	0	125543	0	137562	0	0	0	0	14386.9	0	0	11124.9	4151.66	2.2622e+07	4.18318e+07	2.72155e+07
Unknown	9.008	526.287	[M+H]+	9002.21	0	0	0	0	0	0	0	0	5164.26	0	0	209328	257435	26840	394835	0	0
Unknown	0.913	266.123	[M+H]+	165331	162192	873174	1.24289e+08	2.99867e+08	5.14275e+08	214453	84630.5	65190.1	12793.2	76810.5	301994	2.32049e+06	6.49357e+06	2.93488e+06	8.96634e+06	3.22171e+07	1.62759e+07
Unknown	0.724	71.9523	[M+H]+	3.33391e+06	2.80691e+06	3.63744e+06	8.26407e+06	1.46321e+07	7.38966e+06	2.15603e+06	1.82586e+06	2.02434e+06	3.07911e+06	3.45544e+06	508076	2.02904e+06	1.18509e+06	1.34757e+06	3.10543e+07	3.33789e+07	3.60488e+07
Unknown	4.156	420.272	[M+2H]2+	0	0	124815	60398.4	0	0	1904.23	8309.3	4297.28	21766.6	1232.42	0	0	27913.8	0	2.70931e+07	3.17313e+07	2.67193e+07
Unknown	5.068	478.22	[M+H]+	3721.29	0	0	203353	0	0	3772.69	0	0	0	0	0	463557	1.50692e+06	2.41467e+06	0	0	0
Unknown	1.705	227.016	[M+H]+	40519.1	21976.9	35718.9	4.7067e+06	6.48037e+06	1.12603e+07	12595.4	0	4728.96	12031.4	6882.21	4965.05	632885	591879	1.68253e+06	473875	150027	595830
Unknown	4.951	424.213	[M+H]+	0	0	0	68562.3	0	0	2069.55	11258.6	15018.3	973881	1.20562e+06	66512.4	23704.9	159078	130704	0	0	0
Unknown	4.661	455.261	[M+Na]+	9671.24	9587.44	3046.5	119388	600558	0	13543.5	2327.02	7068.11	0	0	4732.01	26938.3	0	3873.96	6.21348e+06	7.71144e+06	7.40029e+06
Unknown	4.368	403.158	[M+H]+	2212.46	4121.28	24189.2	0	99611.4	0	655461	300805	225156	174169	62403.9	26761.9	710611	1.16203e+06	579912	327340	1.82279e+06	1.24136e+06
Unknown	4.333	240.083	[M+Na]+	32203.6	56341.9	131477	0	332392	643908	1.61608e+06	295141	662391	0	0	0	0	7727.81	3471.59	286303	326628	129015
Unknown	0.987	504.192	[M+H]+	6.62998e+06	1.08004e+07	9.68745e+06	2.70063e+07	1.42174e+08	2.91123e+07	294786	72775	401995	0	2.58818e+06	22511.3	900995	2.7904e+06	549745	6.96933e+06	6.16195e+06	8.51717e+06
Unknown	4.115	325.987	[M+H]+	180623	82782.9	679265	1.06948e+07	4.70555e+07	2.15134e+07	397168	214055	81543.9	1.88082e+06	792749	163527	0	223720	0	1.88978e+07	4.02273e+07	2.32565e+07
Unknown	4.54	277.104	[M+Na]+	201065	546623	43484.9	635132	9.57313e+06	1.1541e+06	6059.52	5274.09	8900.01	311353	152942	51349.9	17051	72672.6	48520.4	0	14851.7	0
Unknown	0.725	181.988	[M+H]+	1.07323e+06	728187	1.01903e+06	3.32188e+06	1.21792e+07	9.34614e+06	760454	650376	715829	1.78176e+06	1.21587e+06	322191	787240	621037	755002	9.14614e+06	1.25276e+07	1.18457e+07
Unknown	0.708	188.955	[M+H]+	148660	189192	0	713537	1.40935e+06	0	210389	175338	121493	161756	301067	25109.5	75839.9	48841	105691	1.79559e+06	1.3098e+06	2.99219e+06
Unknown	1.215	174.969	[M+H]+	255781	392299	515525	1.91802e+06	4.80453e+06	5.76168e+06	95863.2	97586.3	127619	151526	209690	70957.5	303430	258166	205660	5.84761e+06	6.18974e+06	6.24408e+06
Unknown	4.15	408.249	[M+H]+	12925.9	10860	0	0	0	21155.9	0	0	0	9594.56	0	5268.36	0	0	0	2.72068e+07	3.08389e+07	2.66723e+07
Unknown	4.921	550.346	[M+2H]2+	0	0	0	0	0	0	0	0	0	0	0	0	0	0	0	3.11069e+06	4.20864e+06	3.1104e+06
Unknown	5.528	459.219	[M+H]+	0	7502.48	8005.33	381430	0	380096	27533.7	6395.39	0	12615.3	6730.85	7550.61	388074	1.17321e+06	480243	1.81852e+06	0	192760
Unknown	6.673	315.235	[M+H]+	0	0	11649.4	0	0	0	0	0	0	0	0	0	0	0	0	4.67778e+06	1.47362e+07	5.41198e+06
Unknown	1.125	306.074	[M+Na]+	415183	232949	538453	3.30035e+06	8.35816e+06	6.60811e+06	448674	54824.4	0	0	239272	67633.7	133554	194923	137892	104593	0	408555
Unknown	0.721	97.9916	[M+Na]+	2.4763e+06	1.89774e+06	2.39391e+06	6.69015e+06	1.28119e+07	7.23395e+06	1.87584e+06	1.52126e+06	1.79835e+06	2.31707e+06	2.32423e+06	558639	1.62668e+06	916466	1.09409e+06	2.24754e+07	3.0433e+07	2.88412e+07
Unknown	3.769	213.039	[M+H]+	10433	30550.5	35361.4	428186	1.47916e+06	651417	53562.6	10607.2	240934	54566.5	0	0	0	0	0	357555	1.62027e+07	1.04756e+07
Unknown	7.474	281.294	[M+H]+	762274	1.8736e+06	2.49752e+06	8.00401e+06	2.08638e+07	3.41683e+07	503999	546658	699360	1.31503e+06	1.56175e+06	262973	1.94538e+06	813153	719208	2.4233e+07	1.54783e+07	3.46819e+07
Unknown	4.063	343.135	[M+H]+	247440	290127	359315	987290	1.41548e+06	2.0947e+06	84748.9	63144.9	30676.3	29887.9	26505.1	5538.38	139774	368035	329573	0	0	574319
Unknown	4.979	894.3	[M+H]+	0	3066.34	0	26659.1	0	0	0	7256.73	5065.57	7671.4	3245.85	524.722	756.802	7086	0	1.63027e+06	1.43729e+06	1.49653e+06
Unknown	4.757	256.997	[M+H]+	6618.25	5247.93	40110.7	404555	1.02487e+06	863939	0	0	0	15734.3	34489	0	246552	435695	154601	0	0	124066
Unknown	4.116	670.137	[M+H]+	182883	50077.7	819689	1.63024e+07	5.4929e+07	2.84319e+07	558859	221712	83618.1	2.51393e+06	551435	127978	0	181463	0	3.34998e+07	5.19829e+07	3.48876e+07
Unknown	3.794	375.162	[M+H]+	161021	274877	185466	2.65482e+06	6.77936e+06	1.35179e+07	293980	167286	247482	146006	71028.1	0	510399	1.01504e+06	858817	970609	549370	1.1295e+06
Unknown	0.64	217.238	[M+H]+	8819.67	5280.36	33284.8	0	91649.6	0	0	0	0	0	0	0	204468	140972	75556.9	0	0	0
Unknown	4.16	374.205	[M+H]+	8000.49	11506.6	0	1.22217e+06	0	0	4224.12	10359.9	11951.3	71711.7	0	0	0	77442.5	11757.1	5.94157e+07	7.37128e+07	5.81452e+07
Unknown	4.647	508.811	[M+2H]2+	0	0	0	0	0	0	0	0	0	0	0	0	0	0	11169.4	2.25011e+07	2.47697e+07	2.1617e+07
Unknown	4.876	628.901	[M+H]+	0	0	0	0	0	0	0	0	0	0	0	0	8323.1	0	0	3.72813e+06	3.56552e+06	4.13197e+06
Unknown	0.868	259.112	[M+H]+	2.00091e+06	962862	2.78015e+06	7.37963e+06	7.59158e+06	1.05677e+07	0	0	0	2.90626e+06	2.66322e+06	661658	66483.8	1.24706e+06	163744	6.59297e+07	5.87549e+07	7.18915e+07
Unknown	3.864	246.097	[M+H]+	139614	36731.2	151817	122613	0	479221	462410	319684	387566	206556	109634	7650.48	41353.1	47953.8	51949.2	580915	140586	448335
Unknown	1.004	185.129	[M+2H]2+	0	62643.5	39324.3	1.57527e+06	4.59946e+06	2.73265e+06	296283	246535	307006	0	0	4739.41	528041	394116	646481	3.09149e+06	2.69339e+06	2.43745e+06
Unknown	5.023	898.05	[M+H]+	0	798.694	6335.3	113395	0	0	0	9101.91	0	0	0	0	0	13799.8	0	1.15658e+06	2.29621e+06	1.6873e+06
Unknown	3.693	210.05	[M+H]+	35906.5	38869.1	43841.7	387148	576024	1.17224e+06	414056	598868	194119	179464	145956	33692.1	39946.9	90393.4	25985.2	0	0	0
Unknown	5.972	251.163	[M+H]+	218802	256382	4324.11	283638	755844	2.61667e+06	54233.4	239584	297099	526549	40124.4	275399	242803	207688	197646	3.20083e+06	1.56759e+07	1.0094e+07
Unknown	0.878	148.114	[M+H]+	669043	544092	771174	2.32846e+06	9.80404e+06	1.37901e+07	349920	202619	677967	534312	54402.1	31320.1	878141	575715	898971	9.34818e+06	1.33345e+07	9.11063e+06
Unknown	4.904	640.73	[M+H]+	5774.04	0	0	62535.8	0	0	0	0	0	0	0	0	0	9107.66	3560.08	4.81134e+06	6.55351e+06	6.07062e+06
Unknown	12.043	684.2	[M+H]+	40650.1	79959.8	0	1.2664e+06	1.48664e+07	0	0	0	0	0	5.60151e+06	451215	403150	0	0	0	0	91345.2
Unknown	3.956	463.177	[M+H]+	0	0	11300.1	137185	172424	0	387619	269937	184105	0	0	0	129184	354968	278201	0	0	0
Unknown	4.462	497.272	[M+H]+	0	0	10547.9	0	0	0	0	0	0	0	12889.4	0	2370.32	12875.6	0	5.15682e+06	6.42523e+06	5.46202e+06
Unknown	0.907	342.138	[2M+H]+	2.11263e+07	3.49578e+07	3.02602e+07	9.18843e+07	5.25107e+08	1.3912e+08	1.06422e+06	366318	1.88529e+06	819989	7.93155e+06	484494	1.00877e+07	9.28494e+06	5.54984e+06	1.29973e+08	8.001e+07	1.77023e+08
Unknown	6.419	521.198	[M+H]+	0	0	0	82170.3	0	0	0	0	0	0	0	0	0	0	0	2.7191e+06	1.32093e+07	4.58836e+06
Unknown	3.949	307.163	[M+Na]+	13858.4	11497.8	4841.4	316093	323569	27955.2	6595.97	1670.38	21377.3	15960	13038	4469.39	16968.9	17766	15578.2	1.80643e+07	1.64976e+07	1.64166e+07
Unknown	5.201	498.254	[M+H]+	0	841.715	0	0	82626.2	0	1523.65	2144	1093.22	0	0	0	131895	370252	345553	0	0	0
Unknown	4.117	291.107	[M+Na]+	3.83439e+06	1.70044e+06	1.16996e+07	2.13839e+08	9.19489e+08	3.78939e+08	7.05442e+06	3.89448e+06	1.96039e+06	3.8344e+07	1.43224e+07	2.63964e+06	93999.1	4.15474e+06	0	3.57664e+08	7.78627e+08	4.18605e+08
Unknown	1.111	143.081	[M+H]+	1.34802e+06	1.19212e+06	1.19874e+06	8.29158e+06	1.66173e+07	2.00799e+07	1.2084e+06	585838	1.10237e+06	468525	432562	210393	227197	485417	216421	4.78755e+07	5.98621e+07	4.82222e+07
Unknown	4.928	849.272	[M+2H]2+	34102.5	0	1853.62	151092	0	360108	0	41737	0	0	9556.64	0	0	33421.7	0	8.80556e+06	1.1899e+07	9.44177e+06
Unknown	4.162	446.224	[M+Na]+	22388.1	9222.07	0	0	0	0	0	0	8266.52	0	0	5278.93	17258.9	10530.9	8180.88	6.07412e+06	9.65595e+06	6.85402e+06
Unknown	4.116	169.085	[M+H]+	408910	250381	904467	1.52563e+07	6.17901e+07	2.85962e+07	685053	463102	287679	2.7329e+06	1.1441e+06	286152	98587.6	389086	156028	2.59619e+07	4.72319e+07	2.82123e+07
Unknown	4.331	327.14	[M+H]+	316775	306526	380587	477461	2.44104e+06	968419	1.26183e+06	332218	321747	228528	64821.2	14202.9	179219	352485	226934	1.92985e+06	8.76571e+06	2.98192e+06
Unknown	0.723	143.996	[M+H]+	2.10647e+07	1.95689e+07	2.25591e+07	5.76374e+07	1.1099e+08	5.97716e+07	1.63662e+07	1.45388e+07	1.67083e+07	2.3589e+07	2.31855e+07	5.09569e+06	1.48499e+07	8.66296e+06	1.10573e+07	2.00377e+08	2.72125e+08	2.59455e+08
Unknown	7.047	406.352	[M+H]+	806215	1.52366e+06	1.8061e+06	6.30786e+06	1.51631e+07	1.50925e+07	870014	701587	714715	869807	1.29045e+06	141089	1.23319e+06	703719	633753	1.81409e+07	2.44954e+07	1.04152e+07
Unknown	5.233	331.08	[M+H]+	1764.97	0	9424.16	140757	1.02384e+06	1.5567e+06	0	0	0	0	0	0	0	0	0	3.71651e+07	3.14816e+07	2.87521e+07
Unknown	5.891	301.179	[M+H]+	11959.5	0	7653.04	901042	209791	115768	0	1157.91	0	2.53409e+06	1.39537e+07	223142	8836.44	53962.7	11872.9	0	144475	0
Unknown	0.723	416.879	[M+H]+	623604	382090	605453	2.48834e+06	2.55998e+06	1.67168e+06	507954	306008	359511	496524	706310	78263.4	519238	560189	332433	3.31507e+06	4.89618e+06	6.08486e+06
Unknown	3.597	259.092	[M+Na]+	1.00877e+06	311413	415289	439442	783197	1.32784e+07	6355.75	8755.29	31732.1	155838	106550	0	0	80780.9	7972.75	0	131514	64493.1
Unknown	4.944	939.578	[M+2H]2+	5583.41	5017.24	10568.7	93409.6	0	261067	0	6406.6	2148.25	0	3858.48	0	0	3774.36	0	1.88838e+06	2.6449e+06	1.54409e+06
Unknown	0.944	93.0549	[M+H]+	102757	99199.5	198831	627234	673371	0	260521	1.26094e+06	293994	675681	217011	103146	865665	1.14067e+06	1.49822e+06	667229	905419	1.46968e+06
Unknown	3.565	130.525	[M+H]+	16951.9	12715.5	16852	1.33146e+06	5.2483e+06	2.80245e+06	6753.19	17728.7	19826.7	854512	385990	104270	37497.3	103933	33552.2	2.00891e+06	3.53688e+06	2.18244e+06
Unknown	0.725	332.927	[M+H]+	409839	303826	533825	3.61346e+06	1.07099e+07	6.53603e+06	214433	120169	238989	366641	647256	58820.7	454527	796141	348914	2.3136e+06	4.88814e+06	3.8784e+06
Unknown	4.32	412.216	[M+H]+	7458.78	7459.46	0	5.58236e+06	1.75703e+07	4.7471e+07	77068.6	0	6766.56	387642	99147.2	37631.5	22089.1	614692	14574.2	21597.1	95063.7	11421.8
Unknown	4.82	598.701	[M+H]+	0	11608.8	0	0	121798	0	0	0	0	0	9147.32	0	0	0	0	6.79282e+06	7.51304e+06	6.56244e+06
Unknown	0.724	79.0183	[M+H]+	1.38867e+07	1.29329e+07	1.46345e+07	3.98815e+07	6.19046e+07	4.0886e+07	1.08867e+07	8.9281e+06	1.2698e+07	1.50722e+07	1.53545e+07	4.08352e+06	9.37574e+06	6.29731e+06	6.60877e+06	1.52872e+08	1.86259e+08	1.72127e+08
Unknown	4.494	287.683	[M+2H]2+	1580.96	8133.46	2500.97	96155.2	9542.41	460616	9425.32	7001.99	12816.3	17707.9	8549.92	1978.94	6122.17	9716.96	1075.76	8.10442e+06	9.43153e+06	8.82017e+06
Unknown	4.489	372.22	[M+2H]2+	50241.2	43984.9	13448	500346	255604	655412	20069.3	17084.8	44997.9	46903.1	13605	8398.2	44507.8	30149.6	29239.7	1.73492e+07	2.4174e+07	1.98608e+07
Unknown	5.329	734.171	[M+H]+	35084.4	0	0	0	0	0	0	0	0	9723.31	0	0	0	0	0	4.18163e+06	8.72038e+06	5.10632e+06
Unknown	4.916	932.822	[M+2H]2+	18732.3	32520.1	0	60210	24581.4	514024	0	33521.1	0	0	0	531.063	0	16200.7	0	5.28936e+06	7.8164e+06	7.00677e+06
Unknown	4.93	824.757	[M+2H]2+	0	0	4944.71	108667	0	175228	5434.67	0	0	0	0	0	11873.4	9103.84	0	2.64241e+06	3.50871e+06	2.66485e+06
Unknown	4.443	231.067	[M+H]+	0	0	0	430760	1.56572e+06	553652	52191.5	41395.6	20369.8	123885	408629	25352.1	114710	86656	220480	90916.8	195701	126426
Unknown	1.23	316.984	[M+H]+	157649	128692	191993	925123	882679	3.56145e+06	18779.1	0	7235.64	0	32024.1	5062.28	161207	176804	136135	6.73678e+06	3.77094e+06	4.76454e+06
Unknown	3.927	354.138	[M+H]+	20359.7	18996.6	8981.2	3.0505e+06	359958	604845	185365	145997	526536	3700.32	9390.05	44353.6	5735.73	181285	8559.32	1.18926e+07	6.30609e+08	4.72519e+08
Unknown	0.725	170.944	[M+H]+	506237	382896	666946	2.43994e+06	3.71299e+06	1.93365e+06	285407	197229	253400	466996	526049	59751.8	516703	366960	280952	4.53342e+06	4.41646e+06	4.56184e+06
Unknown	9.778	441.372	[M+H]+	0	0	0	0	0	0	0	0	0	0	0	0	0	25549.3	0	4.3907e+07	9.74478e+06	6.03257e+06
Unknown	1.791	84.0447	[M+H]+	7.02679e+06	4.60499e+06	2.27764e+07	1.29045e+07	1.29076e+07	1.85529e+07	769426	1.25351e+06	1.15063e+06	2.96131e+07	1.40868e+07	2.07645e+06	1.39906e+06	2.45814e+06	1.19609e+06	1.32527e+07	3.97175e+07	2.908e+07
Unknown	5.059	564.192	[M+H]+	0	0	2005.98	2.55071e+06	3.98902e+06	4.2203e+07	0	0	0	0	0	0	0	100646	0	0	0	0
Unknown	3.769	266.086	[M+H]+	17312.6	1760.12	0	28076.8	693965	302537	0	45807.6	152118	45664.8	0	0	0	0	0	421483	2.05148e+07	1.44224e+07
Unknown	5.298	485.14	[M+H]+	0	9670.99	0	6.64461e+06	6.11333e+06	4.18601e+07	10688.5	0	0	116412	36654.7	5544.2	0	231226	0	7.05242e+06	4.4355e+06	3.67834e+06
Unknown	6	305.195	[M+H]+	0	0	0	16387.8	0	0	0	4681.69	0	0	37433	5129.91	416605	502242	703687	0	0	99429.7
Unknown	4.211	358.147	[M+H]+	0	5868.93	0	545115	0	0	0	0	52496.2	0	0	9129.53	66751.3	50685.5	87956.8	1.11726e+07	2.25139e+07	1.00672e+07
Unknown	7.471	353.352	[M+H]+	0	0	0	106045	0	0	0	0	0	0	0	0	466676	330912	391208	257473	0	0
Unknown	4.884	947.248	[M+H]+	8299.31	0	0	76649.2	0	0	7056.17	8224.14	2489.54	0	0	4024.46	7754.07	0	0	6.20518e+06	7.68753e+06	7.00269e+06
Unknown	5.046	1005.11	[M+H]+	7442.59	0	0	0	0	0	0	0	0	0	0	0	10346.6	0	0	421002	1.60174e+06	1.49069e+06
Unknown	0.727	346.908	[M+H]+	4.03226e+06	3.98459e+06	4.89699e+06	8.91206e+06	1.67794e+07	2.31386e+06	2.53856e+06	1.66012e+06	1.79669e+06	2.85266e+06	3.80507e+06	314712	2.93086e+06	1.64492e+06	1.74826e+06	2.90336e+07	3.59889e+07	3.78075e+07
Unknown	4.628	266.174	[M+H]+	257303	301742	190613	789964	1.12955e+06	1.98109e+06	2.56615e+06	1.46587e+06	1.17856e+06	194793	112505	85374.4	475031	1.18136e+06	961030	396212	507499	821167
Unknown	8.393	657.354	[M+H]+	0	0	0	0	0	0	0	0	0	26729.1	0	0	0	0	0	6.00057e+06	7.66463e+06	4.79257e+06
Unknown	3.7	250.038	[M+H]+	141679	157876	321886	1.72606e+06	3.51145e+06	4.77332e+06	1.02998e+06	1.11377e+06	504184	723014	556102	108687	267482	393121	111221	225973	335993	233268
Unknown	3.644	313.088	[M+H]+	1.29964e+06	1.36459e+06	2.63309e+06	5.54241e+07	1.0622e+08	1.30392e+08	749325	369873	466506	5.6986e+07	2.86646e+07	6.89316e+06	2.38997e+07	3.65076e+07	2.75732e+07	6.07088e+07	8.84283e+07	7.44629e+07
Unknown	3.42	271.08	[M+Na]+	270682	166112	306322	854881	2.0353e+06	1.29445e+06	252008	127197	116309	456678	527807	62076.3	372866	303615	298906	2.09295e+06	4.23021e+06	2.90263e+06
Unknown	4.248	764.43	[M+H]+	0	0	0	0	0	0	0	0	0	0	0	0	0	0	0	2.32431e+06	2.31596e+06	2.31081e+06
Unknown	3.925	390.023	[M+H]+	0	0	0	0	0	0	0	8443.02	8909.36	0	0	0	0	0	0	0	1.03744e+07	9.26227e+06
Unknown	4.319	549.161	[M+2H]2+	0	0	0	0	3.35168e+06	0	0	0	0	0	0	0	0	0	0	0	381711	349107
Unknown	0.726	96.972	[M+H]+	3.18207e+06	2.84309e+06	3.66744e+06	1.21958e+07	3.52648e+07	3.37406e+07	2.41012e+06	2.04574e+06	2.51456e+06	5.51176e+06	3.98061e+06	1.02586e+06	2.42348e+06	2.0203e+06	2.26124e+06	3.45833e+07	3.9987e+07	4.20903e+07
Unknown	4.896	673.753	[M+H]+	10878.3	0	0	258316	0	0	0	6198.92	0	0	0	0	0	30405.8	0	1.08548e+07	1.3336e+07	1.23017e+07
Unknown	1.013	256.081	[M+H]+	435494	250805	330135	2.88537e+07	8.87948e+07	1.48317e+08	800553	304440	295587	1.38942e+07	7.71749e+06	911804	6.81791e+06	1.03193e+07	6.51001e+06	3.8419e+07	5.38786e+07	4.27729e+07
Unknown	4.971	758.722	[M+2H]2+	9300.29	0	0	186425	0	0	0	6794.31	0	0	0	3751.79	0	24666.5	8173.65	1.49821e+06	2.35409e+06	1.76167e+06
Unknown	4.115	320.989	[M+H]+	72108.9	48032.6	172381	1.83062e+06	2.68449e+06	5.61563e+06	179390	101381	83107	335012	168990	50452.6	0	96200.9	0	3.37927e+06	3.88599e+06	3.3168e+06
Unknown	3.917	263.091	[M+H]+	8618.74	2712.19	0	249149	763605	114504	0	0	0	16747	0	0	1136.93	6141.46	0	2.06578e+07	1.05631e+07	9.52174e+06
Unknown	0.725	270.945	[M+2H]2+	321479	120833	126787	7.57039e+06	4.62128e+07	5.98788e+07	101065	149954	108612	369224	444139	67741.5	380562	1.82253e+06	494488	1.51712e+06	1.42936e+06	1.93964e+06
Unknown	1.353	124.991	[M+H]+	45072.9	25387.4	14773.2	110705	98856.5	217251	79284.5	26431.7	20566.2	94593.2	40367.2	23789.5	30696.4	124444	139466	2.20455e+06	5.59023e+06	2.95104e+06
Unknown	3.593	534.239	[M+H]+	0	0	0	297936	186932	481435	0	7663.12	0	0	0	0	0	0	4819.49	1.85971e+06	3.03427e+07	5.81074e+06
Unknown	4.166	289.049	[M+H]+	122492	38900.9	191007	868236	2.28376e+06	1.13235e+06	893174	990550	633937	250875	67912.1	86809	186390	279397	123046	2.35272e+06	1.90605e+06	1.22956e+06
Unknown	4.915	718.775	[M+H]+	0	0	0	0	0	0	0	5671.51	0	0	0	0	7054.68	10209.6	0	2.23338e+06	2.90726e+06	2.08573e+06
Unknown	0.726	231.926	[M+H]+	2.85731e+06	2.03677e+06	2.64585e+06	1.52268e+07	5.33402e+07	4.98302e+07	2.19814e+06	1.03842e+06	1.15924e+06	3.13608e+06	3.69876e+06	377724	2.38418e+06	3.30202e+06	2.03584e+06	2.3315e+07	2.72598e+07	2.65855e+07
Unknown	6.268	315.194	[M+H]+	83929.3	32888.6	108055	79895.9	0	55128.1	2418.41	0	0	836433	2.5425e+06	124196	0	9256.8	15237.6	0	0	0
Unknown	1.117	89.0234	[M+H]+	318332	162989	199457	1.94285e+07	7.18085e+07	5.15089e+07	694169	416105	524629	1.55166e+06	943875	274628	475133	972190	637003	4.4029e+06	2.73603e+06	3.84596e+06
Unknown	4.986	918.568	[M+H]+	18481.4	0	0	0	0	199164	0	9801.14	0	0	0	0	0	23033	0	2.1153e+06	2.98251e+06	2.473e+06
Unknown	7.069	526.264	[M+H]+	0	13226.8	0	3.33009e+06	1.83478e+07	4.16641e+07	0	0	12037.1	0	0	0	0	60345.7	0	0	0	0
Unknown	4.854	357.232	[M+H]+	5372.91	6918.27	0	80893.9	0	251308	3782.81	1157.16	13674.2	0	13759.1	9860.34	6472.44	7343.49	0	2.65386e+06	3.04523e+06	3.09475e+06
Unknown	4.089	286.08	[M+H]+	13550	10238.4	31977.5	63375.3	0	399351	0	0	0	0	0	0	0	0	0	5.64397e+06	1.0157e+07	5.98183e+06
Unknown	1.127	71.0133	[M+H]+	89697.5	79167.3	25226	4.2915e+06	1.3703e+07	1.20533e+07	1.15564e+06	988585	504786	487550	236894	64397.6	95571.8	187750	131819	883391	570491	209101
Unknown	7.098	272.257	[M+H]+	1.69313e+06	2.81669e+06	3.05632e+06	1.63191e+07	5.98251e+07	5.12836e+07	1.12864e+06	1.54183e+06	1.52992e+06	2.35057e+06	2.56678e+06	700791	2.30402e+06	998991	1.18897e+06	3.16702e+07	3.40021e+07	4.65749e+07
Unknown	4.656	249.163	[M+H]+	325019	381602	487923	156220	584800	512243	32647.2	51073.5	40918.8	65392.7	23362.3	36977.3	632.774	23196.8	45061.1	249155	602454	205361
Unknown	0.922	95.0128	[M+Na]+	443703	461510	312476	1.89272e+06	6.26993e+06	6.39064e+06	144914	119802	116712	154816	147618	45716.9	439393	175979	272892	2.76422e+06	2.95583e+06	2.21292e+06
Unknown	4.906	674.09	[M+H]+	0	0	13553.5	113126	0	22684.2	0	0	0	0	0	4521.7	0	2474.17	0	6.34551e+06	7.62099e+06	7.05773e+06
Unknown	11.689	959.565	[M+H]+	1.64847e+06	1.68197e+06	2.10994e+06	4.55202e+07	2.01568e+08	1.61742e+08	2.02711e+06	2.70713e+06	3.76428e+06	704968	1.88671e+06	86248.9	6.86989e+06	7.41363e+06	6.66337e+06	2.32338e+07	5.51693e+07	4.18643e+07
Unknown	3.906	332.134	[M+H]+	138801	193050	112266	2.85714e+06	7.23062e+06	1.11015e+07	27495.9	10214.3	50297.3	1.23906e+06	1.02496e+06	104741	130532	242877	186879	1.16079e+06	699929	1.28529e+06
Unknown	3.764	506.333	[M+H]+	0	0	0	0	0	0	0	0	0	0	0	0	0	0	0	1.45504e+07	2.33378e+07	2.07398e+07
Unknown	5.325	135.117	[M+H]+	90788.3	130677	137863	2.10429e+06	5.4924e+06	4.86103e+06	95905	97918	70155.9	134723	104004	56479.8	260738	1.02659e+06	664863	1.17661e+06	2.59881e+06	1.32158e+06
Unknown	4.826	139.075	[M+H]+	281346	289284	300916	9.01819e+06	6.14173e+07	4.72892e+07	366074	303256	358314	476775	347152	234464	228801	380467	207807	1.75417e+06	3.04499e+06	2.47968e+06
Unknown	13.032	732.559	[M+H]+	0	0	0	1.57246e+07	7.98595e+07	4.91929e+07	0	0	0	0	0	0	146998	8282.94	0	0	335298	1.40174e+06
Unknown	0.728	251.159	[M+H]+	309502	120913	81482.6	2.81101e+06	4.70068e+06	9.24097e+06	434135	166840	241219	930604	650734	293279	1.15342e+06	1.44953e+06	1.10375e+06	6.15686e+06	7.42078e+06	6.69248e+06
Unknown	7.456	409.309	[2M+H]+	0	0	1743.62	0	0	0	0	0	0	0	0	0	0	0	0	9.67771e+06	6.57003e+06	5.23704e+06
Unknown	1.012	193.05	[M+H]+	1.7905e+06	1.54689e+06	1.80854e+06	9.31667e+06	2.69469e+07	3.6665e+07	309554	129874	384479	253373	932545	111277	1.80428e+06	1.72951e+06	1.5478e+06	2.95209e+07	2.00528e+07	3.38679e+07
Unknown	4.915	714.773	[M+H]+	0	0	1302.88	0	134608	0	0	3508.09	0	0	0	4335.17	4169.3	7580.58	0	4.71561e+06	5.30712e+06	4.36751e+06
Unknown	1.06	192.05	[M+H]+	509745	397389	508469	4.38492e+06	1.79388e+07	2.17788e+07	448806	267897	310882	574716	526345	201896	406712	836477	416735	2.48389e+06	5.63118e+06	4.44259e+06
Unknown	6.002	732.155	[M+H]+	20729.1	0	32916.2	0	0	0	0	4528.54	0	0	12122.7	671.623	0	9566.55	0	4.58867e+06	6.3636e+06	5.11459e+06
Unknown	2.059	210.037	[M+H]+	1.57877e+06	1.77464e+06	7.88325e+06	3.80326e+06	1.09938e+07	3.27589e+07	3.1877e+06	334373	12300.4	24671.9	691714	165217	271965	784753	84585.9	1.32611e+07	1.33525e+07	1.38126e+07
Unknown	3.591	524.231	[M+H]+	15992.9	0	11047.4	256414	593988	166058	241436	430243	532188	301144	14664.6	0	0	7796.64	0	619175	5.28499e+06	1.71579e+06
Unknown	4.844	798.489	[M+H]+	23286.1	693.323	0	233336	156028	192256	8171.58	4099.74	0	0	3181.37	0	9957.29	22119.7	4950.83	1.70126e+07	2.21908e+07	1.99721e+07
Unknown	5.399	145.122	[M+H]+	0	0	0	334027	0	0	0	0	0	0	0	278.478	282070	1.27187e+06	1.19843e+06	0	0	0
Unknown	0.723	400.901	[M+H]+	538376	400309	602128	6.4528e+06	2.63652e+07	1.69515e+07	305000	156934	181307	452646	709803	80521.9	798606	1.60537e+06	544726	3.90707e+06	5.45388e+06	3.08225e+06
Unknown	4.938	765.222	[M+H]+	11994.8	11509	0	2.35785e+06	6.27619e+06	1.15368e+07	0	0	0	0	0	403.714	0	32031.1	0	1.03427e+06	1.27052e+06	1.37787e+06
Unknown	9.316	337.166	[M+H]+	161521	238060	251829	5.69752e+06	2.49256e+07	1.28972e+07	160571	163245	189650	366145	205729	177750	1.55919e+06	2.83694e+06	351498	5.89646e+06	8.6037e+06	5.87067e+06
Unknown	1.829	361.955	[M+H]+	0	0	0	696798	3.29557e+06	3.85002e+06	392182	90815.9	256873	11231	0	0	21284.6	84390.2	51867.4	240230	0	0
Unknown	1.044	156.102	[M+H]+	1.30976e+06	1.10181e+06	883574	2.082e+06	2.94208e+06	6.63501e+06	67859.8	80057.1	36101.8	36035.7	20587.5	25946.5	92236.3	188277	31653.3	2.59692e+07	3.03511e+07	2.63525e+07
Unknown	4.119	347.073	[2M+H]+	2.45869e+06	1.20968e+06	6.85698e+06	1.02272e+08	4.13221e+08	2.11365e+08	3.80238e+06	2.26239e+06	1.20372e+06	1.15594e+07	5.51745e+06	1.32413e+06	52997.4	2.15044e+06	0	9.6583e+07	1.83178e+08	1.09691e+08
Unknown	3.925	268.118	[M+H]+	23483.3	26180.4	18524.3	218395	138041	168321	11540.7	6742.77	6906.82	946289	304624	42402.1	25820.9	308186	368010	152241	635710	213235
Unknown	1.122	158.154	[M+H]+	0	79348.1	0	1.35958e+06	0	604676	35633.1	30042.9	41082.5	69304.1	60681.5	57528.7	14979.3	41965.3	21371.6	3.49322e+07	2.67832e+07	2.55831e+07
Unknown	1.737	196.977	[M+H]+	160070	91945.2	163794	861178	3.46588e+06	3.00093e+06	161089	57291.1	127937	365228	211159	29233.3	368785	430471	281443	680043	946726	259612
Unknown	0.726	88.9529	[M+H]+	7.01873e+06	6.51676e+06	7.91244e+06	1.60024e+07	3.54681e+07	2.00312e+07	5.05369e+06	4.0726e+06	4.75597e+06	6.25137e+06	7.03809e+06	1.21147e+06	4.81e+06	2.91483e+06	3.25764e+06	6.13598e+07	6.99131e+07	7.3725e+07
Unknown	6.027	359.112	[M+H]+	0	8655.94	0	1.21941e+06	1.88201e+06	1.03157e+07	0	0	0	0	0	0	0	36751.9	0	326171	498231	0
Unknown	0.974	344.012	[M+Na]+	489305	555204	583201	2.16022e+06	3.66095e+06	5.32474e+06	759945	470455	398104	1.16098e+06	1.16886e+06	117459	534464	440818	484807	1.20797e+07	1.0643e+07	9.37562e+06
Unknown	4.982	465.172	[2M+H]+	13369	15527.5	0	1.16069e+06	3.096e+06	3.3844e+06	13502.3	0	0	25395.3	9844.14	0	203053	765284	565062	0	0	0
Unknown	2.071	98.06	[M+H]+	126699	115327	115489	1.93994e+06	1.78268e+06	1.6936e+06	101555	91258.2	101487	165590	111554	124011	76629.4	199836	74468.3	8.6621e+07	1.21029e+08	9.202e+07
Unknown	3.751	177.054	[M+H]+	43642	47879.8	39800	598990	1.19102e+06	1.93366e+06	105072	67706.3	38991.1	90101.8	120673	22693.1	729420	215390	117576	454410	593415	278783
Unknown	4.117	326.143	[M+H]+	4.54035e+07	2.02239e+07	1.31109e+08	2.45239e+09	1.01787e+10	4.39452e+09	8.60945e+07	4.69001e+07	2.53306e+07	4.37914e+08	1.72634e+08	3.36316e+07	1.40122e+06	4.96329e+07	9701.31	3.87944e+09	8.16964e+09	4.67169e+09
Unknown	5.591	537.316	[M+H]+	0	0	0	0	0	0	0	9518.76	0	0	0	0	213865	328195	211877	0	0	0
Unknown	4.697	575.176	[2M+H]+	12994.4	22034.2	0	5.43115e+06	7.17063e+06	7.63935e+06	0	7162.6	0	74968.7	69163.4	14288.5	6018.82	37881.2	0	0	0	0
Unknown	4.476	287.148	[M+H]+	298660	310981	433395	488075	430623	336605	350627	114675	174466	89768.7	48732.6	17675.2	38872.5	91337.9	73826.1	133613	339481	285515
Unknown	6.697	383.148	[M+H]+	12245.1	34703.6	0	2.01348e+06	1.49128e+07	3.75762e+06	4089.84	0	0	48189.2	74142.3	22076.9	20754.1	30286.6	11970.8	0	0	164124
Unknown	4.884	784.15	[M+Na]+	0	652.173	5137.95	0	0	0	0	5865.74	0	0	0	0	7236.13	0	0	3.86138e+06	4.65889e+06	4.30097e+06
Unknown	0.99	127.001	[M+H]+	768209	731701	894036	3.49614e+06	1.39777e+07	1.31439e+07	255405	180795	467548	197577	575902	119323	365332	662384	581957	1.03433e+07	1.04485e+07	4.807e+06
Unknown	0.728	318.913	[M+Na]+	527906	474829	742316	677995	1.64594e+06	3.44841e+06	357290	164494	266754	373129	482760	41675.5	441022	108917	198072	3.43207e+06	4.78055e+06	5.27784e+06
Unknown	6.676	450.051	[M+H]+	0	0	0	0	0	0	0	0	0	0	3652.48	0	0	0	0	8.29061e+06	1.68778e+07	1.22898e+07
Unknown	4.64	398.751	[M+2H]2+	0	0	0	595186	0	0	0	0	0	0	0	4641.12	0	83879.1	0	4.58803e+07	5.24432e+07	4.62607e+07
Unknown	4.91	644.73	[M+Na]+	0	0	0	0	0	0	0	0	0	0	0	0	2450.71	1602.29	0	2.52055e+06	3.45223e+06	3.43387e+06
Unknown	1.845	273.94	[M+H]+	133530	62973.3	88513.5	703442	2.98943e+06	2.28051e+06	125222	61768.8	100691	227688	181236	25655.9	273137	327165	227637	390191	527239	245035
Unknown	4.934	797.243	[M+2H]2+	11782.1	0	0	156125	0	220019	0	12190.9	5382.7	0	0	0	0	6729.09	0	4.36164e+06	5.22989e+06	4.17473e+06
Unknown	4.291	254.101	[M+H]+	12457.8	0	13108.4	208784	0	0	53614.6	5339.08	6595.92	24867	19068.5	0	491.52	28525	36953.1	3.40997e+06	3.20104e+07	9.56896e+06
Unknown	1.256	280.995	[M+H]+	694972	495901	1.03262e+06	3.7866e+06	3.53594e+06	1.38484e+07	20602.4	0	20061.2	0	95641.6	27892.7	1.02092e+06	723090	555266	1.50089e+07	1.02303e+07	1.39482e+07
Unknown	0.961	235.092	[M+H]+	4.48151e+06	3.39583e+06	3.89961e+06	9.27238e+07	6.08342e+08	5.23219e+08	3.62005e+06	1.20262e+06	1.58351e+06	2.85152e+06	6.71562e+06	440112	3.85202e+06	5.37009e+06	2.77832e+06	1.29073e+08	7.16243e+07	7.82435e+07
Unknown	0.725	254.941	[2M+H]+	3.40277e+06	2.21407e+06	3.55849e+06	1.76447e+07	6.59827e+07	5.82071e+07	2.54013e+06	1.1304e+06	1.50209e+06	4.1127e+06	4.19147e+06	445165	2.79357e+06	4.26624e+06	2.34095e+06	2.6805e+07	3.54907e+07	3.75185e+07
Unknown	5.414	583.33	[M+H]+	0	0	0	0	0	0	2221.37	0	0	0	0	0	4022.88	0	0	2.27779e+06	872272	966428
Unknown	3.777	289.126	[M+H]+	718575	638355	383434	3.96345e+06	2.46552e+07	1.55554e+06	78598.3	35527.6	59060.1	834270	249207	67125.4	1.3153e+06	2.09373e+06	531184	1.69918e+06	1.55317e+06	1.76375e+06
Unknown	2.203	287.979	[M+H]+	383922	340855	879446	683645	2.1164e+06	2.58113e+06	301080	589047	172552	384840	309532	33801	286474	403445	409015	2.06796e+06	2.52486e+06	2.55513e+06
Unknown	0.725	84.96	[M+H]+	3.16265e+08	2.89743e+08	3.51996e+08	7.86494e+08	1.71133e+09	9.29833e+08	2.15677e+08	1.7295e+08	2.01185e+08	2.87297e+08	3.19822e+08	5.30444e+07	2.09702e+08	1.32364e+08	1.48013e+08	2.72003e+09	3.39815e+09	3.32981e+09
Unknown	6.313	473.036	[M+H]+	0	0	0	0	0	0	0	0	0	0	0	0	0	0	0	7.51224e+06	9.29949e+06	9.70991e+06
Unknown	4.163	505.3	[M+H]+	0	0	0	772535	0	0	0	0	0	0	52757.7	10376.1	0	34718.1	0	1.17582e+08	1.3319e+08	1.25122e+08
Unknown	1.097	233.076	[M+H]+	2.02302e+06	2.146e+06	5.3108e+06	4.41344e+06	1.95034e+07	2.84712e+07	162197	0	62829.9	86973.5	134633	42551.7	229068	537167	203583	677663	979895	917471
Unknown	4.115	145.049	[M+H]+	2.66586e+06	1.37833e+06	7.55004e+06	1.39382e+08	5.85569e+08	2.52994e+08	4.78651e+06	2.64437e+06	1.44635e+06	2.65271e+07	1.07634e+07	2.00783e+06	358184	3.00152e+06	243749	2.22323e+08	4.68122e+08	2.66127e+08
Unknown	5.025	953.334	[M+H]+	5595.93	0	0	21442.1	0	0	6262.63	0	0	13691.7	9214.5	490.375	0	0	0	811973	1.66273e+06	1.01513e+06
Unknown	4.317	418.075	[M+H]+	0	0	0	1.532e+06	873844	4.4016e+06	5570.98	0	0	76744.6	41976.7	34369	9628.84	65663.8	4669.23	255790	0	0
Unknown	4.665	269.101	[M+H]+	338446	889215	379576	909591	1.62257e+06	858836	49202.9	42454.2	42899.6	1.44492e+06	1.07041e+06	153911	17160.1	42149.5	18713.1	0	0	0
Unknown	6.428	315.085	[M+H]+	12831.7	0	0	2.98238e+06	0	272644	0	51827.3	0	0	12510.5	31945.2	0	245369	0	3.80132e+08	1.55654e+09	6.6203e+08
Unknown	6.027	186.541	[M+H]+	226201	382067	2.02306e+06	0	0	0	0	0	0	0	0	0	0	11855.9	0	0	0	0
Unknown	1.002	738.149	[M+H]+	761110	548537	728462	3.63626e+06	9.57801e+06	8.79313e+06	344274	257391	839601	256370	528058	251601	403472	625163	574477	2.21913e+06	5.13199e+06	6.01986e+06
Unknown	3.936	320.098	[M+H]+	0	7884.06	27814.7	0	0	0	285463	247315	222354	14774.8	909.985	0	0	0	0	0	1.90577e+06	1.10522e+06
Unknown	4.12	249.059	[M+H]+	7.13533e+06	3.11818e+06	2.06148e+07	3.81005e+08	1.63549e+09	7.05351e+08	1.35384e+07	7.31051e+06	3.75483e+06	6.77778e+07	2.49231e+07	5.06323e+06	248514	7.52214e+06	44291.4	6.50033e+08	1.38975e+09	7.87526e+08
Unknown	6.408	683.541	[M+H]+	40935	67968.8	61824.9	465463	1.02945e+06	1.9832e+06	27600.5	23703.5	20151.6	95262.1	39907.7	15660.3	30649.9	43418.5	34454.9	502124	863265	815528
Unknown	4.005	285.059	[M+H]+	677215	460613	739748	402610	1.88375e+06	468078	0	0	0	9723.31	0	0	0	16500.9	0	0	295827	0
Unknown	3.917	338.109	[M+H]+	1229.15	0	0	621267	1.00754e+06	340131	4.88659e+06	4.40153e+06	3.75676e+06	0	0	5312.75	0	40180.1	0	7.20685e+06	2.87073e+06	2.09384e+06
Unknown	3.378	451.145	[M+H]+	221968	238375	175529	500693	538480	431157	132135	84969.6	74401.8	255180	258605	31411.5	138681	128893	138719	825583	1.24263e+06	1.08384e+06
Unknown	3.983	173.526	[M+H]+	65681.3	26122.5	70524.4	1.46296e+06	6.14204e+06	2.71957e+06	145659	70105	31891.8	294776	102658	42291.7	0	57876	4113.26	2.24295e+06	4.80308e+06	2.92319e+06
Unknown	1.058	282.995	[M+H]+	189702	96120.7	200663	710535	1.26342e+06	4.49334e+06	56549.9	38553.9	41352.1	50797.2	41221.6	60008.6	377581	246931	368141	6.38266e+06	5.21125e+06	6.11199e+06
Unknown	4.211	485.163	[M+H]+	426070	365391	1.10011e+06	166606	0	411397	10121	2974.71	0	0	0	0	0	0	0	68266.4	0	59266.5
Unknown	4.872	682.422	[M+2H]2+	11924.9	0	11830.7	300369	0	0	0	6440.22	0	2783.21	0	5220.8	0	36053.3	0	1.335e+07	1.75901e+07	1.61408e+07
Unknown	4.194	204.086	[M+H]+	195721	270755	655214	1.12701e+06	4.17187e+06	9.21202e+06	94309.2	71983.8	60387.9	188001	87771.5	46806.5	169538	408631	163986	919967	3.2849e+06	1.99941e+06
Unknown	1	558.086	[M+H]+	1.61441e+06	1.28662e+06	1.43835e+06	6.38432e+06	2.32475e+07	1.33208e+07	430344	204714	1.04423e+06	228917	916774	278790	613806	1.03035e+06	825081	3.10978e+06	8.79693e+06	6.19729e+06
Unknown	3.906	454.155	[M+H]+	489113	490160	1.08168e+06	866446	89396.7	65260.8	396311	307538	186980	541.511	168959	1383.41	0	8491.99	50014.7	95984.3	84785.9	28703
Unknown	3.815	516.192	[M+H]+	0	0	0	0	0	0	0	0	0	0	0	0	0	0	0	0	3.00628e+07	8.35624e+06
Unknown	3.514	196.094	[M+Na]+	15516.7	12028.4	37156.3	73029.8	0	163796	16715.6	15864.1	23012.9	33326.8	28675.3	13991	17577.6	25080.8	16212.1	2.10695e+07	1.83622e+07	1.62132e+07
Unknown	4.515	763.433	[M+H]+	0	0	0	87473	0	0	0	0	0	0	0	0	1049.65	0	0	4.43226e+06	6.26876e+06	5.05667e+06
Unknown	4.832	516.828	[M+2H]2+	0	0	0	453042	0	0	0	0	6208.65	0	0	11834.5	0	32382.2	0	2.11449e+07	2.74166e+07	2.46985e+07
Unknown	1.141	298.211	[M+H]+	0	0	0	0	0	0	0	0	0	0	0	0	0	0	0	7.24289e+06	8.14045e+06	8.79761e+06
Unknown	1.01	356.009	[M+H]+	225235	242524	110233	1.1971e+06	5.21597e+06	0	174955	336435	624476	794988	359174	172199	100350	249493	457881	3.16639e+06	9.26985e+06	5.37048e+06
Unknown	3.771	440.176	[M+H]+	0	0	0	163261	19957.7	144710	1.50039e+06	1.31687e+06	1.16852e+06	71886.9	50766.6	0	321032	378074	370522	124822	607908	459287
Unknown	0.873	354.107	[M+H]+	1.42131e+06	1.12103e+06	1.29683e+06	7.71948e+06	3.67616e+07	2.72658e+07	634981	259230	776272	460349	980325	315382	843311	1.78123e+06	653582	3.39361e+06	1.03417e+07	5.81267e+06
Unknown	5.556	162.984	[2M+H]+	0	0	0	756058	148680	0	0	0	644.397	16646.2	0	0	0	56190.9	0	5.50507e+07	1.79811e+08	8.73482e+07
Unknown	2.506	204.063	[M+Na]+	142800	92906	137585	292539	355369	1.82721e+06	0	6219.84	0	0	0	3917.72	162773	89726.7	57755.9	1.4445e+06	943564	1.48731e+06
Unknown	2.183	108.513	[M+H]+	77765.9	57269.6	142840	1.87151e+06	6.18613e+06	7.53135e+06	263118	92942	37141.3	169766	69194.7	49450.7	96058.8	152015	73099.3	1.35543e+06	609646	549788
Unknown	13.99	802.536	[M+H]+	122129	206710	271115	902186	2.65998e+06	805513	128168	162004	118407	67511	263925	0	121343	258141	467103	6.14092e+06	6.62474e+06	8.67809e+06
Unknown	4.519	105.018	[M+H]+	12850.8	8217.63	24596.5	1.48394e+06	3.9049e+06	1.78196e+07	83688.8	58012	60020.9	190796	35395.4	19080.2	2889.97	64662.5	0	825782	2.30286e+06	905589
Unknown	4.928	683.429	[M+H]+	5473.01	0	0	666164	0	402660	0	0	0	3456.11	0	0	0	43635.2	0	1.18971e+07	1.64119e+07	1.31738e+07
Unknown	5.012	1019.88	[M+H]+	13823.8	0	888.16	0	0	0	4906.99	0	0	0	0	0	0	0	0	1.50325e+06	2.03592e+06	535787
Unknown	4.971	901.755	[M+H]+	17011.5	0	0	0	168873	235278	0	5617.73	0	9225.59	0	3541.48	0	0	1023.45	2.02381e+06	1.99962e+06	2.28206e+06
Unknown	5.196	310.664	[M+H]+	6577.04	31569.9	19970.6	207220	0	1.68942e+06	0	0	0	16283.8	8627.84	0	84601.7	227233	313716	0	0	0
Unknown	5.334	362.018	[M+H]+	223094	483919	343526	137750	0	0	0	0	0	0	0	0	5861.49	0	0	48485.6	0	0
Unknown	5.537	479.188	[M+Na]+	0	0	0	7.00023e+06	9.04316e+06	5.05893e+06	12858.6	14004	0	41111	8658.3	0	22829.8	115282	42254	0	0	0
Unknown	5.462	458.259	[M+H]+	7195.29	0	1586.05	202539	0	0	20331.8	5466.08	4223.26	0	0	0	391946	2.26007e+06	1.47852e+06	0	0	0
Unknown	2.208	113.034	[M+H]+	4.37074e+06	2.05115e+06	5.70535e+06	1.28213e+07	4.06421e+07	4.79168e+07	880243	1.12927e+06	2.67999e+06	1.74478e+06	955374	164557	5.76594e+06	1.01957e+07	6.36597e+06	3.24102e+06	1.68419e+07	9.01828e+06
Unknown	0.72	371.957	[M+H]+	0	66442.5	0	0	1.52057e+06	0	0	0	50935.4	143145	36173.7	12018.9	174568	70822.4	60571.9	0	948996	0
Unknown	7.456	511.339	[M+Na]+	18891.3	0	0	0	0	0	0	0	0	0	0	0	0	0	0	4.45793e+07	2.80357e+07	2.07501e+07
Unknown	3.806	186.112	[M+H]+	3.29219e+06	3.52642e+06	9.37533e+06	3.1653e+06	331696	577479	4399.56	22535.9	35474.6	41448.1	31819	35871.3	35626.6	218683	54606	2.01526e+06	2.55873e+06	1.75888e+06
Unknown	4.665	163.111	[M+H]+	375525	488117	554585	919160	2.07305e+06	1.48022e+06	86041.8	73091	62824.4	61667.2	43833.3	23939.6	39929.1	148981	96067.5	314983	303856	682505
Unknown	4.517	362.12	[M+H]+	868646	1.23262e+06	1.21936e+06	528042	0	61169.2	10332.9	0	0	0	0	0	0	49065.4	8822.56	118801	443736	347994
Unknown	4.699	454.285	[M+2H]2+	0	7575.43	0	117362	0	0	8403.7	0	0	1175.93	0	8705.74	0	55007.3	0	4.69293e+07	5.18615e+07	4.50812e+07
Unknown	4.217	409.073	[M+H]+	0	1425.3	0	2.55084e+06	1.85495e+06	2.49474e+07	0	0	5893.08	67496.4	0	14206.6	0	77522.8	0	0	853140	0
Unknown	3.627	569.203	[M+H]+	15701.4	10016.4	0	183178	452563	0	22669.9	0	0	0	0	0	0	0	0	0	1.40446e+07	1.03988e+06
Unknown	4.852	843.02	[M+H]+	0	402.153	0	99222	0	0	0	0	5614.91	0	0	0	0	7984.02	0	4.44852e+06	5.09413e+06	5.35038e+06
Unknown	1.104	531.063	[M+H]+	397155	263535	181672	5.81558e+06	2.19498e+07	6.59882e+06	121498	33565.9	260591	61470.8	606876	132441	178509	273761	198556	258717	0	0
Unknown	3.373	205.07	[M+H]+	94231.3	53795.5	101366	544785	1.28012e+06	1.12793e+06	84107.9	98133.2	86032.9	43697.8	56817.7	22012.4	578398	287299	182489	306166	561951	357450
Unknown	6.974	299.09	[M+H]+	0	43332.7	45343.7	228864	0	1.24245e+06	25167.2	9529.96	17899.8	22549.7	37839.6	13065.2	0	18643.6	17082.5	1.76808e+06	7.42656e+06	3.23664e+06
Unknown	3.988	241.155	[M+H]+	77473.7	51047.8	58813.3	1.73187e+06	1.49442e+06	1.889e+06	78428.9	107288	123931	196053	262748	84573.3	78602.4	230504	87938.4	1.63854e+08	1.73512e+08	1.54255e+08
Unknown	4.867	734.457	[M+H]+	0	0	0	360934	167033	0	0	7152.89	0	0	0	0	0	0	11050.9	4.90364e+06	5.01457e+06	4.51604e+06
Unknown	4.596	481.29	[M+2H]2+	9909.71	0	62101.4	0	0	0	0	0	0	0	0	0	0	0	8060.12	2.68586e+06	3.35605e+06	2.44153e+06
Unknown	4.005	350.207	[M+H]+	20521.6	15037.4	20480.5	261614	27353.3	0	48479.5	21076.9	9572.45	18175.1	3172.41	2981.88	18293.6	9483.69	15804.7	3.30298e+07	4.1147e+07	3.48114e+07
Unknown	5.341	390.012	[M+H]+	140332	231659	149969	0	97535.4	0	0	0	0	0	0	0	0	0	15029.5	0	0	0
Unknown	4.482	312.69	[M+H]+	6507.11	6080.3	0	0	0	0	5375.97	13484.8	8772.22	0	5850.42	7360.91	0	0	12777.2	2.72002e+06	2.96033e+06	2.01095e+06
Unknown	6.036	316.264	[M+H]+	112262	213055	1.51087e+06	80247.1	0	0	0	0	0	0	0	0	0	0	0	0	0	0
Unknown	4.064	352.186	[M+H]+	3962.71	23197.7	9417.47	141001	347443	171413	16096.2	7602.61	475.311	0	31184.9	12424.2	77220.8	94222.5	22158.5	7.39831e+06	1.39326e+07	8.97702e+06
Unknown	6	434.257	[M+H]+	23877.8	0	0	0	0	0	8513.69	297.321	0	0	0	3536.2	194278	482250	632115	747099	0	168785
Unknown	5.858	510.137	[M+H]+	0	0	0	0	0	0	0	7876.77	0	0	0	0	0	0	0	9.09565e+06	2.87231e+07	1.38468e+07
Unknown	6.033	270.111	[M+H]+	282687	475647	3.34429e+06	224499	0	0	0	643.947	0	0	0	0	0	0	0	0	0	0
Unknown	0.994	900.2	[M+H]+	174351	80618.8	121352	558235	1.74474e+06	972257	0	0	107789	0	41443.7	0	41694.2	105461	101116	0	0	0
Unknown	5.058	211.06	[M+H]+	0	4810.87	17440.6	6.01626e+06	2.58971e+07	3.89429e+08	65433.3	0	0	0	0	27821.4	0	1.16857e+06	8665.62	0	0	0
Unknown	0.9	241.07	[M+H]+	4.10812e+06	3.70345e+06	4.15233e+06	2.11475e+07	6.14733e+07	8.77833e+07	123169	9735.4	72961	562882	178054	367775	4.7299e+06	3.38643e+06	3.08e+06	6.05129e+07	4.52903e+07	8.60256e+07
Unknown	4.929	859.201	[M+H]+	794.161	0	0	58248.2	0	367461	0	15593.7	0	0	0	0	0	15352.4	0	2.51135e+06	2.33107e+06	2.1002e+06
Unknown	3.319	287.109	[M+Na]+	57611.6	79485.3	31020.9	522157	2.28495e+06	7.46309e+06	24078.1	23841	23345.6	1.21744e+06	661646	63135.8	140674	1.86639e+06	1.63037e+06	6.2189e+06	8.24876e+06	5.63337e+06
Unknown	4.661	672.881	[M+2H]2+	0	0	0	0	0	0	0	0	0	0	0	0	0	0	0	1.39568e+06	2.34982e+06	2.04577e+06
Unknown	4.887	878.207	[M+H]+	6154.56	0	3091.84	95379.9	0	0	0	0	0	0	0	0	0	14049	0	5.30789e+06	5.63529e+06	5.46245e+06
Unknown	8.155	488.356	[M+H]+	1.12541e+06	2.89613e+06	3.091e+06	1.27506e+07	4.33516e+07	3.88533e+07	804191	989196	756786	1.54639e+06	2.49221e+06	421464	1.6873e+06	919638	877416	2.03091e+07	1.63127e+07	2.91919e+07
Unknown	4.048	513.156	[M+H]+	0	0	0	992635	1.82721e+07	444635	0	0	0	0	0	8041.51	58671.1	43537.7	25130.9	0	223503	0
Unknown	4.003	97.0285	[M+H]+	1.57636e+06	1.21831e+06	3.7297e+06	6.95393e+07	2.94111e+08	1.32219e+08	2.74896e+06	1.56899e+06	921684	1.30697e+07	5.50009e+06	1.03209e+06	278974	1.71351e+06	240071	1.14581e+08	2.53365e+08	1.4308e+08
Unknown	5.903	127.039	[M+H]+	231493	267917	357225	2.27616e+06	7.11833e+06	8.29244e+06	191759	167118	187488	438330	360418	105524	180406	1.09424e+06	231757	6.75202e+06	7.19465e+06	6.04025e+06
Unknown	7.85	497.309	[M+H]+	36953.1	0	0	530959	7.27018e+06	4.91752e+06	0	0	29212.9	44385.3	0	0	164410	236243	186248	266928	888840	0
Unknown	8.485	525.369	[M+2H]2+	77807.9	37622.8	66623.2	0	0	0	0	0	0	452800	619121	0	356650	123774	209367	0	0	0
Unknown	3.776	73.0289	[M+H]+	9460.01	16682.2	29321.9	364536	967404	310467	383193	144418	130619	20750	0	0	26821.7	39489.9	29902	547898	5.54447e+06	1.5052e+06
Unknown	6.316	483.023	[M+H]+	0	0	0	0	0	0	0	0	0	0	0	0	0	0	0	7.16301e+06	8.0936e+06	8.35303e+06
Unknown	1.137	648.232	[M+H]+	210690	274237	47320.7	219492	2.61752e+06	1.18208e+06	183462	113057	168992	422556	417045	44820.7	194281	107679	275812	1.35115e+06	1.04788e+06	581723
Unknown	4.759	85.0287	[M+H]+	293848	281330	500065	4.67329e+06	1.56587e+07	4.19466e+07	239641	194177	219674	485629	296773	106134	584052	1.11225e+06	478896	2.59251e+06	4.45582e+06	3.7055e+06
Unknown	0.657	246.089	[M+H]+	823961	790879	1.09116e+06	2.06155e+06	6.18652e+06	3.902e+06	184834	281156	293410	143208	276610	27108.5	513304	298822	203911	1.14535e+06	2.64361e+06	2.64008e+06
Unknown	0.896	253.07	[2M+H]+	6.55025e+06	5.41603e+06	6.19725e+06	3.20307e+07	9.89985e+07	1.34722e+08	1.00044e+06	486813	1.66142e+06	684717	3.3396e+06	473519	7.61462e+06	5.61276e+06	4.70177e+06	1.03748e+08	7.51378e+07	1.29635e+08
Unknown	3.476	115.039	[M+H]+	309264	190829	320397	1.84391e+06	5.28005e+06	5.34767e+06	209044	140993	727223	2.21446e+06	594991	77389.9	211836	283690	241243	4.26135e+06	7.03075e+06	5.96352e+06
Unknown	3.839	382.232	[M+H]+	11456.8	0	0	0	261077	0	0	47299.5	9737.64	7236.07	18785.5	4836.11	48477.3	9163.75	1135.31	5.68251e+06	7.89034e+06	6.65403e+06
Unknown	6.673	367.997	[M+H]+	0	0	0	370053	0	0	0	0	0	0	0	0	0	24361.9	6389.99	4.55264e+07	9.11292e+07	6.12909e+07
Unknown	0.794	380.094	[M+H]+	421236	176645	204500	0	0	0	0	0	92315.6	73875.1	107397	0	249811	359422	866266	0	2.01661e+06	211288
Unknown	7.729	293.174	[M+H]+	185597	217076	211737	4.19676e+07	1.40117e+08	3.48095e+07	211455	259967	237793	428094	218691	187106	189223	241838	146154	2.75325e+06	3.65658e+06	3.10305e+06
Unknown	1.127	77.06	[M+H]+	1.42518e+06	1.18624e+06	1.29009e+06	1.30515e+06	0	0	8985.36	7338.9	0	235297	59241.3	14301.7	0	86007.8	0	0	0	342787
Unknown	4.156	378.247	[M+H]+	12494.6	21187.5	40367.8	83104	16867.3	0	487189	420702	166624	11106.3	6446.03	0	0	6947.06	0	373570	459076	604029
Unknown	4.43	469.166	[M+H]+	3.08169e+06	4.61677e+06	4.74247e+06	2.34511e+06	4.51766e+06	1.15046e+06	173930	17474.7	21062.5	378608	265710	43859.5	228393	360396	175771	189091	54104.8	0
Unknown	4.701	496.294	[M+H]+	0	5916.32	0	0	0	0	1833.38	8460.95	0	15783.4	616.211	490.903	33.8781	0	0	1.42009e+06	1.79603e+06	1.65627e+06
Unknown	3.748	155.118	[M+H]+	93334.9	20895.1	27896.4	357675	559853	454082	302612	401004	83227.8	110517	24117.3	42683.2	90479.2	41751.8	31077.3	564104	846708	189941
Unknown	4.563	874.501	[M+Na]+	0	8606.69	5532.61	0	0	0	0	0	0	0	0	0	0	0	0	2.306e+06	2.97092e+06	2.25543e+06
Unknown	4.16	439.205	[M+H]+	0	0	0	0	0	0	1.14372e+06	495381	387189	0	45890.7	0	5685.78	18235.1	0	8.60578e+06	2.14502e+07	1.14202e+07
Unknown	0.973	252.09	[M+H]+	1.02115e+06	562734	2.21027e+06	627242	456101	5.05415e+06	213439	161513	127594	520458	330369	20551.4	1.94287e+06	1.72172e+06	2.0715e+06	1.21013e+07	1.75503e+07	1.07642e+07
Unknown	4.615	285.096	[M+H]+	736442	1.36868e+06	2.21937e+06	561554	907590	0	0	0	0	0	6865.19	0	48851.1	47484.8	17688	0	0	0
Unknown	5.867	508.121	[M+H]+	0	0	0	0	258294	0	0	0	0	0	0	2978.18	736.131	0	0	4.86691e+06	1.50004e+07	7.34604e+06
Unknown	5.686	236.112	[M+H]+	53258.1	99965.8	83768	782849	1.71918e+06	861845	36238.3	53319.1	32000.1	93957.4	71910.3	50094.3	372174	240528	213247	601484	403135	337762
Unknown	4.905	630.388	[M+2H]2+	0	0	0	0	0	0	0	4436.66	0	0	0	0	0	0	0	2.15638e+06	2.12641e+06	1.70891e+06
Unknown	4.017	290.123	[M+H]+	0	0	0	94086.4	0	0	10420.6	90460.3	6807.08	0	8167.48	0	11841.3	1945.18	25600	436719	4.67493e+07	8.96677e+06
Unknown	6.216	345.095	[M+H]+	4258.59	0	0	0	0	0	0	0	0	0	0	2755.19	2186.57	0	0	2.37972e+06	2.18428e+06	1.48434e+06
Unknown	4.916	882.544	[M+H]+	18354	7564.21	0	233374	0	415392	0	21531.1	10348.5	0	0	0	0	8449.92	0	3.65895e+06	4.96637e+06	2.73316e+06
Unknown	4.699	610.356	[M+H]+	0	0	0	101890	0	0	0	0	7186.55	0	0	0	0	17576.7	0	1.95554e+07	2.163e+07	2.00242e+07
Unknown	1.025	821.15	[2M+H]+	434502	522850	430891	3.44805e+06	7.79864e+06	5.57794e+06	186702	48089.8	59645.3	148704	269134	23026.5	202733	223030	131165	2.61925e+06	4.17511e+06	4.15447e+06
Unknown	4.923	471.089	[M+H]+	598096	1.02931e+06	742040	1.05782e+06	0	0	0	0	0	0	0	0	0	10923.5	5945.89	0	0	0
Unknown	0.722	162.007	[M+H]+	1.12207e+06	776775	1.05961e+06	2.09503e+06	5.59187e+06	2.21036e+06	777123	737410	809558	1.21806e+06	1.1364e+06	296147	749210	290079	482507	1.02788e+07	1.31297e+07	1.44965e+07
Unknown	4.124	427.157	[M+H]+	13476.4	18418.6	13269.6	262265	1.51659e+06	672488	0	0	0	0	0	0	266572	160457	646019	1.21532e+06	343490	644308
Unknown	4.58	707.41	[M+Na]+	5570.9	0	0	126297	0	0	0	0	0	0	0	0	0	1029.31	0	1.38406e+07	1.70029e+07	1.47777e+07
Unknown	4.212	238.143	[M+H]+	605820	766925	585250	1.67745e+06	2.16692e+06	2.96719e+06	178771	146706	157552	190362	202485	83224.2	212277	343716	278024	980835	1.2982e+06	1.49191e+06
Unknown	4.97	329.137	[M+H]+	1511.04	29490.6	8663.09	1.31705e+07	6.54398e+07	1.93163e+07	0	0	0	1.71897e+06	1.26001e+06	223914	128159	258826	135897	0	0	0
Unknown	3.907	609.518	[M+H]+	0	0	0	0	0	0	168216	65665.4	118329	0	0	0	0	0	0	0	0	0
Unknown	1.055	332.957	[M+H]+	454686	289936	417363	2.73533e+06	3.47966e+06	1.03671e+07	99716.9	49533.9	23105.6	59997.5	81209	25420.8	537475	389826	412608	1.94795e+07	1.1159e+07	1.66469e+07
Unknown	4.523	397.743	[2M+H]2+	0	1073.65	16473	0	0	265857	0	0	0	0	0	4832.94	0	8064.96	0	1.9188e+07	2.45788e+07	2.1179e+07
Unknown	4.89	914.898	[M+H]+	0	0	0	67063.2	0	0	0	5563.94	0	0	0	0	0	0	0	4.14765e+06	4.8465e+06	4.46841e+06
Unknown	2.945	173.078	[M+H]+	7043.67	10569.4	8767.14	82568.6	102348	194254	15119.1	914589	712769	739294	27442.9	11363.2	12633.1	31742.3	12200.6	108972	205979	134644
Unknown	3.965	346.211	[M+H]+	14778.5	13738	0	76683.4	33333.5	67222.4	13222.3	2958.27	1791.38	340820	631055	23660.6	75331.7	33501.4	41229.4	202883	38481.8	78926.1
Unknown	10.785	359.314	[M+H]+	414528	247657	204134	923165	2.5132e+06	5.03188e+06	399925	170390	85432.9	77992.2	222991	0	155031	188857	114723	3.34967e+06	4.10942e+06	5.11202e+06
Unknown	4.923	450.159	[M+H]+	1.50011e+07	1.54092e+07	1.49305e+07	8.62971e+06	169463	0	37484.7	0	0	0	49487.6	25096.3	6624.03	499625	11553.4	0	0	0
Unknown	0.96	308.108	[M+Na]+	705690	548856	680103	5.61299e+06	1.60005e+07	2.09095e+07	264300	162729	477831	359500	884611	166504	423581	842340	383518	1.46634e+06	4.15543e+06	4.13033e+06
Unknown	4.935	352.158	[M+H]+	54250.2	54937.2	82671.7	4.50653e+06	8.64641e+06	1.44538e+07	381878	350917	215325	550841	313039	77838.6	43142.9	321602	23716.2	1.74347e+07	2.85778e+07	4.0447e+07
Unknown	4.185	359.167	[M+H]+	301549	699572	305261	4.38662e+06	3.33521e+06	1.43214e+07	726496	398948	614002	345201	171105	44513.7	4.29247e+06	7.18637e+06	4.81404e+06	1.86556e+06	1.06396e+06	1.0419e+06
Unknown	4.46	258.006	[M+H]+	17152.1	34037.1	31318.2	700632	1.97563e+06	1.40428e+06	0	0	1037.89	114251	161645	21282.7	2493.77	11799.8	1838.75	0	198221	0
Unknown	3.653	292.202	[M+H]+	0	0	8660.86	179842	0	0	0	23500.3	1757.87	3.96924e+06	1.91691e+06	678939	526850	992757	381554	0	0	0
Unknown	8.217	258.242	[M+H]+	452877	907101	806698	5.5086e+06	2.68668e+07	1.28771e+07	295482	515875	403941	767280	709081	198596	533660	315333	548396	8.20271e+06	8.31701e+06	1.80709e+07
Unknown	0.725	125.986	[M+H]+	1.54707e+08	1.54818e+08	1.85725e+08	4.1607e+08	8.68121e+08	4.88011e+08	1.15875e+08	9.01859e+07	1.1013e+08	1.50742e+08	1.66994e+08	2.68083e+07	1.1069e+08	7.03725e+07	7.51851e+07	1.35891e+09	1.85321e+09	1.74099e+09
Unknown	4.115	231.049	[M+H]+	1.17198e+07	5.29168e+06	3.17909e+07	5.93044e+08	2.49977e+09	1.02754e+09	2.23397e+07	1.19221e+07	6.38338e+06	1.06549e+08	3.92915e+07	7.94529e+06	339572	1.18844e+07	0	9.97375e+08	2.13243e+09	1.19733e+09
Unknown	4.809	695.419	[2M+H]+	0	0	0	120223	0	0	0	7006.47	0	0	0	0	0	6624.56	0	2.11326e+06	3.26482e+06	2.64122e+06
Unknown	1.239	139.531	[M+H]+	225961	262018	428294	1.54094e+06	1.1558e+06	5.53444e+06	0	0	0	0	10224.8	3508.72	376157	226748	164235	4.90971e+06	3.47431e+06	5.3149e+06
Unknown	5.917	235.168	[M+H]+	40533.8	33772.7	25150.9	581304	1.41198e+06	1.95229e+06	115225	87214.5	87338	105098	61312.9	36649.2	50907.9	104291	51771.1	5.16951e+06	3.21491e+07	1.53384e+07
Unknown	4.125	233.981	[M+H]+	82563.3	62239.5	110417	596985	1.31399e+06	2.00011e+06	68210.7	63900.1	42738.3	255626	72291	36019.3	29594.5	60233.6	25454.8	1.8889e+06	1.51624e+06	2.22559e+06
Unknown	5.132	325.091	[M+H]+	581.452	1129.14	0	1.07185e+06	2.38047e+06	4.72434e+06	33374.6	798.584	0	17145.2	2429.02	635.162	766.564	24805.5	0	2.47941e+07	4.27837e+07	2.60713e+07
Unknown	8.079	328.184	[M+H]+	0	0	0	222315	0	0	0	13227.8	21688.2	0	0	0	0	0	0	3.66651e+06	3.74897e+06	3.70724e+06
Unknown	7.046	362.326	[M+H]+	4.80486e+06	8.47996e+06	9.25084e+06	3.81823e+07	1.28173e+08	1.14421e+08	4.11758e+06	4.1099e+06	2.99774e+06	5.77569e+06	8.4785e+06	832850	5.79951e+06	3.6356e+06	3.99984e+06	8.98217e+07	8.51516e+07	9.40267e+07
Unknown	1.082	340.123	[M+H]+	49806.9	0	0	678800	2.35982e+06	1.78175e+06	13759.4	0	0	6.52275e+06	4.06226e+06	993286	37689.1	45676.6	10578.4	1.01698e+06	368173	947919
Unknown	4.139	269.101	[M+H]+	1.05943e+06	1.27851e+06	1.25265e+06	330853	0	426957	129834	27308	39661.2	0	0	5272.59	15528.2	55202.4	24365.7	137279	0	0
Unknown	4.858	799.157	[M+H]+	15668.3	0	13037	368426	0	0	0	10266.5	0	0	0	0	0	21722.6	0	1.57908e+07	2.04553e+07	1.8598e+07
Unknown	4.128	107.049	[M+H]+	119522	96848.9	168024	851827	2.13731e+06	1.86896e+06	1.02561e+06	470653	413390	192189	103959	63425.3	83547.4	134395	72156	1.14471e+06	2.12989e+06	1.64892e+06
Unknown	7.437	330.262	[M+H]+	99769.9	130628	106743	684227	3.0871e+06	4.73807e+06	82643.6	83526.3	87705.8	163471	103666	56088.2	384625	701251	102641	6.74839e+06	9.0332e+06	9.58955e+06
Unknown	4.923	821.509	[M+2H]2+	83653.3	2132.34	8344.99	456134	0	1.08615e+06	0	30612.9	6911.49	0	6830.26	5666.79	0	52834	0	1.56786e+07	2.033e+07	1.5351e+07
Unknown	4.523	540.01	[M+H]+	0	0	0	0	0	0	0	0	0	0	4505.14	0	0	0	0	8.94851e+06	1.32469e+07	9.29906e+06
Unknown	6.794	285.111	[M+H]+	0	15829.8	0	6.11862e+06	1.35137e+07	1.98104e+07	0	0	11724.6	28965.5	3905.06	7172.79	0	32873	9180.96	0	0	0
Unknown	4.07	132.044	[M+H]+	374614	616153	1.80092e+06	4.26377e+06	1.00103e+07	7.09113e+06	93732.9	75920.7	51260.4	5.48494e+06	1.88488e+07	1.35509e+06	30830.2	176118	67678.7	501884	799328	670546
Unknown	3.585	128.042	[M+H]+	191990	137708	667794	2.10224e+06	9.01617e+06	4.10226e+06	48776.4	38286.4	59668.7	706155	644085	185664	331680	516487	296846	2.86825e+06	5.17568e+06	3.38297e+06
Unknown	3.938	302.095	[M+H]+	0	28102	0	256624	0	1.33756e+06	114901	80530.7	60201.7	0	0	0	0	18266.3	0	0	7.24678e+06	5.47997e+06
Unknown	4.316	638.35	[M+Na]+	5894.01	0	0	73912.1	0	0	0	5587.84	0	0	0	5134.67	0	0	0	4.01023e+07	4.71254e+07	4.18249e+07
Unknown	4.117	467.187	[M+H]+	54639.6	25224.6	41508.7	1.90663e+07	6.01549e+07	1.91428e+07	28016.2	108328	42497.5	0	0	26710.1	0	107944	0	0	1.82162e+06	1.48441e+06
Unknown	4.993	786.484	[M+2H]2+	14989	0	0	0	0	0	0	8362.34	0	0	10660.1	5965.88	0	6228.77	8516.47	1.51715e+06	1.76152e+06	1.93602e+06
Unknown	5.05	1031.63	[M+H]+	7557.41	0	3320.75	0	0	142604	0	0	0	9530.86	0	0	0	3880.79	0	1.50404e+06	2.09403e+06	1.68357e+06
Unknown	3.874	242.158	[M+H]+	24165.6	31891	41136.3	538317	1.2714e+06	867982	34503.5	42606.6	51198.8	84230.2	92382.3	23787.9	342566	410255	99412.8	7.24737e+06	1.30227e+07	8.85402e+06
Unknown	4.109	436.143	[M+H]+	3.58274e+06	2.65866e+06	7.7145e+06	2.30472e+06	0	5908.73	0	0	12283.3	0	0	0	0	127999	10205	0	0	0
Unknown	1.406	167.974	[M+H]+	44830	38667.7	94816.9	1.35826e+06	3.83977e+06	4.05317e+06	74551.6	45520	48410.1	97353.8	70504.2	16477.2	85024.3	95086.8	62566	1.01232e+06	1.49644e+06	1.46217e+06
Unknown	7.97	635.391	[M+H]+	0	8398.44	0	121234	0	0	6862.5	0	0	0	0	0	0	0	0	1.18147e+08	1.24519e+08	6.34594e+07
Unknown	5.858	295.059	[M+H]+	0	0	0	828783	173061	200584	0	0	0	0	0	0	0	60739.6	0	1.05631e+08	2.97356e+08	1.60036e+08
Unknown	6.969	275.2	[M+H]+	22150.4	0	14406.8	0	470916	862783	23045.7	0	11268.8	0	0	0	260005	1.27127e+06	40319.5	193677	814506	165074
Unknown	4.959	880.141	[M+Na]+	7544.16	0	4056.55	81176.6	141390	146009	0	23459.2	0	0	0	0	5607.69	5825.33	0	1.21737e+06	2.26084e+06	1.96389e+06
Unknown	5.917	483.222	[M+H]+	6295.88	0	0	139172	0	113915	16027.4	9894.52	7304.21	0	11634.6	0	23960.4	26285.4	18388.1	872219	6.87925e+06	2.94702e+06
Unknown	5.994	520.158	[M+H]+	0	0	0	39658.8	0	0	0	0	0	0	0	0	193459	232980	380236	0	0	0
Unknown	5.521	511.085	[M+H]+	0	0	0	492765	3.65727e+06	6.79343e+06	0	0	0	0	0	0	0	0	0	0	0	0
Unknown	4.907	605.88	[M+2H]2+	0	0	0	0	0	0	0	0	8416.9	0	0	4292.37	0	0	1673.46	1.77605e+06	1.67362e+06	2.40292e+06
Unknown	0.905	247.08	[M+Na]+	3.02063e+06	2.60681e+06	2.64316e+06	1.44813e+07	4.60842e+07	5.89344e+07	519623	211897	853434	356029	1.68231e+06	272568	3.36128e+06	2.48153e+06	2.16285e+06	5.14077e+07	2.94329e+07	5.74189e+07
Unknown	13.027	570.509	[M+H]+	0	0	0	8.96901e+06	4.14004e+07	2.94806e+07	0	0	0	0	0	0	23076.7	0	0	0	0	731174
Unknown	4.359	364.222	[M+H]+	6227.43	6414.49	24344.5	615104	0	138584	52451.9	36295.6	23873.9	69735.5	158013	17813.6	72613.4	26859	54401.8	6.85322e+07	7.99883e+07	6.2858e+07
Unknown	3.638	312.076	[M+H]+	1.22756e+06	806443	2.75267e+06	2.63469e+06	258294	852494	53605.8	31684.9	0	6.24479e+06	3.84756e+06	1.01791e+06	1.75512e+06	3.1975e+06	2.29786e+06	4.83095e+06	6.93903e+06	5.43846e+06
Unknown	3.687	115.039	[M+H]+	137307	120120	231067	1.05525e+07	2.69665e+07	2.31113e+07	1.97059e+06	933130	713601	160867	150355	59925.6	226147	403336	233856	4.30131e+06	2.45737e+07	8.5664e+06
Unknown	5.471	307.984	[M+H]+	0	0	0	0	301016	0	0	0	0	0	0	0	0	0	0	2.58804e+06	1.64523e+06	2.4285e+06
Unknown	1.119	197.047	[M+H]+	244638	53662.1	65340.3	1.78003e+07	5.6862e+07	1.16135e+08	223301	226430	177341	255616	127087	61446.9	0	477472	90890.7	1.26301e+06	3.07084e+06	2.16853e+06
Unknown	5.155	538.17	[M+H]+	14442.8	20750.4	7786.82	0	0	0	0	0	0	0	0	0	75772.7	312672	360890	81619.4	338014	155244
Unknown	4.003	329.112	[M+H]+	21768.4	48547.6	11248.8	255780	460253	1.38743e+06	20155	0	20480.5	38883.9	29755.4	0	358235	237043	357098	0	0	0
Unknown	5.115	501.137	[M+Na]+	0	0	0	104679	0	470244	0	0	0	0	0	0	0	0	0	2.659e+06	4.10872e+06	2.33274e+06
Unknown	0.885	249.036	[M+H]+	48712.5	138596	189090	4.72308e+07	1.56632e+08	1.14506e+08	497173	402527	653695	1.28133e+06	509864	100391	8.8093e+06	3.14387e+06	7.93819e+06	4.83054e+07	4.3596e+07	4.69259e+07
Unknown	3.915	203.055	[M+H]+	389027	170239	473955	632515	409380	3.25397e+06	0	16123.3	10704.6	432614	299820	33972.2	1.02988e+06	604490	1.40011e+06	7.62893e+06	1.45754e+06	3.78191e+06
Unknown	4.852	672.748	[M+H]+	5492.15	0	0	0	0	0	0	0	0	0	0	0	4481.1	15372.8	0	5.27481e+06	8.31973e+06	6.33954e+06
Unknown	5.34	289.081	[M+H]+	234678	673191	402700	733493	5.23962e+06	1.07289e+06	0	0	0	11379.7	14489.9	0	28001.1	27357.4	0	0	0	0
Unknown	3.894	267.133	[M+H]+	53062.3	43029.1	81132.5	1.66818e+06	602162	801157	258492	166392	129285	44783.5	57706.1	57360.7	81896.6	194717	135288	2.82737e+07	2.64317e+08	8.5977e+07
Unknown	5.335	229.097	[M+H]+	527686	1.78992e+06	946701	822213	514110	283932	13741.9	9928.14	6817.99	17312.4	8815.93	10473.3	4813.56	64157.7	9359.6	36667	43001.4	82627.9
Unknown	4.936	951.589	[M+H]+	5241.17	1698.39	0	74546.1	0	187924	0	3931.66	0	0	0	0	0	3488.83	0	2.23292e+06	3.70069e+06	2.89893e+06
Unknown	4.115	639.209	[M+H]+	16403.6	0	225700	5.16701e+06	2.60003e+07	9.97611e+06	112396	38211.7	0	863353	67541.3	8189.47	1109.94	34987.7	0	5.40178e+06	1.78706e+07	8.6364e+06
Unknown	4.494	860.484	[M+H]+	3183.27	0	0	0	0	0	0	0	0	0	0	0	0	0	0	1.10162e+07	1.68905e+07	1.24625e+07
Unknown	3.782	410.128	[M+H]+	1.05387e+06	552731	1.68541e+06	533936	224748	0	0	0	0	60179.4	47070.2	0	0	12145.2	0	0	0	0
Unknown	8.412	409.346	[M+H]+	0	105873	0	0	0	40831.6	0	0	0	0	0	0	0	2380.48	1934.47	8.89826e+07	8.32846e+07	4.14326e+07
Unknown	3.785	145.049	[2M+H]+	502956	428624	847166	1.14512e+07	3.7726e+07	1.7967e+07	2.3383e+06	1.07024e+06	1.31925e+06	1.34185e+06	861636	140919	438559	865532	556972	1.37237e+07	1.04821e+08	5.78517e+07
Unknown	6.036	168.057	[M+H]+	156301	190817	734785	405403	1.26835e+06	1.47813e+06	59534.4	59022.7	60426.9	94246.8	63358.6	36845.2	57832.2	74262.2	52909.7	874525	1.13106e+06	641987
Unknown	4.025	297.18	[M+H]+	30702.9	33433.5	54327.9	138568	186460	140654	6044.67	14778.7	1030.88	15245.9	33529.7	19582.2	26964.7	55511.5	40669.6	2.08079e+07	2.57288e+07	2.14514e+07
Unknown	6.673	246.992	[M+H]+	0	0	0	0	0	0	0	0	0	0	0	0	0	0	0	2.95237e+06	4.64315e+06	4.24596e+06
Unknown	3.92	356.13	[M+Na]+	0	2321.26	0	0	20193.6	15548	5898.92	2214.22	3194.71	0	0	0	0	0	0	5.28762e+06	3.80144e+06	4.10903e+06
Unknown	7.651	159.08	[M+H]+	26962.5	0	0	388921	823631	1.44972e+06	18544.3	0	0	0	820932	26883.4	0	0	18439.8	428235	0	0
Unknown	3.888	264.052	[M+H]+	0	2868.06	0	0	65640.9	0	0	0	0	0	0	0	0	0	0	2.09788e+06	4.20975e+06	4.07075e+06
Unknown	4.948	936.329	[M+2H]2+	11494.4	0	0	90021.5	420810	232980	0	4144.57	0	16562.5	1012.09	0	11036.2	4460.78	8269.37	2.53521e+06	2.89978e+06	2.661e+06
Unknown	1.002	101.023	[M+H]+	1.42302e+06	1.184e+06	1.50211e+06	8.92706e+06	2.53379e+07	3.52293e+07	534099	297276	673958	453947	1.04509e+06	256401	845501	1.30853e+06	1.76782e+06	2.95121e+07	2.4758e+07	3.59699e+07
Unknown	4.587	401.158	[M+H]+	67539.7	34534.6	637327	154386	223592	744067	0	0	0	0	0	0	0	9238.95	5997.65	0	0	11978
Unknown	4.502	371.229	[M+2H]2+	2829.98	69861.1	0	69256.2	117906	146395	12024.6	0	59189.5	64879.1	25677.5	56109.4	884.276	19423.7	3907.9	1.27354e+07	1.72066e+07	1.38488e+07
Unknown	4.984	331.154	[M+H]+	95816	60519.9	82207.2	1.82398e+06	5.11275e+06	2.93591e+06	20919.5	33006.4	10104.6	5.99116e+06	4.61603e+06	368655	200.398	25101.2	4055.94	0	0	0
Unknown	5.557	399.046	[2M+H]+	0	2515.17	0	2.13278e+06	4.43079e+06	4.28098e+06	0	0	0	0	0	0	5765.59	38384.7	0	3.79893e+07	5.56331e+07	3.87628e+07
Unknown	3.923	395.094	[M+H]+	0	0	1418.08	367321	4.00338e+06	1.66149e+07	0	0	0	0	0	0	0	14337.1	0	0	595935	60551.6
Unknown	6.679	399.037	[2M+H]+	13305.7	0	0	0	0	0	0	0	0	0	0	0	0	0	0	4.79647e+06	9.73194e+06	7.09193e+06
Unknown	4.887	494.813	[M+2H]2+	0	0	0	151983	0	31108.1	0	0	0	0	0	0	0	0	0	3.81085e+06	4.80653e+06	4.47414e+06
Unknown	5.594	627.168	[M+H]+	0	0	0	1.39806e+06	4.6453e+06	3.56247e+06	0	0	0	0	0	0	0	0	0	159507	64523.8	31206
Unknown	4.515	309.096	[M+H]+	26052	97734.9	31122	207644	795900	70050.4	0	0	0	0	6950.28	0	9149.38	7147.19	4659.21	9.32687e+06	1.27462e+07	1.20996e+07
Unknown	3.699	411.112	[M+H]+	0	0	0	82071.8	1.69706e+06	0	0	0	0	0	0	0	0	0	0	0	1.39898e+07	2.61218e+06
Unknown	4.07	577.189	[2M+H]+	0	0	0	103128	0	255532	0	0	0	3.50666e+06	1.71654e+06	325189	0	0	0	0	0	0
Unknown	2.05	89.0598	[M+H]+	123228	306104	270621	4.78113e+06	1.09013e+07	9.40599e+06	185448	36849.1	71426	61627.4	207001	404067	621431	636963	694200	9.81333e+06	3.55759e+08	2.8602e+08
Unknown	4.116	230.065	[M+H]+	149758	83301.1	380995	4.18574e+06	2.11238e+07	8.42582e+06	205951	89888.1	64468.6	911953	280843	70952.7	3718.55	70610.8	0	7.10045e+06	1.55448e+07	9.6707e+06
Unknown	4.021	493.153	[M+H]+	620070	351768	873794	9.72567e+06	3.50899e+07	1.6474e+07	0	0	0	38619.8	22343.9	10476.5	0	167758	0	4.09183e+07	6.08478e+08	1.07265e+08
Unknown	5.145	85.0287	[M+H]+	282397	271611	396296	4.25996e+06	1.28234e+07	1.60887e+07	181346	173700	173393	464142	363634	104314	397255	1.45402e+06	1.13416e+06	3.03521e+06	4.09314e+06	3.26625e+06
Unknown	0.725	91.0144	[M+H]+	704332	583151	1.12048e+06	6.16752e+06	2.65289e+07	3.08692e+07	434088	281276	399874	1.08136e+06	949867	185898	1.10771e+06	1.46078e+06	667023	5.99709e+06	8.86916e+06	8.819e+06
Unknown	6.065	535.195	[M+Na]+	62960.2	145069	23084	2.63366e+06	1.69088e+07	5.14174e+06	0	0	0	214720	95365.7	40895.6	0	52119.5	19810.5	271324	0	0
Unknown	4.897	410.143	[M+Na]+	652157	441315	4.64975e+06	0	0	0	7859.83	0	0	0	0	0	0	11269.5	13599.7	0	0	0
Unknown	8.805	403.138	[M+H]+	0	0	0	301919	1.0924e+06	804250	0	0	0	0	0	0	105111	236555	24643.9	462936	1.30044e+06	1.05254e+06
Unknown	4.845	438.194	[M+H]+	0	0	0	472402	282380	1.21604e+06	155827	87881.6	107151	1.23443e+06	3.94658e+06	164160	0	9156.1	0	0	0	0
Unknown	6.429	367.997	[M+H]+	0	0	0	0	0	16907.9	0	0	0	0	0	0	0	0	0	6.26722e+06	2.29526e+07	1.23219e+07
Unknown	4.9	346.705	[M+H]+	0	0	0	2.04655e+06	7.27563e+06	6.37909e+06	0	0	7139.8	0	1234.21	4012.83	0	14107	9640.09	138888	203480	0
Unknown	4.91	914.227	[M+H]+	5667.32	0	5883.41	55262.8	0	0	0	0	0	57367	6601.87	0	11968.7	8723.98	0	2.34414e+06	2.86389e+06	2.68482e+06
Unknown	4.853	799.495	[M+2H]2+	9166.34	0	7800.95	91799.1	0	410242	0	12195.4	0	0	0	0	0	7983.38	0	9.27384e+06	1.32411e+07	1.26474e+07
Unknown	2.111	108.042	[M+Na]+	31133.5	16639.1	23756.6	4.56034e+06	221103	243100	46617.8	30207.2	19897.6	30057.8	90136.9	292353	10979.4	248094	14028.3	2.64691e+08	2.93512e+08	2.63311e+08
Unknown	7.458	282.184	[M+H]+	0	0	0	2.28419e+07	3.98095e+08	1.33051e+08	16881.6	0	16585.2	64463.7	16787.3	64656	13163.1	95776.4	23980.6	307485	483293	201439
Unknown	3.975	435.184	[M+H]+	11410.4	2909.22	46077.3	228221	0	0	1.30024e+06	738025	907199	0	0	0	88559.6	163058	173685	719215	807878	681776
Unknown	4.115	273.096	[2M+H]+	867132	410819	2.3747e+06	4.52418e+07	1.96473e+08	7.5213e+07	1.56556e+06	879909	497325	8.14289e+06	3.11612e+06	552388	23841	882887	0	6.78357e+07	1.67309e+08	8.89563e+07
Unknown	7.04	318.449	[M+H]+	88088.6	151356	141137	788940	2.18187e+06	1.93403e+06	72427.4	42411.6	36403.4	36327.7	70437	0	108308	59709	91937.6	2.03194e+06	1.42908e+06	1.71588e+06
Unknown	4.773	584.018	[M+H]+	5032.87	0	0	0	0	0	0	0	2272.92	0	0	0	0	0	0	1.67752e+06	2.32632e+06	1.60185e+06
Unknown	3.899	460.137	[M+H]+	0	26291.4	0	21150.8	243290	15716.5	2577.66	0	0	0	0	0	0	0	0	1.03436e+07	9.10905e+06	6.31918e+06
Unknown	4.695	728.415	[M+2H]2+	0	0	0	0	0	0	0	0	0	0	0	0	0	0	0	1.23963e+06	1.76893e+06	1.86506e+06
Unknown	3.586	307.069	[M+H]+	257637	73231.7	263125	1.0305e+07	3.89475e+07	2.30207e+07	120543	60875.4	117621	6.56391e+06	3.22016e+06	1.09536e+06	270451	616773	449125	2.11876e+07	3.29397e+07	2.71524e+07
Unknown	5.035	308.09	[M+H]+	18575.6	31203.3	61335.8	69765.9	887196	246362	2911.67	0	0	221187	258303	15027.8	143835	341038	918316	39719.1	0	0
Unknown	5.823	552.241	[M+H]+	0	0	0	58976.4	0	0	0	0	0	1.74508e+06	3.44666e+06	263119	0	24022.2	0	0	16546.5	0
Unknown	1.117	314.122	[M+H]+	28457.3	50646.9	123934	1.20845e+06	5.3521e+06	5.75305e+06	20274.4	68481.7	64635.3	142374	96499.6	7361.44	117682	166512	84022.1	515668	26172.4	0
Unknown	7.748	334.681	[M+H]+	0	0	0	140251	0	0	0	0	0	0	0	0	0	0	0	1.93697e+07	2.15848e+07	1.75917e+07
Unknown	4.492	417.15	[M+H]+	0	0	0	1.51944e+06	1.53678e+06	6.81468e+06	2143.1	0	0	0	0	0	0	44526.8	0	0	52942.3	0
Unknown	4.942	556.145	[M+H]+	0	0	0	0	371316	0	2105.99	0	0	0	0	0	0	8588.86	9277.23	501179	1.54651e+06	1.11051e+06
Unknown	4.745	335.101	[M+H]+	0	0	0	0	0	26631.4	0	0	0	0	16176.4	0	318191	445020	164299	0	0	0
Unknown	6.057	163.039	[M+H]+	256289	82827.2	3023.46	2.17731e+07	1.38052e+07	6.74313e+06	136474	318678	120750	177925	134384	352344	72794.3	1.99545e+06	108019	4.61127e+09	8.63032e+09	7.3323e+09
Unknown	1.918	160.107	[M+H]+	33451.9	16741.4	15070.5	352599	210782	200355	52493.8	20929.8	20774.2	194004	113571	547.973	606593	1.70495e+06	2.08892e+06	1.02129e+07	4.97762e+06	3.68154e+06
Unknown	1.861	248.991	[2M+H]+	120427	50900	71070.7	788293	3.20131e+06	3.06548e+06	128757	34456.4	79913.8	205867	167037	11478.4	308440	382478	271263	198264	320261	0
Unknown	6.225	508.124	[M+H]+	0	1038.11	0	0	0	0	0	0	0	13014.8	0	0	0	0	0	4.09778e+06	7.06105e+06	6.5794e+06
Unknown	13.332	802.537	[M+H]+	198869	323846	481033	1.23162e+06	3.4404e+06	2.77352e+06	133461	174027	137042	77797.1	319594	17521.4	154228	375483	827254	1.06547e+07	1.11435e+07	1.26745e+07
Unknown	6.673	232.028	[M+H]+	0	0	0	0	0	0	0	0	0	0	0	9413.82	0	0	0	1.0118e+07	1.78387e+07	1.43949e+07
Unknown	6.313	265.001	[M+H]+	0	0	1102.95	0	0	0	0	0	0	0	0	0	0	0	0	5.82622e+06	7.86252e+06	6.84991e+06
Unknown	4.791	405.759	[M+2H]2+	0	0	0	516901	0	0	0	5640.88	0	0	0	6742.66	0	54127.8	0	2.94101e+07	3.80964e+07	3.30019e+07
Unknown	5.421	145.049	[M+H]+	155748	178833	254876	2.71951e+06	7.45559e+06	1.29671e+07	83865.6	54825.9	70880.6	178707	161844	49188.1	523768	1.42829e+06	1.53832e+06	2.09784e+06	2.2263e+06	1.98724e+06
Unknown	3.921	178.038	[M+H]+	0	11065.1	9972.66	61554.9	411361	9916.08	6258.58	15489.8	15025.3	6741.01	8561.56	14114.7	9625.97	19626.4	408.488	1.40998e+07	8.86618e+06	7.65116e+06
Unknown	5.059	193.049	[M+H]+	42831.7	36257.9	39493.8	3.08664e+06	1.97844e+07	1.62636e+08	31699.1	0	0	82924.2	57361.3	27584.1	11892.9	491580	6592.57	104552	0	151561
Unknown	4.323	343.099	[M+H]+	7618.5	5522.89	14090.2	86423.6	396063	2.94955e+06	9590.64	0	0	0	0	0	493716	906604	493615	4.84578e+06	7.71291e+06	7.29094e+06
Unknown	5.519	181.08	[M+2H]2+	95255.1	69176.5	147874	1.40957e+06	7.3324e+06	2.50585e+07	106200	73227.7	80082.9	144396	131479	58779.5	190711	544628	519754	769898	653843	594037
Unknown	3.919	276.206	[M+H]+	721.295	1664.72	0	0	0	0	0	0	0	615690	656504	28677.4	0	0	0	32180	0	0
Unknown	4.97	990.813	[M+H]+	0	0	0	6377.79	0	258131	0	9690.58	0	0	0	0	0	0	0	1.46125e+06	2.34312e+06	1.5886e+06
Unknown	4.784	358.116	[M+H]+	2735.77	0	0	5.68334e+06	3.01239e+07	2.45685e+08	41185.2	0	0	0	0	21035.4	0	843886	0	644073	810594	609342
Unknown	1.123	219.133	[M+H]+	6.53507e+06	5.08248e+06	5.14395e+06	1.52237e+07	3.45146e+07	3.44034e+07	908311	353134	568366	528355	699228	218830	1.36112e+07	1.39519e+07	1.64567e+07	5.29948e+06	1.59081e+07	8.36828e+06
Unknown	4.351	256.997	[M+H]+	590.284	7913.36	11638.2	1.22296e+06	2.72483e+06	2.37166e+06	3911.7	5141.12	0	142298	110828	35834.9	217750	89633.7	82444.4	109553	0	0
Unknown	7.874	275.2	[M+H]+	144930	215069	128917	959607	3.18681e+06	5.7095e+06	232902	55937.5	124837	114301	97984.6	56758.8	673783	890850	77665.5	9.08721e+06	2.45759e+07	1.36987e+07
Unknown	4.863	737.971	[M+H]+	2093.23	0	0	79266.2	0	56403.7	0	1360.36	0	0	0	0	0	1425.74	0	3.3029e+06	4.01556e+06	4.04432e+06
Unknown	0.874	219.026	[M+Na]+	4.20629e+07	3.00706e+07	6.1922e+07	7.93722e+08	2.33281e+09	4.04002e+09	6.69282e+06	1.07599e+06	5.41817e+06	1.07692e+06	3.01728e+06	2.06716e+06	4.76388e+07	4.51069e+07	3.64054e+07	1.7133e+09	1.11949e+09	1.57003e+09
Unknown	7.343	621.17	[M+H]+	0	0	0	1.29201e+07	2.8963e+07	8.29737e+07	0	0	0	0	0	0	0	103576	0	0	0	0
Unknown	8.018	687.385	[M+Na]+	0	0	0	0	0	0	0	0	0	0	0	0	0	0	0	1.77641e+07	8.03904e+06	7.0246e+06
Unknown	6.966	493.111	[M+H]+	0	0	0	102006	0	0	0	0	0	0	0	0	0	0	0	8.16963e+06	1.4335e+07	1.30652e+07
Unknown	4.099	261.12	[M+H]+	834.642	0	0	100888	798153	0	12366	4044.46	0	1745.31	9050.59	0	136.661	2331.41	53093.4	7.14981e+06	8.08359e+06	7.35567e+06
Unknown	3.703	343.099	[M+H]+	41456.1	17755.2	17587.1	334939	401937	365511	10262	0	0	16916.9	40686	0	226788	621227	805353	132585	0	148349
Unknown	4.143	219.11	[M+H]+	9509.32	2036.33	104049	78730.8	271646	349301	0	0	10157.6	61573	244586	0	7530.7	10794.1	5953.12	1.64334e+07	1.59863e+07	1.43065e+07
Unknown	3.751	259.081	[M+H]+	80362.6	14129.6	225594	6.33469e+06	1.43338e+07	1.32784e+07	1.6479e+06	790995	503958	70328.7	46471.9	18060.9	69894.5	179823	33658.5	2.78407e+06	2.61593e+07	1.13788e+07
Unknown	8.605	732.545	[M+H]+	315922	94111.8	38598.9	0	1.00376e+06	997577	0	0	0	209302	239221	50696.7	222856	42442.1	26669.7	1.32988e+06	1.6347e+06	1.17593e+06
Unknown	4.682	397.111	[M+Na]+	78697.7	99117.2	145159	2.09731e+06	6.24682e+06	4.52829e+06	14511.1	0	0	21424.2	17646.2	0	29281.6	59107.4	23712.3	286526	1.16021e+06	803100
Unknown	8.575	530.347	[M+Na]+	1.06564e+07	2.18333e+07	3.31613e+07	6.08551e+07	2.05925e+08	5.39154e+08	9.63825e+06	7.46853e+06	1.29176e+07	1.36579e+07	2.93702e+07	6.68281e+06	1.99552e+07	1.76817e+07	1.38271e+07	3.23006e+08	3.00526e+08	2.7499e+08
Unknown	7.567	292.647	[M+H]+	0	0	0	0	0	0	0	0	0	0	0	0	0	0	0	6.88241e+06	5.23278e+06	7.77113e+06
Unknown	6.53	486.057	[M+H]+	0	0	0	63263.9	538079	1.04687e+06	0	0	0	0	0	0	0	0	0	8.46836e+06	5.38568e+06	5.81498e+06
Unknown	4.969	884.049	[M+H]+	3842	2681.64	0	0	0	0	0	12049.7	5217.51	0	0	613.497	0	11822.1	4849.54	2.39821e+06	2.70263e+06	2.03465e+06
Unknown	12.298	284.294	[M+H]+	28369	0	0	151285	461492	0	0	0	0	0	0	3.52584e+06	0	0	0	268844	0	0
Unknown	5.837	712.244	[M+H]+	0	3826.37	18655.8	186331	0	5.22946e+06	19947.1	10679.7	6150.21	0	10070.7	0	2786.62	23971.8	9966.77	20013	121247	0
Unknown	1.137	335.977	[M+H]+	424690	233313	168485	1.22413e+07	4.81895e+07	4.04519e+07	1.54764e+06	96914	66972.1	185916	1.14115e+06	425547	1.00889e+06	1.42726e+06	922398	4.3858e+06	750416	1.68089e+06
Unknown	0.978	433.175	[M+H]+	307472	10580.7	822572	572429	0	824346	33169.4	0	42191.3	0	0	0	126267	152527	0	2.1683e+06	2.76189e+06	518266
Unknown	5.42	1009.3	[M+2H]2+	3780.18	7342.25	0	0	10309.1	192208	4031.13	16452	9782.84	0	7669.49	0	0	0	0	31076.9	301151	0
Unknown	6.681	180.065	[M+H]+	0	0	14805.1	446116	512872	255869	0	0	0	0	0	7692.76	0	32275.8	0	2.64148e+07	7.11745e+07	3.30305e+07
Unknown	1.74	291.951	[M+H]+	848418	431492	570984	4.51063e+06	1.79753e+07	1.461e+07	816050	326648	669333	1.53461e+06	1.19584e+06	153015	1.87604e+06	2.11368e+06	1.59523e+06	3.49648e+06	3.02063e+06	2.14345e+06
Unknown	7.75	591.282	[M+H]+	0	0	0	0	0	0	0	0	0	0	0	0	0	0	0	3.68016e+06	3.94727e+06	2.8961e+06
Unknown	0.737	300.902	[M+Na]+	2.04248e+06	2.1936e+06	2.75394e+06	4.38112e+06	5.96688e+06	4.4648e+06	1.42727e+06	849693	986846	1.36322e+06	1.96947e+06	109006	1.50947e+06	717145	953522	1.34164e+07	1.77609e+07	1.75297e+07
Unknown	7.579	518.323	[M+H]+	252131	241866	165589	3.66287e+06	1.18643e+07	1.36871e+07	3.82728e+06	1.81574e+06	3.40272e+06	474476	256267	6029.29	2.63024e+06	3.86728e+06	1.47528e+06	1.41114e+07	3.60626e+07	1.6703e+07
Unknown	4.922	751.466	[M+H]+	0	0	0	222704	0	180066	0	0	6854.61	0	0	0	0	0	0	3.09312e+06	4.30751e+06	4.05016e+06
Unknown	4.656	211.06	[M+H]+	8709.27	13759.9	0	4.60864e+06	2.20473e+07	1.50561e+08	38475.9	11163.7	338.172	0	0	15506	909714	1.75319e+06	574415	293021	0	0
Unknown	1.122	266.095	[M+Na]+	62252.9	115039	197201	1.98012e+08	6.31437e+08	8.98232e+08	356857	83347.8	29419.4	33308.2	190551	452862	102517	2.68374e+06	117564	4.63107e+06	3.97505e+06	5.26791e+06
Unknown	4.946	856.529	[M+H]+	24847.9	6373.96	0	71115.2	0	205819	0	8642.48	0	0	0	0	0	15929.8	5030.97	2.43969e+06	3.98574e+06	2.64355e+06
Unknown	4.261	489.821	[M+H]+	0	0	0	0	0	0	0	0	0	0	0	0	0	0	0	5.8997e+06	4.78836e+06	5.17683e+06
Unknown	4.975	193.086	[M+H]+	114375	145741	154226	7.74603e+06	3.24278e+07	1.35547e+07	43698.7	27207.9	44972.2	1.0167e+06	769302	153655	26362.9	147408	26566.2	0	119291	112338
Unknown	4.229	362.18	[M+H]+	2445.04	11178	32237.6	613048	1.05123e+06	1.35879e+06	0	0	8242.36	1.76936e+06	1.38251e+06	128133	10803.1	9743.73	10560	0	0	0
Unknown	3.732	421.166	[M+H]+	61488.2	2488.36	0	22080.3	572061	151653	1.40244e+06	949420	882333	0	0	0	0	0	0	0	0	0
Unknown	6.445	417.049	[M+H]+	0	0	0	0	0	0	0	0	0	0	0	0	0	0	0	707786	2.53071e+06	1.10401e+06
Unknown	5.535	366.175	[M+H]+	0	0	0	274823	198303	1.50271e+06	19804.1	29770.2	60116	28888.5	0	4878.39	14319	216328	0	7.62933e+06	2.43882e+07	1.34327e+07
Unknown	3.656	350.181	[M+H]+	9850.83	0	0	108260	135634	75357.4	0	0	0	0	8771.15	12828.5	13547.2	23710.5	0	3.89996e+06	3.10614e+07	7.54736e+06
Unknown	4.617	168.101	[M+H]+	33618.2	30751.3	54912.1	342850	305793	550415	32992.7	44444.3	42095.4	69963.7	48909	25924.9	41992.2	59290.9	45209.7	7.36025e+06	8.77492e+06	7.35775e+06
Unknown	7.11	121.028	[M+H]+	66083.9	104974	42850.2	5.73705e+06	1.04771e+07	3.99506e+07	48784.5	89800.7	79316.2	66348.4	61260.1	44958.6	78400.2	80553.4	68153.4	1.04088e+06	1.37778e+06	536698
Unknown	4.419	723.402	[M+H]+	3934	0	0	0	0	0	0	0	0	0	0	0	5320.58	0	0	4.21348e+06	5.3555e+06	3.59299e+06
Unknown	4.549	971.556	[M+Na]+	0	0	0	0	0	0	0	0	0	0	0	0	0	5720.81	0	6.39335e+06	9.49565e+06	7.17535e+06
Unknown	8.4	619.4	[M+H]+	0	0	0	1.77243e+06	555005	0	0	0	0	0	0	0	0	95097	0	8.93567e+08	9.94794e+08	5.15622e+08
Unknown	3.463	73.0289	[M+H]+	134923	57757.2	85444	321558	1.32496e+06	894638	29050.6	21799.3	38839.2	589093	169647	9495.2	45690.6	77809.6	80476	819976	1.18781e+06	1.11323e+06
Unknown	0.724	129.979	[M+H]+	3.69278e+06	3.50176e+06	4.41178e+06	8.9854e+06	2.00865e+07	8.4608e+06	2.45082e+06	2.02341e+06	2.60278e+06	3.42102e+06	3.77106e+06	632247	2.42768e+06	1.5664e+06	1.92026e+06	2.99929e+07	4.57366e+07	3.96484e+07
Unknown	1.157	128.034	[M+H]+	992651	704891	1.03415e+06	5.65076e+06	1.1054e+07	9.73372e+06	1.13912e+06	473840	843900	1.14921e+06	1.16669e+06	69404.4	533216	624289	486517	1.35418e+07	2.40309e+07	1.77302e+07
Unknown	4.263	455.129	[M+Na]+	815766	1.65412e+06	1.11931e+06	4.48678e+06	2.04956e+07	3.03712e+07	9445.56	0	0	222751	187234	25212	66013.5	225823	112314	0	399072	133743
Unknown	3.778	331.099	[M+H]+	177804	66520.4	310543	5.37312e+06	2.99283e+07	1.40605e+07	105890	35496.3	12387.7	798545	192734	9428.62	43207.2	195908	68908.1	8.20554e+06	2.11032e+07	3.6824e+06
Unknown	4.854	776.137	[M+H]+	0	0	0	0	0	0	0	0	4379.1	0	584.863	0	0	5944.52	0	1.43698e+06	1.82126e+06	1.57909e+06
Unknown	3.744	431.225	[M+Na]+	0	0	0	850371	47393.6	0	0	0	0	0	0	0	782.067	143603	10113.1	1.35644e+07	1.19714e+07	1.20742e+07
Unknown	0.8	399.909	[M+Na]+	760565	591709	1.42437e+06	6.34038e+06	2.59182e+07	1.50409e+07	1.17237e+06	2.16993e+06	705848	2.27197e+06	1.28279e+06	67502.6	801254	1.52142e+06	583399	8.34178e+06	2.05696e+07	1.0957e+07
Unknown	4.843	673.082	[M+H]+	0	0	0	0	0	711154	0	0	0	0	0	0	0	6623.93	6927.6	7.56842e+06	9.22772e+06	8.04727e+06
Unknown	6.75	356.362	[M+H]+	0	9908.54	0	513736	1.67843e+06	3.99602e+06	36666.2	33117.7	11391.1	17052.3	15270	0	177730	128211	98537.9	107189	0	0
Unknown	4.984	647.654	[M+H]+	7080.47	4752.88	0	0	0	0	0	0	0	0	0	0	0	25379.7	0	1.71267e+06	1.5281e+06	954747
Unknown	4.405	767.431	[M+H]+	0	0	6732.18	0	0	0	0	0	0	0	0	0	0	0	0	1.20949e+07	1.6323e+07	1.07748e+07
Unknown	0.704	110.977	[M+H]+	357651	137005	259711	2.92323e+06	7.87331e+06	1.17748e+07	238227	158327	218098	299148	340054	92091.1	309330	507404	178689	2.19643e+06	4.55173e+06	3.5742e+06
Unknown	1.139	160.06	[M+H]+	153551	111136	400353	3.34168e+06	1.20579e+07	8.29673e+06	576163	278738	326991	341486	392915	96861.7	292700	404746	386123	9.73495e+06	1.84737e+07	1.03582e+07
Unknown	5.787	216.196	[M+H]+	58203.4	99761.3	136946	1.1163e+06	3.15994e+06	2.88935e+06	70642.6	29686.5	41769.7	89974.4	120501	44759.9	35972.2	49997.8	49046.4	786503	1.17028e+06	1.01847e+06
Unknown	4.274	559.31	[M+H]+	0	0	7954.79	0	0	0	0	0	0	0	0	0	6727.96	9119.13	0	9.57584e+06	1.28504e+07	1.05399e+07
Unknown	5.557	376.102	[M+H]+	0	0	0	1.73051e+06	0	0	7822.04	0	0	0	11977.6	24009.9	75960.4	237560	106457	2.0535e+08	5.10403e+08	2.59396e+08
Unknown	3.625	473.125	[M+H]+	184468	56224	458433	80418.4	0	0	6571	0	0	118720	104899	0	221703	256740	261605	0	1.6021e+06	0
Unknown	5.295	440.264	[M+H]+	0	0	0	0	0	0	189436	97588.6	187376	0	0	0	17679.8	0	810.297	0	0	0
Unknown	5.414	1003.81	[M+2H]2+	8547.35	0	0	19638.8	0	0	0	8475.89	0	15553.8	0	0	0	0	1972.87	16919.4	387295	104196
Unknown	4.109	290.086	[M+H]+	961013	472146	2.75658e+06	5.42202e+07	2.15264e+08	8.87863e+07	1.91885e+06	1.02869e+06	507536	8.67079e+06	3.47103e+06	609614	20116.1	1.11013e+06	0	1.35497e+08	2.40631e+08	1.66496e+08
Unknown	4.271	308.197	[M+H]+	53644.5	56227.2	56288.5	405313	531119	982571	33734.2	48942.9	65493.2	106767	97159.7	61131.5	62521.2	58685.5	53162.4	4.16553e+07	4.62484e+07	4.16778e+07
Unknown	5.556	222.076	[M+H]+	0	0	0	145730	0	14501.1	0	0	0	0	0	0	0	16934.9	0	1.9619e+07	6.02191e+07	2.93345e+07
Unknown	4.957	879.939	[M+H]+	8479.64	0	0	9071.97	0	445225	0	12785.6	0	15828.6	0	0	0	0	0	1.96994e+06	3.37168e+06	2.18234e+06
Unknown	4.007	650.249	[M+H]+	6755.15	0	35170.4	583382	8.76977e+06	581198	0	0	0	0	0	0	0	0	0	426468	1.73064e+07	1.44973e+06
Unknown	7.515	409.341	[M+H]+	0	0	0	91495	0	434490	0	0	0	0	0	0	0	35605.9	22331	4.87483e+06	5.52149e+06	5.30789e+06
Unknown	4.863	767.136	[M+H]+	1020.12	0	0	133869	0	0	12816.1	5932.23	0	0	0	0	0	9591.41	0	8.53065e+06	1.12534e+07	9.02437e+06
Unknown	4.337	408.012	[M+H]+	0	0	0	205190	6.77706e+06	551907	0	0	0	0	4711.14	22047.3	71601.1	222755	149757	0	0	0
Unknown	0.727	167.013	[M+H]+	2.30247e+06	2.63203e+06	2.93108e+06	6.99816e+06	1.06002e+07	7.13221e+06	1.76651e+06	1.60113e+06	1.9038e+06	2.28051e+06	2.6687e+06	460642	1.79005e+06	1.17634e+06	1.13936e+06	1.98257e+07	3.02996e+07	3.07956e+07
Unknown	5.51	361.161	[M+H]+	69935.5	70075.5	85675.1	1.09143e+06	10710.1	24850.4	42094.8	61771.1	7396.15	17381.4	24254.3	0	1.16981e+06	1.94279e+06	1.64787e+06	0	0	0
Unknown	4.948	991.866	[M+2H]2+	0	0	572.287	53960.7	0	184843	4081.74	3261.57	0	12136.2	0	0	0	0	0	1.49238e+06	2.31544e+06	1.39756e+06
Unknown	3.93	416.214	[M+H]+	0	13685.7	13141.1	65028.6	59047.3	0	7907.06	5472.8	0	14208	8339.44	0	13496.1	42509	19330.3	6.06067e+07	5.63783e+07	6.21385e+07
Unknown	7.519	255.174	[M+H]+	66042.7	26378.7	262542	57614.3	0	0	0	17881.1	8389.63	1.81367e+06	957184	36598.5	0	6830.43	0	336687	0	0
Unknown	0.726	123.04	[M+H]+	953630	720071	928698	9.79481e+06	3.60601e+07	3.78021e+07	958461	577722	680046	1.40194e+06	1.15206e+06	365280	1.11805e+06	1.95796e+06	804345	9.5776e+06	1.23255e+07	1.11141e+07
Unknown	4.866	599.373	[M+2H]2+	0	20959.3	0	227814	0	0	0	0	0	0	0	5649.88	0	30586.2	0	2.0053e+07	2.47667e+07	2.35343e+07
Unknown	1.006	576.097	[M+H]+	730689	652645	859536	3.19926e+06	1.08117e+07	1.15441e+07	401023	259370	996402	368335	637896	314868	597599	716934	650642	2.74568e+06	7.5965e+06	7.48872e+06
Unknown	0.907	210.097	[M+H]+	22243.9	0	0	6.70591e+06	2.38033e+07	1.23807e+07	53549.8	158124	378483	35198.2	24240.9	227980	4.4366e+06	1.47716e+06	4.28729e+06	9.24069e+06	1.51816e+07	9.70702e+06
Unknown	5.699	117.07	[M+H]+	23999.3	23482.6	3598.72	1.18359e+06	5.80412e+06	7.28016e+06	32810.5	27192.9	37100.8	43266.5	48020.5	27007.1	29429.2	54523.6	16976.2	584109	175189	83452.6
Unknown	3.832	143.034	[M+H]+	711235	380612	1.48187e+06	8.95768e+06	1.89833e+07	1.84487e+07	724998	955294	496833	2.09801e+06	1.30185e+06	281862	1.13665e+06	999312	225166	7.98397e+06	9.82094e+06	7.96944e+06
Unknown	10.37	638.334	[M+H]+	995520	990918	1.06604e+06	0	1.49282e+07	0	851254	635410	507752	445578	992854	0	717400	932937	663471	1.66299e+07	1.11189e+07	9.29565e+06
Unknown	7.983	249.184	[M+H]+	616529	590088	571957	3.84636e+06	1.21713e+07	1.06738e+07	529749	498395	669814	1.05543e+06	629155	416461	621130	490461	525657	4.61967e+07	8.0584e+07	4.1199e+07
Unknown	4.988	533.201	[M+H]+	49150.4	63820.7	59638.3	1.99043e+06	7.81016e+06	1.42789e+07	0	0	0	30766.6	142929	6188.34	19850.8	144152	38711.7	0	0	0
Unknown	1.026	240.033	[M+H]+	94862.8	20774.1	78749	888800	4.30144e+06	5.17186e+06	489213	112553	179284	84985.4	192147	24525.1	12530.9	38899.7	108795	0	257791	502835
Unknown	8.764	409.346	[M+H]+	0	0	9204.91	0	0	44297.4	0	24261.6	0	0	0	0	0	0	46602.7	7.46229e+07	1.08405e+08	7.65718e+07
Unknown	4.194	507.168	[M+H]+	2.4352e+06	2.83171e+06	2.71128e+06	1.63344e+06	50354.2	0	89130.2	24529	0	0	0	0	0	134751	7715.63	0	3.52459e+06	1.23064e+06
Unknown	8.406	189.163	[M+H]+	66030.2	48770.8	39958.3	224932	481036	115479	23846.7	66668.7	82161	65053	47273.6	0	19818.1	98701.2	26990.2	3.91237e+07	3.61144e+07	1.85723e+07
Unknown	6.719	563.116	[M+H]+	0	0	0	0	0	0	0	0	0	0	0	0	0	0	0	2.56607e+06	8.36237e+06	4.13863e+06
Unknown	7.865	456.44	[M+H]+	25282.1	91460.7	67677.8	742522	1.22755e+06	1.18244e+06	0	21230.1	0	61810.5	64458.5	0	49457.4	26682.5	95317.9	603939	502675	1.38982e+06
Unknown	4.48	419.757	[M+2H]2+	0	0	8526.34	916714	0	0	0	0	0	0	0	0	0	62085.7	0	1.195e+08	1.7257e+08	1.28574e+08
Unknown	3.739	174.076	[M+H]+	49485.3	41621.9	50870.4	8.03334e+06	1.74887e+07	1.6566e+07	550108	329456	518987	77243.6	75796.6	38921.9	80565.6	253555	50368.1	535399	1.58769e+06	1.05477e+06
Unknown	4.118	266.086	[M+H]+	1.04008e+06	482620	2.98909e+06	5.30818e+07	2.30761e+08	9.69872e+07	1.79319e+06	1.05818e+06	518085	1.12899e+07	4.17266e+06	754000	49245	1.0689e+06	0	9.07453e+07	1.85305e+08	1.05122e+08
Unknown	8.539	532.334	[M+H]+	30110.4	55492.7	79345	165330	683833	1.33451e+06	18895.8	17863.9	28552.2	58454	105172	18865.2	46151.7	45165.5	34384.8	759539	733859	908897
Unknown	7.655	369.382	[M+H]+	421320	370879	604095	2.14086e+07	6.93076e+06	1.13589e+07	360867	364552	380641	542615	737954	231059	326569	340568	299613	6.34824e+06	5.2923e+06	6.08443e+06
Unknown	1.002	370.082	[M+2H]2+	5.19623e+06	4.44991e+06	4.91658e+06	2.43416e+07	7.82315e+07	6.39835e+07	2.52478e+06	1.40745e+06	6.31597e+06	2.76136e+06	5.88495e+06	1.99097e+06	3.05986e+06	3.63284e+06	3.92783e+06	1.51117e+07	6.09172e+07	4.30732e+07
Unknown	0.994	704.21	[M+2H]2+	1.08319e+06	970850	963048	4.26777e+06	1.29234e+07	8.66798e+06	315444	116319	936347	162979	1.11353e+06	182671	576071	813391	539566	1.11378e+06	9.32238e+06	5.08322e+06
Unknown	4.967	368.718	[M+2H]2+	0	0	0	1.83313e+06	6.30517e+06	5.36169e+06	0	0	6451.76	21895.4	0	0	14341.9	20122.9	10847.2	0	133306	0
Unknown	4.942	1043.89	[M+H]+	13054.7	796.823	0	89503.3	0	262969	0	4069.12	0	0	5500.22	0	0	0	0	2.25814e+06	2.92679e+06	2.06141e+06
Unknown	3.858	362.028	[M+H]+	8459.03	6870.89	24629.2	4.80676e+06	2.02299e+07	2.9502e+06	0	0	0	44019	0	26736.5	0	62872.2	0	167817	1.04885e+06	244642
Unknown	4.963	605.154	[M+H]+	0	0	17684.4	2.4478e+06	8.15947e+06	4.12856e+06	0	7461.42	3841.45	789600	486465	115616	0	47832.7	0	0	0	0
Unknown	5.381	261.549	[M+H]+	0	0	0	88595.2	0	6.70086e+06	0	0	0	11318.6	0	0	0	9899.24	0	0	92032.5	0
Unknown	5.024	874.146	[M+H]+	3549.07	0	8518.91	0	0	248781	5253.83	0	0	0	0	0	0	0	5776.15	275239	1.44051e+06	1.43209e+06
Unknown	7.347	161.059	[M+H]+	21125.1	16579.3	0	2.94884e+06	6.63093e+06	1.97731e+07	0	20462.9	18003.4	82572.4	28753.2	30239.4	12197.3	18920.9	16350.6	547782	399974	483588
Unknown	4.142	707.249	[M+H]+	0	0	0	0	0	288000	0	0	0	2.69062e+06	1.11458e+07	1.58227e+06	0	0	0	0	0	0
Unknown	2.719	148.062	[M+H]+	49262.3	57386.2	1.27876e+06	213808	733574	761505	31381.3	28268.7	26909.6	82289.7	60750.5	20291.9	36360.4	48009.3	30845.8	386492	495906	509088
Unknown	8.492	671.389	[M+Na]+	0	0	0	0	0	0	0	0	0	0	0	0	0	0	0	4.67929e+07	5.34558e+07	2.82369e+07
Unknown	3.761	384.012	[M+H]+	47969.1	56686.7	7915.4	832295	6.50874e+06	9.14369e+06	0	21295.8	0	12014.1	33758.1	5692.15	87038	153461	70847	2.27708e+06	278379	719637
Unknown	1.109	167.037	[M+H]+	67056.2	3596.3	184116	2.2519e+07	8.25591e+07	1.03213e+08	128388	52573.6	61118	72371.3	82371.6	92751.7	50253.9	575600	68910.3	2.8747e+06	4.55365e+06	5.01355e+06
Unknown	4.165	290.122	[M+H]+	51120.7	58171.2	112240	0	0	0	532420	240398	328209	0	8019.69	0	0	22440.3	26399.8	497869	1.65941e+07	4.37435e+06
Unknown	5.556	179.033	[M+H]+	0	8501.94	18284.2	1.26676e+06	1.0131e+06	250249	11583.3	0	6414.36	0	12087.8	17425.2	0	120052	0	7.64626e+07	1.68229e+08	1.0163e+08
Unknown	5.315	153.127	[M+H]+	51881.7	101518	118889	870626	1.37425e+06	2.45338e+06	54329.2	41856.5	55653.5	85115.4	78783.6	37707.1	356905	1.47181e+06	893874	582748	964109	445630
Unknown	3.378	204.086	[M+H]+	1.30223e+06	474709	378457	2.26974e+06	7.15412e+06	5.09569e+06	150561	237117	156977	1.65442e+06	472454	152485	171314	193107	136041	3.13383e+06	7.77941e+06	6.61866e+06
Unknown	4.644	586.358	[2M+H]2+	0	0	0	1.13378e+06	0	0	0	0	6309.17	0	0	6613.19	0	72766.3	7475.21	8.26041e+07	9.60168e+07	8.2477e+07
Unknown	12.684	427.356	[M+H]+	0	36601.5	26614.3	749380	3.3663e+06	4.96814e+06	1.67062e+06	536255	797514	0	0	19325.4	2.0033e+06	2.50659e+06	8.68038e+06	4.87816e+06	1.57905e+07	4.95024e+06
Unknown	4.665	510.268	[M+H]+	1.18571e+06	1.44548e+06	1.65388e+06	411755	0	0	0	0	0	0	1098.97	0	11008.7	10976.4	5758.34	103490	562603	0
Unknown	5.558	359.075	[M+H]+	0	0	0	559759	0	0	0	0	0	0	0	5616.59	0	58712.9	0	5.09389e+07	1.42911e+08	7.18675e+07
Unknown	6.054	162.983	[M+H]+	0	0	0	0	14649.8	0	699.746	0	2283.05	0	0	0	7015.06	0	4336.98	3.03239e+07	5.87828e+07	5.18952e+07
Unknown	3.482	317.12	[M+H]+	369417	286709	295699	872961	1.32089e+06	1.5264e+06	68171.6	9866.88	73769.1	1.26597e+06	498678	48454.1	319569	825122	687871	619175	632635	859988
Unknown	1.825	152.031	[M+Na]+	1.00925e+06	478130	5.26356e+06	743366	683420	685437	10576.5	10022.3	13916.5	7.54061e+06	3.15365e+06	245034	91316.4	184741	63239.4	160701	1.27671e+06	533581
Unknown	4.939	678.423	[M+H]+	10812.1	0	0	463613	0	0	0	8377.29	0	0	0	2813.84	0	45024.6	0	5.14723e+06	5.63526e+06	7.84257e+06
Unknown	0.715	212.955	[M+H]+	434131	334262	397318	1.30449e+06	778184	842362	245379	155692	161954	415677	443934	53526.4	261210	239856	260877	2.94128e+06	3.98114e+06	4.53965e+06
Unknown	5.015	1013.02	[M+H]+	7189.4	3535.2	0	0	0	0	0	4737.72	0	7123.26	8304.51	0	0	0	0	1.14595e+06	2.52957e+06	954037
Unknown	5.498	806.194	[M+H]+	3200.2	2578.14	4845.86	0	0	0	1157.25	0	4123.52	0	0	0	1919.57	11185.4	10714.2	2.98834e+06	1.25405e+07	4.60919e+06
Unknown	5.115	422.198	[M+H]+	0	0	0	92338.8	0	197022	811.759	0	0	519980	463952	44768.9	7502.56	46934.7	64202.1	0	0	189778
Unknown	6.439	246.992	[M+H]+	0	0	0	0	0	0	0	6307.24	0	0	0	0	0	7467.13	0	832542	2.81743e+06	1.33892e+06
Unknown	4.681	376.739	[M+2H]2+	0	0	7222.71	0	0	91531.2	10460.4	0	4774.93	0	0	0	0	0	0	6.30823e+06	6.36003e+06	6.14527e+06
Unknown	8.139	501.322	[M+2H]2+	0	0	0	0	0	372587	0	0	0	0	0	0	0	0	0	4.69038e+06	5.94109e+06	7.28172e+06
Unknown	8.787	207.174	[M+H]+	26651.9	74089	59004.3	555408	1.32814e+06	1.9242e+06	107842	87100.9	43772.3	0	13727.7	47241.9	44024.9	80243.7	81108.2	3.08299e+07	3.67577e+07	1.99287e+07
Unknown	3.985	476.326	[M+H]+	0	0	0	0	0	0	0	0	0	4751.49	0	0	0	0	0	4.62357e+06	5.13527e+06	4.98649e+06
Unknown	7.479	346.33	[M+H]+	381844	371446	459885	1.78604e+06	6.16664e+06	5.93422e+06	335471	225644	256830	403526	300904	167305	2.28006e+06	1.51018e+06	1.18921e+06	1.48396e+07	1.04948e+07	8.46366e+06
Unknown	4.882	659.745	[M+H]+	0	0	0	21519.2	184903	0	0	0	0	0	3793.99	0	0	0	0	1.80447e+06	2.26656e+06	3.5255e+06
Unknown	0.983	96.0445	[M+H]+	195823	224466	325918	1.29222e+06	3.88455e+06	6.80318e+06	241741	201664	196534	744169	662261	175319	672168	713259	456563	1.20749e+07	2.37374e+07	1.30401e+07
Unknown	0.72	304.933	[M+H]+	296044	121171	222102	1.23838e+06	5.25022e+06	2.20357e+06	138195	81553.4	144967	299511	235266	55187.8	174936	373987	178754	1.4678e+06	1.82431e+06	2.19001e+06
Unknown	4.126	201.039	[M+Na]+	64669.3	26992.2	121857	2.88143e+06	1.30454e+07	4.90806e+06	86611.3	57774.4	28011.4	491103	104689	36536.6	0	40371.3	7104.01	5.25196e+06	1.06664e+07	6.44718e+06
Unknown	4.325	377.083	[M+Na]+	28231.3	43762.9	14750.1	2.20134e+07	3.64619e+08	2.55639e+07	109606	5909.07	17122.1	0	131092	572958	429406	1.86333e+06	586154	135007	0	425146
Unknown	1.149	220.081	[M+H]+	114779	117110	38093.5	2.4117e+06	1.11616e+07	5.45236e+06	810048	266247	121639	151155	84866.9	32670.2	101212	235478	243756	2.36817e+06	5.31844e+06	3.90719e+06
Unknown	0.723	102.97	[M+H]+	7.29962e+06	6.26913e+06	7.32379e+06	1.86945e+07	3.40078e+07	1.7174e+07	5.14183e+06	4.05073e+06	4.88846e+06	6.70462e+06	6.79267e+06	1.20168e+06	4.59231e+06	2.8214e+06	3.32027e+06	6.60447e+07	8.19867e+07	7.68607e+07
Unknown	6.364	339.252	[M+H]+	0	0	0	69423.3	0	0	0	0	0	836098	2.88979e+06	107551	0	15269.5	6665.47	0	0	0
Unknown	3.648	462.205	[M+H]+	0	0	17381.2	156408	82107.2	0	0	11596.3	0	287927	132366	9615.15	193277	368756	317241	0	39177.1	0
Unknown	4.933	908.061	[M+2H]2+	8200.69	10725.3	0	107896	0	0	0	7897.69	0	0	0	0	0	0	6415.04	1.38708e+06	1.77785e+06	2.09378e+06
Unknown	3.629	83.0495	[M+H]+	108301	106572	140579	2.21354e+06	4.13539e+06	4.55037e+06	92774.7	94653.5	96029.2	1.57768e+06	852861	161563	1.18781e+06	1.74318e+06	1.56205e+06	2.64765e+06	4.12003e+06	3.01971e+06
Unknown	4.895	696.098	[M+H]+	0	0	355.264	0	0	143904	0	0	0	0	0	0	1072.04	0	0	1.83042e+06	1.98771e+06	2.19362e+06
Unknown	0.722	232.927	[M+H]+	2.18441e+07	2.49253e+07	2.83171e+07	3.50819e+07	7.28847e+07	5.7052e+07	1.54587e+07	1.08837e+07	1.37568e+07	1.61634e+07	2.21755e+07	2.66049e+06	1.3474e+07	5.81731e+06	8.41341e+06	1.72025e+08	2.31629e+08	2.40455e+08
Unknown	4.772	343.171	[M+H]+	125710	166274	119996	320534	309698	390446	51339.2	22739.1	34900.3	76431.3	29692.8	12478.7	935330	575074	748361	0	0	0
Unknown	5.12	540.168	[M+H]+	0	0	0	0	0	118668	0	0	0	9841.43	0	412.697	0	6959.81	14391.1	1.92053e+06	8.38264e+06	3.33002e+06
Unknown	6.697	341.137	[M+H]+	15688.9	61433.9	6780.49	4.3886e+06	3.51762e+07	9.38183e+06	15271.6	11487.2	19476.8	165474	110776	28510.4	14227.7	72776.5	7905.41	226048	309832	234371
Unknown	3.329	262.037	[M+H]+	10709	9291.28	17051.9	0	0	0	64237	88207.3	78270.5	19689.5	9667.7	2581.87	29572.7	33574.7	83821.8	103125	1.43359e+06	349519
Unknown	5.043	259.552	[M+Na]2+	0	0	0	1.63096e+06	794957	1.43044e+07	0	0	0	0	0	0	0	46877.4	0	186030	338557	139679
Unknown	6.181	215.143	[M+Na]+	20466.4	13451.2	12209	143729	750878	772131	95146.6	22650.9	80465.5	24614.9	0	34791.3	20645	24048.9	24673.4	2.36088e+06	1.49831e+07	7.98527e+06
Unknown	4.471	878.495	[M+H]+	4528.7	7115.29	1822.4	0	0	0	0	0	0	0	0	0	7967.67	0	0	6.32444e+06	9.54671e+06	7.41462e+06
Unknown	4.501	409.073	[M+Na]+	0	0	0	4.4874e+06	8.44324e+06	6.25909e+07	1945.39	0	0	0	0	3777.16	0	222904	0	1.58656e+06	1.7566e+06	466805
Unknown	5.223	681.212	[M+H]+	0	0	0	7.56751e+06	8.68726e+06	3.66608e+07	1141.05	5616.98	0	97775.9	36248.9	15540.9	0	259633	6828.53	12689.5	0	0
Unknown	4.423	369.115	[2M+H]+	2.75005e+06	2.64021e+06	3.09973e+06	334031	0	426668	0	0	0	0	7618.44	0	0	50735.2	0	272269	0	0
Unknown	3.9	397.109	[M+H]+	24906.8	50870.1	0	1.5047e+06	9.03993e+06	5.87741e+06	0	0	0	40731.4	39739.3	7131.57	23948.4	40343.9	21188.5	0	0	0
Unknown	5.24	820.301	[M+H]+	5747.55	0	6085.57	6.74471e+06	7.77583e+06	1.89665e+07	0	0	0	22690.4	2744.29	3954.18	0	54869	1363.48	0	0	0
Unknown	3.932	359.094	[M+Na]+	16840.8	81431.8	31127.2	7.84135e+06	2.38126e+06	455081	160282	126810	506351	0	9643.52	11084.2	6590.15	242960	0	1.93806e+07	6.14382e+08	4.4744e+08
Unknown	1.926	436.137	[M+H]+	24853	1025.02	85627.6	56072.3	0	242992	0	0	0	10063.1	4249.88	0	310917	314392	431425	145739	176797	0
Unknown	3.92	162.091	[M+H]+	5353.78	11727.9	8026.14	184883	187144	176660	18080.7	17524	15341.6	35316.3	16351.1	9135.88	3850.62	15796	12347	2.83731e+06	3.52808e+06	3.44363e+06
Unknown	3.823	457.13	[M+H]+	217481	182828	348104	1.71777e+06	4.85144e+06	2.00314e+06	0	0	0	0	0	0	0	0	0	0	0	0
Unknown	4.488	834.474	[M+H]+	3133.95	516.252	0	0	0	0	0	0	0	0	0	0	0	0	0	1.57728e+06	3.03491e+06	2.27839e+06
Unknown	0.71	81.0337	[M+H]+	94645	78979	193330	2.3607e+06	9.40332e+06	6.52661e+06	150546	115977	83096.9	362198	274436	107381	177138	286042	90501.7	1.71864e+06	2.36484e+06	1.99892e+06
Unknown	4.017	254.101	[M+H]+	97914.4	111863	145202	180827	0	174013	54982.4	32121.1	18322.1	170316	224908	13377.5	377575	340592	330752	125660	2.40859e+07	4.98559e+06
Unknown	4.955	466.185	[M+H]+	285226	203126	530726	271684	316964	810856	5669.5	0	5424.78	0	0	11364.2	175722	626884	1.57569e+06	0	0	0
Unknown	4.46	177.054	[M+H]+	146826	160271	157664	4.28256e+06	1.59508e+07	2.23741e+07	88657.9	72373.8	42182.7	561475	2.23735e+06	146767	570029	294133	117295	7.00164e+07	7.83314e+07	6.85229e+07
Unknown	4.01	502.176	[M+Na]+	8.2703e+07	5.86956e+07	9.26101e+07	7.72583e+07	3.15457e+08	9.90389e+07	181313	0	36637.9	13499.3	293252	318143	36092.2	2.87284e+06	0	0	0	1.5444e+06
Unknown	4.155	231.138	[M+H]+	68868.2	57358.2	117582	3.09278e+06	1.24146e+07	5.58068e+06	100528	94356.9	85053.4	556969	192767	74646.9	39323.9	87871.4	78965	1.26311e+07	2.62591e+07	1.5723e+07
Unknown	6.434	271.095	[M+H]+	8905.05	73461.1	11482.9	2.74804e+06	1.39245e+07	2.29818e+06	0	0	0	185478	127362	16306	0	9107.66	0	2.41286e+06	1.04312e+07	3.56659e+06
Unknown	5.291	423.233	[M+H]+	0	9152.87	10705.5	0	0	223473	523901	177113	197018	0	0	0	0	27782.5	0	0	0	0
Unknown	3.772	494.22	[M+H]+	0	0	0	634211	1.34091e+06	400783	319264	237468	176935	16988.6	0	3691.02	0	10453.1	0	228876	1.62842e+06	636329
Unknown	4.848	253.07	[M+H]+	93617.5	95724.8	500263	139159	453506	654341	11557.6	8957.73	7982.11	0	0	0	0	5001.25	11199.5	0	182968	0
Unknown	3.839	339.127	[M+H]+	151544	72467.9	107663	0	984118	0	126317	196099	909526	0	0	0	5630.08	0	0	1.11264e+06	6.78125e+06	3.10843e+06
Unknown	4.913	914.561	[M+H]+	15067	0	0	66279.4	0	207684	0	18518.3	0	10165.3	0	3002.49	0	15725.9	0	4.01699e+06	5.5051e+06	4.55995e+06
Unknown	4.931	567.357	[M+H]+	0	0	0	87558.7	0	0	5965.05	0	0	10521	0	3515.59	5822.44	13427.6	0	6.59528e+06	6.72301e+06	7.18055e+06
Unknown	4.929	755.799	[M+H]+	0	0	0	0	0	0	6481.93	6535.09	0	0	0	0	0	9349.85	3918.48	1.99343e+06	1.88375e+06	1.56877e+06
Unknown	3.92	301.091	[M+H]+	85614.1	139553	140382	2.28018e+06	2.74181e+06	1.19109e+07	989.901	12311.9	28651.1	37076.2	30905.5	4096.85	47700.9	128987	14907	2.878e+06	5.21089e+07	3.89497e+07
Unknown	14	760.486	[M+H]+	494860	556222	468955	2.96486e+06	9.22879e+06	7.36778e+06	882503	820355	598295	636631	677576	66449.5	547948	710429	1.34809e+06	1.82284e+07	2.52308e+07	3.15781e+07
Unknown	12.896	868.514	[M+Na]+	0	29726.2	0	487633	1.45115e+06	1.11745e+06	0	0	29124.9	0	0	0	73586.7	0	105511	0	0	353269
Unknown	7.036	373.127	[M+H]+	0	0	0	93790.8	408118	671514	0	0	0	0	0	0	0	0	10077	6.12047e+07	4.11334e+07	5.23258e+07
Unknown	4.235	392.131	[M+H]+	1.19663e+06	1.46473e+06	2.48873e+06	2.18172e+06	208978	308554	682873	479283	387770	374226	420277	54016.3	1.64898e+06	412891	2.84485e+06	5.8627e+06	1.45693e+07	6.68634e+06
Unknown	4.888	559.178	[M+H]+	48024.3	40590.6	9407.07	2.07239e+07	6.29744e+07	3.52235e+07	33536.5	0	0	1.81218e+06	1.51197e+06	201989	67043.6	315180	51304.7	0	0	0
Unknown	4.182	219.137	[M+H]+	946652	1.0536e+06	801989	2.48189e+06	4.61687e+06	3.93665e+06	273314	188702	199660	240076	273858	79921.1	115514	233881	153389	1.44307e+06	1.26889e+06	1.30316e+06
Unknown	4.719	460.285	[M+2H]2+	27443.8	2134.84	0	185547	0	0	2373.87	7716.16	6327.09	15719.7	738.915	5998.64	9065.55	10892.9	4863.45	1.91772e+07	2.05919e+07	1.80314e+07
Unknown	8.587	570.377	[M+H]+	1.50154e+06	2.41594e+06	4.46457e+06	8.289e+06	2.91418e+07	7.49845e+07	1.27179e+06	1.0474e+06	1.76413e+06	1.82753e+06	4.33759e+06	711454	2.60994e+06	2.57743e+06	2.03448e+06	4.1417e+07	3.95975e+07	4.0601e+07
Unknown	3.809	242.1	[M+Na]+	1.85553e+06	1.81763e+06	1.90875e+06	3.84933e+07	1.20275e+08	1.24103e+08	4.51093e+06	2.96721e+06	1.70413e+06	1.58068e+06	1.4161e+06	190142	3.08984e+06	5.14864e+06	3.56957e+06	3.11741e+07	7.04102e+07	4.77332e+07
Unknown	6.782	273.145	[M+H]+	15805.2	18209.7	22579.3	144612	644531	445345	18482.2	39326.3	33319.3	96893.3	6588.44	20504.3	25912.7	22374	34137.1	864746	7.03249e+06	1.00458e+07
Unknown	0.915	119.034	[M+H]+	488000	393278	951711	4.53172e+06	1.71841e+07	2.03894e+07	249817	155145	160997	345994	622810	173049	1.20802e+06	1.42163e+06	1.02744e+06	1.18527e+07	8.92109e+06	1.42528e+07
Unknown	3.768	281.149	[M+H]+	131801	93902.3	115016	759403	4.27566e+06	3.7623e+06	112061	101448	104563	169197	165856	72105.7	677482	719633	305464	4.83957e+06	3.15762e+06	4.95854e+06
Unknown	7.445	391.244	[M+H]+	34324.8	26546.4	37475.2	316187	711505	365595	0	76350.3	20612.1	83303.7	30181.8	30343.5	33690.9	37979.4	29462.9	318582	9.77773e+06	2.12273e+06
Unknown	4.543	396.148	[M+H]+	0	0	0	0	0	0	0	0	0	0	0	0	0	0	0	1.84074e+06	1.22188e+07	4.78717e+06
Unknown	1.776	201.955	[M+H]+	189099	74869.6	118242	1.08922e+06	4.41462e+06	3.10188e+06	241676	103340	152817	277883	253382	44113.7	412547	444320	336867	1.90755e+06	1.54015e+06	1.30555e+06
Unknown	4.298	390.226	[M+H]+	1.50667e+06	971965	2.90235e+06	100254	24097.8	290069	9748.54	0	7615.89	12067.2	13225.2	0	3032.95	27512.9	3142.68	180531	150907	102153
Unknown	4.519	178.086	[M+H]+	528141	629949	674619	426811	341875	227083	20020	19074.9	31873.1	17934.9	14209.6	5100.85	16625.5	64880.5	22257	1.57974e+06	2.71348e+06	1.52483e+06
Unknown	3.527	308.133	[M+H]+	218371	213734	846655	1.65887e+07	2.41286e+07	2.30464e+07	43489.5	0	87452.6	2.24922e+07	1.02812e+07	1.76425e+06	8.39373e+06	1.61338e+07	1.32491e+07	1.90128e+07	4.06813e+07	2.43884e+07
Unknown	4.943	752.137	[M+H]+	19781.2	6494.3	0	476690	0	641729	0	0	0	0	0	0	0	12135.1	0	5.49318e+06	5.86579e+06	4.26825e+06
Unknown	3.393	460.166	[M+H]+	0	0	0	55631.1	0	0	0	8336.2	7667.31	0	0	0	124945	125038	100037	0	88403.8	0
Unknown	4.166	151.075	[M+H]+	163750	353049	201569	1.67912e+06	4.95757e+06	4.54543e+06	176725	117366	141511	893314	935426	88799.6	3.0571e+06	1.3291e+06	602811	6.5431e+06	4.9766e+06	4.07983e+06
Unknown	3.589	258.06	[M+H]+	112443	108254	10672.8	336348	5.55793e+06	6.54087e+06	1.88102e+06	2.16601e+06	1.29989e+06	84400	68020.5	0	160247	230667	151702	899439	1.42901e+06	1.68227e+06
Unknown	1.265	282.995	[M+H]+	166347	100549	241507	714574	1.09806e+06	3.24896e+06	0	0	0	55940.2	32334.9	3568.43	246466	164015	122358	3.29149e+06	2.28624e+06	3.14512e+06
Unknown	4.494	235.132	[M+H]+	85394	168667	132311	824140	801031	1.277e+06	1.6527e+06	572508	913818	86830.2	177847	20663.4	75190.4	271629	161091	1.11212e+06	604551	562274
Unknown	8.272	275.163	[M+H]+	0	0	28563.8	783111	6.38549e+06	3.18779e+06	36949.6	0	0	0	0	28764.1	0	29887.7	20773.3	0	377962	292497
Unknown	0.928	242.102	[M+H]+	0	0	0	4.4e+06	9.37651e+06	2.19784e+07	0	0	0	0	0	28576.5	3.06099e+06	2.07156e+06	2.25088e+06	1.11545e+07	2.1755e+07	1.02976e+07
Unknown	4.733	367.134	[M+H]+	0	38387.8	2085.5	1.27163e+06	8.43115e+06	4.431e+06	13616.4	11136.1	0	15679.9	0	4401.22	1.14082e+06	394892	754823	0	0	0
Unknown	4.671	725.459	[M+H]+	0	0	0	0	0	0	0	0	0	0	0	0	0	0	0	4.89454e+06	6.72462e+06	5.14072e+06
Unknown	1.049	463.059	[M+H]+	154064	188942	163025	2.34905e+06	8.99553e+06	6.71028e+06	44935.6	0	608.554	573.364	57069.3	0	77703.7	173421	56946.2	508826	553879	2.09068e+06
Unknown	7.674	424.318	[M+H]+	0	0	0	13543.7	0	0	2079.67	2711	0	0	0	0	0	0	2696.35	2.89997e+06	1.56989e+06	1.08548e+06
Unknown	0.718	245.994	[M+H]+	486960	200238	205288	6.02554e+06	2.37099e+07	3.02102e+07	233197	118444	241091	307796	649778	101077	581449	1.18245e+06	311849	2.34788e+07	2.77472e+07	2.81781e+07
Unknown	1.132	170.129	[M+H]+	453297	1.28879e+06	223419	1.02781e+06	0	0	0	941.268	4626.88	0	0	0	466877	459681	975978	288948	220146	138653
Unknown	3.972	423.258	[M+H]+	0	24810.6	28825.4	445477	3.06826e+06	1.40255e+06	0	0	7375.89	0	5673.08	0	30877.3	6567.2	6306.52	1.51275e+07	1.66242e+07	1.48903e+07
Unknown	4.893	984.267	[2M+H]+	5278.7	0	0	50465.5	0	176047	0	0	0	0	0	0	0	0	0	4.08195e+06	5.62229e+06	4.7127e+06
Unknown	4.119	303.075	[M+H]+	314719	52483.7	173887	905235	2.61001e+06	4.09898e+06	146895	100483	48193.4	295001	126887	97672.9	0	81949.8	904.35	2.18376e+06	2.94097e+06	2.38427e+06
Unknown	4.011	411.112	[M+H]+	61820.2	37590.4	81111	1.1262e+06	1.16292e+06	923724	1871.84	1444.77	0	38582.6	9429.45	10370.8	0	40670.3	0	1.24269e+07	2.50503e+08	3.90824e+07
Unknown	4.14	689.192	[2M+H]+	13131.3	0	5592.06	0	0	0	0	0	0	360978	943216	98441.7	0	0	0	0	0	0
Unknown	4.497	596.34	[M+H]+	0	0	0	941759	0	0	0	10706.5	0	0	0	0	12517.7	54833.3	18224.5	1.99497e+07	3.12626e+07	2.24644e+07
Unknown	4.495	380.254	[M+H]+	13238.7	16610.5	11670.9	314474	0	0	50188.7	56955.7	16898.5	1401.56	7317.5	4969.8	0	18285.4	0	1.59581e+07	2.02259e+07	1.74291e+07
Unknown	5.219	608.217	[M+H]+	0	0	0	25836.7	42180	169211	11370.7	0	0	0	0	0	0	7639.86	0	402034	4.45813e+06	2.01193e+06
Unknown	4.462	102.055	[M+H]+	332773	326498	629153	2.82664e+06	3.95168e+06	3.82732e+06	154078	154746	131590	2.3548e+06	590658	157735	86049.2	208658	103922	1.40345e+08	1.57163e+08	1.43813e+08
Unknown	4.92	397.111	[M+H]+	1.43973e+06	1.51799e+06	1.44224e+06	954373	5414.05	804659	9414.52	0	0	0	0	0	0	44202.4	0	0	0	0
Unknown	2.479	203.052	[M+H]+	1.51324e+06	1.08092e+06	2.21784e+06	6.79942e+06	4.91712e+06	2.79546e+07	97926.7	63721.6	62266.5	116402	169726	76921.2	2.43995e+06	1.47978e+06	1.05697e+06	2.18053e+07	1.79837e+07	2.13117e+07
Unknown	4.15	381.093	[M+H]+	0	10017.7	0	1.48344e+06	3.81449e+06	4.60647e+06	4638.43	0	0	2.30274e+06	8.246e+06	1.51035e+06	44184.5	154058	0	0	0	0
Unknown	4.914	359.075	[M+H]+	0	0	0	660258	144150	151690	0	0	0	0	0	4526.46	0	71883.6	0	3.82146e+07	8.43154e+07	5.8949e+07
Unknown	4.001	275.007	[M+H]+	10477.9	0	7346.83	410899	1.92036e+06	960560	12690.6	0	12144.6	143641	62947.5	3401.45	7962.5	0	16674.5	1.5241e+06	1.78568e+06	1.50416e+06
Unknown	0.749	604.789	[2M+H]+	504600	790517	560602	647391	27848.7	1.26083e+06	364657	283632	323094	227720	554369	19307.5	137406	0	133867	3.25598e+06	4.49834e+06	4.59457e+06
Unknown	5.104	399.14	[M+H]+	222639	485380	239750	3.78487e+07	1.93845e+08	6.16096e+07	85531	0	0	7.86414e+06	2.00301e+06	846491	732637	1.4552e+06	1.32103e+06	0	0	0
Unknown	4.44	574.111	[M+H]+	9480.62	0	0	8.122e+06	2.3136e+07	1.23366e+07	8999.53	0	0	1.13544e+06	630816	187889	0	116665	0	0	0	0
Unknown	1.106	144.047	[M+H]+	14176.4	4295.24	18654.3	1.92061e+07	6.61368e+07	9.14855e+07	18912.7	13131.4	0	0	0	37334.5	16171.9	358263	59997.1	54374.3	1.0088e+06	138250
Unknown	3.449	401.015	[M+H]+	15051.5	0	19720.1	1.16103e+06	2.3755e+06	5.71313e+06	0	0	0	0	0	8437.83	5057.02	64198.5	45063.3	180921	0	0
Unknown	4.903	388.161	[M+H]+	2.32439e+07	2.24456e+07	2.51346e+08	2.65655e+07	193184	962305	65942.1	0	0	18976.8	71774.2	121030	14969	1.30788e+06	168.07	0	0	0
Unknown	3.765	439.112	[M+H]+	0	0	0	1.72266e+06	3.6366e+06	3.63047e+06	964003	499413	276528	0	0	6715.18	0	39250.9	0	1.41294e+06	6.15298e+06	2.52025e+06
Unknown	4.013	85.0286	[M+H]+	2.76092e+06	2.12272e+06	5.71085e+06	1.03873e+08	4.27331e+08	1.86228e+08	3.87302e+06	2.16825e+06	1.26474e+06	1.8802e+07	7.96339e+06	1.5207e+06	546808	2.48031e+06	657802	1.68442e+08	3.75836e+08	2.08844e+08
Unknown	11.685	613.483	[M+H]+	524887	574417	789821	1.89301e+07	1.07759e+08	7.79288e+07	779956	781783	1.28253e+06	44949.4	721835	0	3.77465e+06	3.56822e+06	3.32691e+06	7.86838e+06	1.94218e+07	1.31574e+07
Unknown	4.827	761.129	[M+Na]+	0	0	0	70969.5	0	542930	0	1019.71	0	0	6701.29	4242.17	0	8036.28	0	3.55253e+06	3.48896e+06	2.47821e+06
Unknown	8.219	207.21	[M+H]+	32201.4	0	0	137763	486969	0	0	44226.1	0	59465.3	35458.1	27760.6	26331.9	0	22185.8	461949	1.66237e+06	857312
Unknown	4.754	464.158	[M+H]+	0	0	681.542	5.49805e+06	8.42961e+06	2.54523e+07	0	0	0	499708	152991	33046.9	19114.7	108723	609.392	0	0	0
Unknown	4.054	212.062	[M+H]+	37173.2	16597.4	149777	495013	2.5685e+06	1.54545e+06	56693.6	16164.4	7438.23	575704	388856	67120.1	0	13551.2	0	1.49592e+06	2.24027e+06	515264
Unknown	7.114	161.059	[M+H]+	24512.3	8293.07	0	1.72174e+06	5.96378e+06	1.13617e+07	0	32710.6	19348.3	41959.1	35840.5	28162.2	35723	30887	19495.5	1.30379e+06	1.86443e+06	1.22356e+06
Unknown	4.972	995.612	[M+H]+	17348.6	7002.44	6879.34	0	0	0	0	7663.86	0	0	0	0	0	1839.38	1151.45	1.62626e+06	2.8329e+06	2.44589e+06
Unknown	8.587	584.393	[M+H]+	9.12007e+06	1.56216e+07	2.66502e+07	5.09629e+07	1.75364e+08	4.50889e+08	6.9423e+06	6.6683e+06	1.10956e+07	1.0966e+07	2.37792e+07	5.30171e+06	1.60256e+07	1.53925e+07	1.194e+07	2.50476e+08	2.46836e+08	2.3357e+08
Unknown	4.34	329.084	[M+H]+	0	0	24569.7	0	0	0	0	0	0	0	8080.6	0	0	0	0	4.30699e+06	6.2755e+06	5.52354e+06
Unknown	1.052	220.974	[M+H]+	50977.9	70488.3	28279.9	168333	0	526359	43245.9	39785.8	58094.7	30087	87422.2	48566.7	102068	99290.1	128198	1.30491e+06	1.00815e+06	1.03013e+06
Unknown	5.571	379.041	[M+H]+	0	0	0	225638	0	0	0	0	0	0	0	0	0	14295.7	0	1.83976e+07	2.03479e+07	1.89186e+07
Unknown	5.916	147.044	[M+H]+	32539.2	53099.1	28180.3	2.0234e+06	3.395e+06	3.06199e+06	18629.3	39470.5	38719.2	915371	702546	210315	6798.01	82255.8	43010.3	1.06222e+07	5.79229e+07	2.70076e+07
Unknown	4.048	258.096	[M+H]+	0	0	37057.5	390660	587737	957937	1.78489e+06	763363	1.59443e+06	0	0	0	35689.1	381844	568845	2.26836e+06	4.9867e+06	1.83299e+06
Unknown	4.277	221.128	[M+H]+	8978.65	15128.4	33466.2	411841	264168	804490	24703.7	9414.17	20514	20503.1	14089.5	15971	11076.4	29832.2	0	2.22991e+07	2.66516e+07	2.19765e+07
Unknown	4.537	486.282	[M+H]+	0	0	0	146625	0	0	10903.8	6188.46	5676.46	18164.5	0	4566.09	7803.45	14806.2	0	1.41427e+07	2.11824e+07	1.64425e+07
Unknown	1.292	230.982	[M+H]+	26174.9	3670.5	12972.3	901595	3.77181e+06	3.57489e+06	90377.9	30035.4	40400.7	74976.7	144733	20119.1	19941	76206.7	543388	210364	791886	1.40657e+06
Unknown	4.954	512.269	[M+H]+	5909.47	79348.7	4634.04	104640	0	239418	6747.79	718.651	10728	0	3367.66	0	130049	375447	327882	151428	0	0
Unknown	4.837	692.757	[M+H]+	0	0	0	240052	0	0	0	5405.57	0	0	0	0	0	11209	4621.92	1.59633e+07	1.81295e+07	1.66049e+07
Unknown	6.408	616.297	[M+H]+	0	0	0	500303	2.53894e+06	1.34532e+07	0	0	0	3213.23	0	0	0	21420.5	6415.04	0	0	0
Unknown	4.114	81.0338	[M+H]+	579504	321688	1.40405e+06	2.57803e+07	1.19252e+08	4.51425e+07	1.05917e+06	584737	291681	4.79721e+06	1.9127e+06	359117	66403.4	513359	56373	4.41981e+07	9.51187e+07	5.34692e+07
Unknown	0.726	263.933	[M+Na]+	1.15797e+06	677015	1.6636e+06	3.42739e+06	9.24085e+06	1.7614e+07	1.47887e+06	612139	928348	2.97335e+06	2.17686e+06	293221	1.49203e+06	2.29845e+06	1.53451e+06	1.30925e+07	1.99911e+07	1.69429e+07
Unknown	4.905	863.537	[M+H]+	29468.6	0	0	275479	0	214616	5345.6	3660.49	7518.49	0	0	0	0	25313.4	0	4.12905e+06	4.14447e+06	4.37693e+06
Unknown	4.373	425.104	[M+H]+	585.132	0	0	373446	4.43569e+06	3.70873e+06	0	7562.27	16637.4	157403	0	6105.91	4517.27	0	2258.93	2.08384e+07	1.28454e+07	6.19387e+06
Unknown	5.424	602.263	[M+H]+	3969.33	0	0	0	429786	34104.6	0	0	0	0	0	4791.72	0	0	0	1.53961e+06	1.52957e+07	4.91949e+06
Unknown	4.047	276.108	[M+H]+	25869.5	30944.5	36008	2.9165e+06	7.70684e+06	1.28871e+07	2.60679e+06	1.03981e+06	2.32004e+06	48279.4	65831.5	23170.2	102191	630899	868489	394122	2.27546e+06	1.04229e+06
Unknown	4.944	1043.64	[M+H]+	11721	0	0	55721.1	0	0	0	21623.8	0	0	0	0	0	12849.5	0	2.77847e+06	3.67806e+06	3.15461e+06
Unknown	4.975	949.587	[M+H]+	15217.9	0	0	75796.8	176198	546155	0	16325.8	8217.43	0	0	0	0	0	0	2.43817e+06	3.93025e+06	3.02682e+06
Unknown	5.55	742.142	[M+H]+	0	1402.86	0	0	0	0	0	0	829.847	0	13615.7	0	18035.2	0	0	1.2062e+07	2.05217e+07	1.49165e+07
Unknown	3.671	321.203	[M+H]+	0	7483.15	5082.21	0	0	55657.6	0	5601.29	21110.8	22362.5	34104.7	0	899265	24112.7	47113	0	102093	124661
Unknown	7.517	335.256	[M+H]+	103591	157739	110857	1.46171e+06	8.15141e+06	6.18428e+06	300935	168931	264277	167635	59931	55468.4	382937	411025	267459	1.40435e+06	2.79598e+06	1.60357e+06
Unknown	6.419	516.241	[M+H]+	0	0	0	0	0	0	14868.1	17634.6	22570.3	0	0	0	0	8548.07	0	3.68379e+06	1.06711e+07	6.85585e+06
Unknown	4.519	351.07	[M+H]+	0	584.212	0	971360	2.41547e+06	1.45026e+07	0	0	0	0	544.558	0	0	48240.6	0	31931.2	0	0
Unknown	1.74	122.51	[M+H]+	103728	49471	116237	553844	2.80904e+06	2.57977e+06	120094	35367.8	52258.5	191889	163614	13616.9	339037	494275	334036	432357	200438	331797
Unknown	0.926	455.116	[M+H]+	0	0	317554	1.27247e+06	4.90732e+06	0	35079.1	122530	216486	0	747816	14600.3	4.89313e+06	2.05265e+06	3.8143e+06	0	0	0
Unknown	1.154	426.009	[M+H]+	388988	203845	249198	1.57387e+06	4.92926e+06	6.6187e+06	20217.1	0	0	0	64160.2	0	694344	594512	422383	2.52631e+06	319805	893764
Unknown	5.833	341.137	[M+H]+	65924.2	140298	48680.8	4.54212e+06	2.19031e+07	1.14069e+07	0	0	0	640627	737154	85649.7	44773.6	121175	68225.2	586597	0	220840
Unknown	5.332	313.079	[M+H]+	6.47729e+06	3.12213e+07	1.2496e+07	5.46188e+06	3.00083e+06	2.41848e+06	22949.2	0	0	0	23562	7435.94	9899.87	382855	6788.46	7.65382e+06	1.45294e+07	7.58828e+06
Unknown	4.644	309.205	[M+H]+	198609	360581	215401	1.14343e+06	1.55245e+06	848150	212843	135002	126514	57307.2	128882	14875.1	24577.7	71649.1	5235.21	341423	263462	165361
Unknown	4.878	599.71	[M+H]+	5804.22	7346.61	0	147053	0	0	0	6269.14	0	0	0	0	1187.46	21742.4	0	1.09718e+07	1.39076e+07	1.37111e+07
Unknown	6.975	295.059	[M+H]+	0	0	0	0	0	0	0	0	0	0	0	0	0	0	0	1.20124e+07	1.91543e+07	1.70243e+07
Unknown	2.1	297.057	[M+H]+	35746.1	18761.5	4475.73	1.68051e+06	3.07924e+06	4.84e+06	81122.6	0	89435.6	528969	794363	186924	240678	221904	79534.3	0	0	0
Unknown	2.226	92.0258	[M+H]+	0	0	0	230187	0	0	0	3294.44	0	0	0	0	0	0	3349.71	6.43863e+06	1.17155e+07	6.00033e+06
Unknown	4.117	230.958	[M+H]+	52126.1	16728.3	160067	2.79784e+06	1.17354e+07	5.50742e+06	119155	52720.7	30343.6	542192	190236	28630.9	0	71092	0	5.23776e+06	1.11389e+07	6.47469e+06
Unknown	3.711	324.129	[M+H]+	4144.5	0	10785.8	0	10403.5	0	0	0	0	0	0	0	198665	334228	207275	108798	270937	0
Unknown	5.603	453.035	[M+H]+	0	3144.9	0	203541	0	0	0	6720.35	0	0	0	0	0	25640.4	0	2.32378e+06	5.31872e+06	1.15532e+06
Unknown	2.275	141.015	[M+H]+	215405	1.13929e+06	147591	8.0678e+06	3.12986e+07	3.49619e+07	730177	178045	805847	217175	129822	67423.4	145104	271483	87509.9	969033	789941	2.00846e+06
Unknown	4.958	789.493	[M+H]+	16241.7	0	0	599641	0	706509	0	12332.1	0	0	0	0	0	42580.4	0	3.43817e+06	4.4121e+06	3.90979e+06
Unknown	4.289	293.099	[M+H]+	62138.9	78373.6	32123.2	93246.8	97665.2	533519	0	0	0	1.55322e+06	604739	122194	16794.3	22474.1	32305	10367.3	173201	91450.7
Unknown	3.734	302.171	[M+H]+	2.73518e+06	2.27973e+06	1.02882e+06	2.25521e+06	891773	398087	0	0	18770.9	55479.6	55034.4	10250.3	65020.7	264043	51094.9	248707	380602	304081
Unknown	12.344	646.502	[M+H]+	0	0	0	0	0	0	1.74019e+06	994112	2.34579e+06	0	0	0	0	0	0	0	0	0
Unknown	5.135	271.168	[M+H]+	73076.8	58845.2	68201.8	185136	948437	698614	46742.6	48560.5	56608	1.22578e+06	1.89485e+06	168056	57466.4	5499.65	33643.5	0	0	13080.8
Unknown	5.202	424.233	[M+H]+	4848.13	0	0	0	0	0	602467	350240	632080	4329.43	0	0	6910.56	27864.7	2667.41	145017	0	0
Unknown	4.263	501.125	[M+H]+	83464.2	247364	75000.9	232556	1.15285e+06	0	0	0	0	21073.8	13574.5	0	6998.41	0	0	0	724114	0
Unknown	3.643	289.091	[M+H]+	668583	187592	708707	979653	1.77251e+06	1.1656e+06	14150.1	18799.2	97208.9	443573	210561	44906.3	247949	385479	146164	1.58375e+06	1.19956e+07	2.48635e+06
Unknown	0.726	544.84	[M+H]+	397276	455494	817813	173631	0	0	301340	142039	180703	251913	380293	35878.2	394650	176151	244806	2.79816e+06	4.26744e+06	4.47429e+06
Unknown	4.832	660.075	[M+H]+	0	0	0	58852.2	0	0	0	0	0	0	0	0	0	6474.15	0	3.46667e+06	3.79697e+06	4.169e+06
Unknown	4.115	482.146	[M+Na]2+	93067	9540.06	894341	3.74881e+07	1.55331e+08	4.24794e+07	478672	131289	25139.3	4.46426e+06	471214	60631.6	0	107679	685.636	6.39363e+07	1.34225e+08	7.98881e+07
Unknown	5.115	374.144	[M+H]+	79076	64605	183271	6.18707e+07	2.07267e+08	1.58169e+08	219164	102087	64352.5	265959	413570	271527	31989.5	1.09052e+06	6107.28	1.41915e+08	1.91208e+08	6.96633e+07
Unknown	1.11	173.128	[M+H]+	280242	801148	892736	1.78879e+06	1.96993e+06	2.85216e+06	259353	21122.5	15331.5	1.677e+06	1.34118e+06	379055	104484	270007	155831	1.47015e+07	1.6447e+07	1.38737e+07
Unknown	6.06	471.023	[M+H]+	0	0	0	0	0	0	0	0	0	0	0	0	0	0	0	4.1435e+06	4.61e+06	5.28559e+06
Unknown	6.055	248.022	[M+H]+	0	0	0	0	0	0	0	0	0	0	0	0	0	0	0	2.43374e+06	3.86158e+06	2.39981e+06
Unknown	4.093	339.201	[M+H]+	45122.2	4948.03	0	1.07081e+06	476943	1.2217e+06	20344.6	8957.73	24445.8	30490.5	16867.9	9952.29	208237	486748	465157	259049	0	0
Unknown	4.977	1013.62	[M+H]+	6105.99	0	0	0	0	123361	0	11889.9	3616.26	0	0	0	0	0	0	1.53492e+06	2.82648e+06	2.40725e+06
Unknown	3.872	278.123	[M+H]+	0	0	0	35101.4	0	157490	0	0	0	307556	174328	17833.7	390470	830997	656385	314286	827684	509692
Unknown	4.131	499.154	[M+2H]2+	0	10843.8	0	3.25391e+06	4.71798e+06	2.20871e+06	19273.7	24056.1	0	1.02035e+06	979829	18974	0	3119.8	779.688	0	0	43241.5
Unknown	3.809	521.148	[M+H]+	0	0	0	0	0	0	0	0	0	0	0	4684.45	0	0	0	0	2.54177e+07	7.55022e+06
Unknown	4.771	931.051	[2M+H]+	0	0	0	0	0	0	2442.7	6597.84	1017.63	0	0	0	0	4318.65	0	1.2377e+06	1.8802e+06	1.78853e+06
Unknown	11.633	613.48	[M+H]+	499947	587115	789821	1.91188e+07	1.09465e+08	7.78715e+07	752826	753829	1.28253e+06	54809.4	722619	0	3.85234e+06	3.56991e+06	3.32817e+06	7.92634e+06	1.9163e+07	1.31833e+07
Unknown	5.93	460.18	[M+H]+	8983.81	19337.6	2750.7	285334	262800	5.75528e+07	0	0	0	50855.6	0	0	0	142530	0	0	0	0
Unknown	1.396	130.526	[M+H]+	76310.1	59037.9	164068	465686	717898	1.41739e+06	4778.11	0	3613.92	0	15240.5	0	117545	101178	60301.5	1.9532e+06	1.33592e+06	2.18246e+06
Unknown	4.539	737.417	[M+H]+	0	664.643	0	0	0	0	0	0	6407.35	0	0	0	3728.31	0	0	2.87167e+06	4.48959e+06	3.50363e+06
Unknown	5.48	195.064	[M+H]+	232778	208874	53019.8	4.94739e+06	1.26064e+07	2.12448e+08	187044	212035	182125	129300	317932	155865	182171	850972	35876.8	2.06813e+07	1.59557e+07	1.27893e+07
Unknown	5.317	330.133	[M+H]+	0	0	0	901535	4.58558e+06	8.56617e+06	0	0	0	13701	0	0	0	24513.6	0	329422	1.4801e+06	164191
Unknown	0.811	161.128	[M+H]+	482735	394740	465638	278965	0	0	183252	753784	148331	0	0	46177.7	138142	203091	198969	1.64461e+06	2.44392e+06	1.08596e+06
Unknown	1.121	84.0811	[M+H]+	4.38797e+06	1.5865e+06	2.97295e+06	3.90833e+07	6.92526e+08	1.85925e+08	924560	503525	535742	566199	490995	939001	1.04029e+06	2.50509e+06	754928	9.89927e+07	4.53377e+08	3.95634e+08
Unknown	0.726	398.905	[M+H]+	1.6777e+06	898887	1.40778e+06	1.6696e+07	5.69901e+07	3.94766e+07	862715	445243	492503	1.13367e+06	1.57901e+06	157472	1.95845e+06	3.57524e+06	1.38665e+06	7.11836e+06	1.23732e+07	1.07449e+07
Unknown	2.052	181.989	[M+H]+	64703.9	34654.9	37260.4	593996	1.0529e+06	1.32202e+06	276618	31143.3	34407.9	49370.4	44265.1	30831.8	25761.1	66963.9	33282.8	6.1126e+06	3.94304e+06	3.89449e+06
Unknown	3.397	84.0447	[M+H]+	1.45217e+06	1.26822e+06	2.61797e+06	6.65457e+06	8.43962e+06	1.31297e+07	548759	911838	883894	2.68217e+06	2.25237e+06	429445	646723	837376	668171	3.98947e+07	5.02817e+07	5.14746e+07
Unknown	4.324	218.102	[M+H]+	113371	132921	276957	2.03018e+06	4.8415e+06	4.55509e+06	6.9076e+06	1.33917e+06	2.92304e+06	20918.5	22906.4	21374.1	11122.9	124339	33398	0	993030	219248
Unknown	1.751	276.986	[2M+H]+	189264	73759.8	102495	964357	4.18942e+06	3.39854e+06	198078	59748.9	143574	293255	233630	25858.3	430132	552153	388363	521631	484988	217387
Unknown	5.897	472.274	[M+H]+	0	0	0	319147	2323.68	1973.59	6676.94	0	0	14038.1	0	5505.09	381910	3.1499e+06	1.64714e+06	0	0	0
Unknown	0.806	246.003	[M+H]+	361864	143130	0	4.89405e+06	1.96572e+07	2.49566e+07	204067	44945.5	55178.9	13564.3	506094	201641	473437	994095	246241	2.98722e+07	3.71555e+07	3.58261e+07
Unknown	4.486	502.653	[M+H]+	0	0	0	0	0	0	0	0	0	0	0	0	0	0	8566	6.65802e+06	1.01167e+07	7.44947e+06
Unknown	3.601	266.01	[M+H]+	105293	63585.6	119834	1.08041e+06	522320	2.31993e+06	730525	854780	339317	566899	335569	71389.2	177563	316435	96163.8	327946	211639	168910
Unknown	5.454	515.15	[M+Na]+	15382	12029.7	9604.77	542879	1.33105e+06	2.73111e+06	0	0	0	0	11691	0	112673	49286.5	155485	5.49859e+07	3.78363e+07	3.92624e+07
Unknown	0.739	574.832	[M+H]+	603511	476194	643171	718750	0	0	233143	194642	77919.1	305735	401615	9635.76	375880	164108	208020	2.62775e+06	3.85258e+06	3.41963e+06
Unknown	5.012	466.187	[M+H]+	287280	204428	526015	237336	287546	367256	0	0	0	0	0	10751.3	170151	610709	1.54972e+06	0	0	0
Unknown	4.653	334.14	[M+H]+	599328	592666	991014	471361	0	75176.9	137502	17577.1	39146.2	371803	196365	35001	37373.9	83624.1	70033.9	436304	1.05911e+06	862347
Unknown	8.207	598.263	[M+H]+	0	0	45597.2	570044	958534	1.83558e+06	0	0	90559.2	0	0	0	138444	122036	59689.9	0	0	0
Unknown	0.725	70.013	[M+2H]2+	1.22488e+07	1.02594e+07	1.21395e+07	3.24254e+07	5.8326e+07	2.941e+07	8.74345e+06	6.71453e+06	8.13124e+06	1.09193e+07	1.15624e+07	2.3483e+06	7.51942e+06	4.62825e+06	5.45617e+06	1.16941e+08	1.48413e+08	1.30292e+08
Unknown	4.843	813.17	[M+H]+	0	0	0	0	0	0	0	500.516	0	0	0	0	0	0	0	1.24776e+06	1.23297e+06	656401
Unknown	4.916	769.474	[M+2H]2+	9141.31	0	0	40082.9	0	0	626.195	10513.8	0	0	0	0	0	22294.3	0	5.92368e+06	7.40395e+06	5.34612e+06
Unknown	4.702	410.752	[M+2H]2+	5805.69	0	0	0	0	0	0	0	0	0	0	0	0	0	0	7.92775e+06	9.225e+06	8.48129e+06
Unknown	4.858	734.788	[M+H]+	0	0	0	0	0	0	5861.81	0	0	0	0	0	0	0	2511.03	3.31536e+06	3.54384e+06	3.0821e+06
Unknown	4.151	292.111	[M+H]+	522936	248546	1.5262e+06	2.97224e+07	1.26385e+08	5.01462e+07	881396	466342	245264	4.98782e+06	1.73012e+06	323098	141327	620140	92086.7	4.64927e+07	1.00081e+08	5.63748e+07
Unknown	5.222	641.221	[M+H]+	0	1153.46	0	8.44798e+06	1.12038e+07	3.8386e+07	0	0	7867.57	0	9687.4	4208.35	0	127484	0	0	0	0
Unknown	5.309	736.185	[M+H]+	0	0	0	9701.61	0	28809.6	2255.79	0	0	0	5428.56	0	0	0	0	7.02422e+06	1.32639e+07	5.98977e+06
Unknown	4.627	482.298	[M+H]+	668.302	0	897.079	389431	0	0	9257.3	0	0	10205.1	0	0	9882.64	55248.9	0	2.46308e+07	3.32393e+07	2.76568e+07
Unknown	0.922	489.192	[M+H]+	73379.3	51909.5	0	400914	0	0	0	0	0	147533	307561	20362.2	43461.6	144661	60392.7	0	0	995687
Unknown	4.464	215.022	[M+H]+	9664.62	0	4882.28	0	0	0	19016.6	11493.9	18308.8	0	5640.83	3430.51	21872.6	30560.1	51849.6	3.7162e+06	5.38859e+06	3.61621e+06
Unknown	6.055	884.36	[M+H]+	10170.3	11542.7	124031	0	173544	0	0	18179.2	22042	0	7573.66	3826.3	0	4890.99	4174.48	0	0	167692
Unknown	4.12	668.145	[M+H]+	0	0	19557.4	1.00904e+06	2.37591e+06	1.13199e+06	11141.3	0	0	168474	27045.2	7497.24	0	0	0	1.30324e+06	3.73986e+06	2.15768e+06
Unknown	4.124	673.146	[M+H]+	33257.6	0	186832	3.37516e+06	1.40535e+07	5.1172e+06	80882.4	45549.2	0	434312	103212	18462.5	0	31045.1	0	4.60767e+06	9.31402e+06	6.73069e+06
Unknown	3.981	396.247	[M+H]+	6379.05	7382.77	7707.3	766295	0	0	0	6862.29	2558.89	9838.77	0	0	0	36514.1	0	7.68918e+07	1.35804e+08	1.09731e+08
Unknown	5.03	814.51	[M+2H]2+	27359.2	2647.35	8920.99	349181	0	0	0	23561.6	0	0	13189.4	0	2809.01	2839.37	3446.55	1.13478e+06	1.78542e+06	2.30085e+06
Unknown	6.687	222.006	[M+Na]+	0	0	0	0	0	0	0	0	0	0	0	0	0	0	0	3.46954e+06	6.70162e+06	5.37684e+06
Unknown	4.009	389.071	[M+Na]+	2.14124e+06	1.55485e+06	2.52507e+06	1.89546e+06	7.62317e+06	2.19232e+06	0	0	0	0	9191.21	0	0	80650.9	0	0	0	0
Unknown	4.473	407.138	[M+H]+	0	0	0	266218	1.77751e+06	64478.6	0	0	0	0	0	0	778079	1.07422e+06	1.15012e+06	0	0	0
Unknown	7.456	632.308	[M+H]+	0	0	0	0	0	0	0	0	0	4111.77	0	0	0	0	0	2.8518e+06	4.16842e+06	2.47487e+06
Unknown	4.141	197.128	[M+H]+	107989	79118.7	86303.9	1.52869e+06	652717	1.02588e+06	74894.4	96348.5	108427	227068	377142	229019	163745	262005	190411	8.9251e+07	9.06344e+07	9.21118e+07
Unknown	5.553	296.043	[M+H]+	0	0	0	102790	0	0	0	10498.1	0	0	0	0	0	17615.6	6155.14	1.40141e+06	1.12194e+06	3.02121e+06
Unknown	4.691	359.073	[M+Na]+	0	0	35528.6	531010	4.34314e+06	867729	0	0	645.176	0	0	0	0	11373.4	0	1.44696e+06	2.03041e+06	2.09471e+06
Unknown	7.858	532.346	[M+H]+	163312	134189	94722.5	2.1639e+06	2.43807e+07	1.78726e+07	15113	73043.9	168533	103762	50420.9	4085.22	573963	849546	738799	3.56349e+06	3.90704e+06	3.4169e+06
Unknown	1.11	368.002	[M+H]+	288398	61021.2	73509.2	3.11404e+06	6.47261e+06	8.02819e+06	27427.1	30222.2	48262.8	187661	113948	75831.1	345379	238108	263963	2.85275e+06	543851	2.04406e+06
Unknown	4.094	378.175	[M+H]+	8822.62	20824.6	45050.2	5.45482e+06	8.224e+06	1.69909e+07	0	634.235	635.047	14253.1	27121.3	4691.85	0	69479.5	0	0	1.70978e+07	8.39974e+06
Unknown	4.899	983.936	[M+H]+	0	0	4359.79	111271	0	0	0	0	0	0	1848.63	0	0	0	0	5.6132e+06	6.34095e+06	6.3292e+06
Unknown	3.358	307.584	[M+H]+	49329.2	33898	149299	756601	3.8565e+06	3.07671e+06	76124.5	53958.6	128591	0	5904.16	0	58361.6	174798	287949	88536.5	307724	0
Unknown	4.049	271.08	[M+H]+	6404.81	14536.7	0	1.28504e+06	3.05086e+07	1.47662e+07	6886.8	16029.2	0	803386	547618	7411.64	0	22184.1	0	868985	9.69728e+06	1.67615e+06
Unknown	3.604	289.125	[M+H]+	141551	607000	213867	1.8466e+06	1.1674e+07	1.32782e+07	33279.4	0	15537.2	379591	122010	15688.3	94875.9	609640	468708	1.43451e+06	4.98341e+06	2.7809e+06
Unknown	5.431	201.163	[M+H]+	0	9639.19	8087.83	1.04251e+06	2.50262e+06	1.76699e+06	376173	216707	275339	14407.1	10420	5551.59	17497.2	53287.1	27764.4	622592	1.51143e+06	978118
Unknown	7.34	323.126	[M+H]+	0	21107.7	0	7.17662e+07	1.94655e+08	5.99501e+08	29697	0	14999.6	62525.9	39910.4	24420.5	0	366454	0	0	227381	206627
Unknown	7.748	489.356	[M+H]+	0	19385.6	0	0	0	0	0	0	0	0	0	0	0	54530.6	21987.7	2.64344e+07	2.06588e+07	1.71566e+07
Unknown	4.82	599.039	[M+H]+	0	0	0	103265	0	0	0	0	0	0	0	0	0	1592.09	0	7.28786e+06	7.95993e+06	6.69209e+06
Unknown	2.149	190.999	[M+H]+	51945	5575.27	5001.2	127140	471694	76560.8	20762.3	38859.4	79373.1	8085.5	309.897	31671.5	332721	193751	367676	418556	328040	358102
Unknown	0.997	115.039	[M+H]+	4.83288e+06	4.4183e+06	6.8652e+06	3.75459e+07	8.32342e+07	1.38969e+08	1.52803e+06	1.02455e+06	2.21567e+06	1.62677e+06	3.6322e+06	771287	7.67926e+06	5.69889e+06	6.78923e+06	1.03169e+08	9.37374e+07	1.15023e+08
Unknown	5.597	397.124	[M+H]+	155930	401881	173743	4.06123e+06	1.07375e+07	4.79193e+06	13776.3	0	10597.9	1.74722e+06	573019	173883	8452.87	54304.4	38716.2	404216	370781	211825
Unknown	5.558	180.985	[M+H]+	15616.8	13841.5	11792.1	0	195566	147538	19962	26894.1	4862.2	31297.5	12865.2	14762	7392.32	17073.8	7591.53	2.96914e+06	1.41863e+07	5.75238e+06
Unknown	4.427	349.089	[M+H]+	56063	29850.9	112946	266411	0	1.45237e+06	0	2523.49	0	21764	8485.43	4829.77	76418.7	86596.7	28649.8	1.28365e+07	1.18052e+07	2.18591e+07
Unknown	5.212	623.212	[M+H]+	0	16540	0	5.32899e+06	3.86828e+06	2.11316e+07	0	0	0	0	0	0	0	50282.1	1429.15	0	0	0
Unknown	1.105	221.103	[M+H]+	53344.2	832.986	22100.7	1.76168e+06	5.27546e+06	3.2517e+06	16766.2	2019.99	8301.58	92792.1	0	0	178071	36723.8	68941.5	975137	881039	0
Unknown	10.126	284.293	[M+H]+	55300.5	41370	93913.1	345831	1.87503e+06	653775	44560.4	0	70766.8	70026.1	111205	694686	67706.8	32208.2	4699.83	816012	443105	520941
Unknown	4.457	229.987	[M+H]+	0	0	5814.29	0	260134	170679	26794.1	0	27448.8	0	0	0	18426.8	38278.3	58370.3	4.90686e+06	7.77055e+06	5.81056e+06
Unknown	4.417	241.016	[M+H]+	0	4037.74	0	0	0	0	0	0	0	0	0	0	0	0	1737.46	2.86892e+06	979254	919024
Unknown	4.777	487.806	[M+2H]2+	0	0	0	0	140860	0	0	9395.5	0	0	0	0	0	9278.47	0	5.00441e+06	6.56776e+06	5.22964e+06
Unknown	0.726	328.898	[2M+H]+	8.80403e+06	7.88121e+06	1.08519e+07	1.88793e+07	3.0599e+07	8.16408e+06	5.53024e+06	3.40025e+06	4.12369e+06	5.78758e+06	8.68466e+06	734963	6.24012e+06	3.13802e+06	4.10066e+06	5.66458e+07	7.98008e+07	7.76256e+07
Unknown	4.113	255.085	[M+H]+	98242.6	93601.8	268228	3.73988e+06	1.5715e+07	7.40716e+06	263955	119794	134996	677652	274729	47226.1	11630.5	78051.2	20654.2	6.98122e+06	1.40443e+07	8.50363e+06
Unknown	8.075	412.364	[M+H]+	571359	0	666259	169763	371564	5.16049e+06	0	436551	0	0	0	0	0	0	0	3.5149e+06	5.7596e+06	3.01337e+06
Unknown	4.852	219.149	[M+H]+	21414.4	33109.9	14935.2	172158	600145	385596	51109.8	55218.1	45924.4	56887.8	39691.8	22647.1	706444	502551	481532	494087	108818	145769
Unknown	0.79	202.029	[M+H]+	617597	1.14784e+06	805824	3.56437e+06	6.09788e+06	1.64831e+07	1.34203e+06	1.55736e+06	447615	3.18103e+06	2.61155e+06	555770	171521	255563	44021	5.49342e+06	8.49424e+06	4.16358e+06
Unknown	4.677	174.076	[M+H]+	34862.1	24226.4	8967.07	811093	1.0466e+06	851026	47243.3	44976.9	35970.9	58569.4	43492.1	27900.6	655718	1.05455e+06	318324	95262.8	185782	44612.9
Unknown	5.478	459.023	[M+H]+	0	0	0	35919.5	0	0	0	0	0	0	0	0	0	0	0	1.62617e+06	1.65887e+06	1.77843e+06
Unknown	4.665	457.221	[M+H]+	275593	284559	386191	124121	176906	30903.5	27592.4	0	14193.9	988.788	0	0	8332.29	5042.04	2649.6	0	55571.5	0
Unknown	12.833	671.484	[M+H]+	198498	406004	175449	4.16746e+06	3.08096e+06	1.08366e+07	28281.3	0	51263.5	61493.3	0	0	34924.9	31451.1	24629.5	0	0	0
Unknown	4.489	420.768	[M+H]+	0	5941.88	0	0	1.33298e+06	0	8171.58	0	0	9556.07	6671.73	0	151218	85023.7	12445.5	1.0242e+07	1.51243e+07	1.02666e+07
Unknown	4.873	578.361	[M+2H]2+	0	0	0	167078	0	0	4325.33	0	2840.96	0	0	0	0	0	3072.56	3.34631e+06	4.03373e+06	3.68361e+06
Unknown	5.004	755.229	[M+H]+	21072.1	10192.2	7659.73	513560	3.2271e+06	401986	0	0	0	5116.48	156169	0	0	13702.3	0	1.57931e+06	2.06736e+06	333245
Unknown	3.416	229.155	[M+H]+	142094	117606	35850.5	1.42532e+06	2.95412e+06	4.03417e+06	124838	59515.8	75777.1	105035	38301.8	3975.84	196670	601373	582847	616969	1.42242e+06	1.00046e+06
Unknown	5.913	518.259	[M+H]+	0	0	0	71740.5	0	59075.3	0	0	7608.1	0	0	0	0	16313.5	0	4.17918e+06	3.55375e+07	1.61182e+07
Unknown	4.348	594.325	[M+Na]+	4816.49	0	6931.37	0	1.28601e+06	248504	0	0	0	0	0	0	4033.22	11014.6	4022.55	7.16861e+06	9.17674e+06	7.16476e+06
Unknown	3.54	347.13	[M+Na]+	272470	115072	264997	804394	346534	1.85295e+06	73087.4	10426.4	24653.1	5.07714e+06	2.63917e+06	348948	55796.7	117771	112251	6162.31	369651	154870
Unknown	4.808	898.049	[M+H]+	5097.64	0	0	0	0	0	0	1279.68	0	0	0	0	1682.42	6414.24	0	1.96254e+06	2.98666e+06	2.15888e+06
Unknown	4.921	814.004	[M+H]+	12557.9	9295.02	0	0	0	0	4994.72	0	3617.04	0	0	0	0	10249.1	0	1.01385e+06	1.74312e+06	1.59624e+06
Unknown	4.392	429.172	[M+H]+	39725	66263.5	69746.2	562878	1.01312e+06	1.10213e+06	53636.9	7078.19	6213.33	0	0	0	308452	692719	627083	228810	431991	259948
Unknown	4.761	699.443	[M+H]+	0	0	0	153607	0	0	0	0	0	0	0	5039.03	0	0	0	1.13288e+07	1.37539e+07	1.23608e+07
[truncated: 4,525 more rows]
