# Supplementary material for: From Metabolomics to Function: Ranking Plant Stem Cell Metabolomes for Use in Health and Cosmetics
Source: Biomolecules. 2026 May 7;16(5):695. doi: 10.3390/biom16050695 (PMC13204304; doi:10.3390/biom16050695)
Supplement: Supplementary file 1 [file biomolecules-16-00695-s001.zip › Supplementary File S2 - MSI1 and MSI2 Metabolites.xlsx]

## Sheet: Sheet1
Metabolite.name	Average.Mz	Adduct.type	MSI_level	InChIKey	SMILES	PubChem.CID	KEGG.ID	Class	Subclass	Parent.Level.1	AC1	AC2	AC3	DC1	DC2	DC3	HS1	HS2	HS3	LU1	LU2	LU3	NT1	NT2	NT3	OS1	OS2	OS3
(-)-EPIGALLOCATECHIN-3-GALLATE	459.093	[M+H]+	1	WMBWREPUVVBILR-WIYYLYMNSA-N	C1[C@H]([C@H](OC2=CC(=CC(=C21)O)O)C3=CC(=C(C(=C3)O)O)O)OC(=O)C4=CC(=C(C(=C4)O)O)O	65064	C09731	Flavonoids	Flavans	Flavan-3-ols	77665.8	79626.8	148530	20456.9	0	0	0	0	0	0	0	0	0	279.157	0	1.29972e+06	332777	368248
(12Z,15Z)-9,10,11-TRIHYDROXYOCTADECA-12,15-DIENOIC ACID	275.2	[M+H]+	3	KFINXCASWPGHEW-XPUOIDNBSA-N			No result	Fatty Acyls	Lineolic acids and derivatives	Lineolic acids and derivatives	14074.8	14445.7	46605.7	259061	1.4165e+06	3.51747e+06	18636.7	57263.5	23837.2	34777.5	60107.4	28229.3	187024	1.03709e+06	79123.1	5.98243e+06	1.51979e+07	1.13252e+07
(1R,3R,4S,5S)-4-(((2E)-3-(3,4-DIHYDROXYPHENYL)PROP-2-ENOYL)OXY)-1,3,5-TRIHYDROXYCYCLOHEXANECARBOXYLIC ACID	163.038	[M+H]+	2	undefined			No result				547921	350726	294745	1.2583e+08	9.91544e+07	4.26785e+07	668130	782430	273781	440543	777734	1.8176e+06	313314	1.23977e+07	194839	8.6809e+09	2.46227e+10	1.266e+10
(1S,3R)-1-AMINOCYCLOPENTANE-1,3-DICARBOXYLIC ACID	174.076	[M+H]+	3	YFYNOWXBIBKGHB-FBCQKBJTSA-N	C1C[C@](C[C@@H]1C(=O)O)(C(=O)O)N	104766	No result	Carboxylic acids and derivatives	Amino acids, peptides, and analogues	Amino acids and derivatives	4.78883e+06	3.3298e+06	1.24036e+07	1.50399e+07	8.14637e+07	6.10635e+07	2.99018e+06	1.5949e+06	1.77876e+06	8.65519e+06	2.55132e+06	817453	1.44299e+07	5.91096e+06	6.75373e+06	6.77759e+07	8.19748e+07	8.35235e+07
(2.ALPHA.,3.BETA.,5.XI.,9.XI.,13.XI.,18.XI.,19.XI.)-2-(ACETYLOXY)-3-HYDROXYLUP-20(29)-EN-28-OIC ACID	455.35	[M+H]+	4	undefined			No result				26729.1	0	128088	881746	0	0	23748.2	0	0	0	0	0	0	83510.7	26265.1	4.96316e+08	8.32827e+08	4.94675e+08
(2.ALPHA.,3.BETA.,5.XI.,9.XI.,19.ALPHA.)-2,3,19,23-TETRAHYDROXYOLEAN-12-EN-28-OIC ACID	469.33	[M+H]+	4	undefined			No result				0	0	0	0	0	0	0	0	0	0	0	0	0	0	0	1.00913e+08	1.97721e+07	2.37927e+07
(2E)-2-(PROPAN-2-YL)BUT-2-ENEDIOIC ACID	157.049	[M-H]-	2	NJMGRJLQRLFQQX-HWKANZROSA-N	CC(C)/C(=C\C(=O)O)/C(=O)O	6508102	No result	Fatty Acyls	Fatty acids and conjugates	Branched fatty acids	887122	625179	678327	956267	3.18866e+06	2.7654e+06	1.10686e+06	777092	1.10621e+06	343775	396832	344108	963001	1.19296e+06	2.50487e+06	3.71967e+07	4.31131e+07	3.43734e+07
(2E)-N-(4-METHYLPHENYL)-3-PHENYL-2-PROPENAMIDE	131.049	[M+H]+	2	undefined			No result				996835	2.84454e+06	1.13771e+06	4.56454e+07	8.11789e+07	6.91774e+07	196877	111499	93609	5.99921e+07	1.99163e+08	1.41744e+07	158427	1.59542e+06	194391	1.44674e+06	3.38578e+06	2.17122e+06
(2R)-AMINO(4-HYDROXYPHENYL)ETHANOIC ACID	151.039	[M+H]+	3	LJCWONGJFPCTTL-SSDOTTSWSA-N	C1=CC(=CC=C1[C@H](C(=O)[O-])[NH3+])O	89853	C03493	Carboxylic acids and derivatives	Amino acids, peptides, and analogues	Amino acids and derivatives	195002	224824	212213	4.00219e+06	2.8498e+07	2.85243e+07	88813.1	68267.3	69256	263635	169100	89144.7	235593	414975	221704	9.15299e+06	4.17338e+06	6.05647e+06
(3E)-4-(3,4-DIHYDROXYPHENYL)-3-BUTEN-2-ONE	161.059	[M+H]+	3	YIFZKRGUGKLILR-NSCUHMNNSA-N	CC(=O)/C=C/C1=CC(=C(C=C1)O)O	9942292	No result	Cinnamic acids and derivatives	Hydroxycinnamic acids and derivatives	Hydroxycinnamic acids and derivatives	99186.9	92776.3	89785.9	1.61981e+06	7.20918e+06	3.75132e+06	81705.6	60025.3	61401.6	215251	128523	47534.7	48654.7	67996.4	50194.5	1.25998e+07	5.00983e+07	2.17324e+07
(3-METHYLBUTYL)(6-METHYLHEPTAN-2-YL)AMINE	200.237	[M+H]+	2	RRWTWWBIHKIYTH-UHFFFAOYSA-N	CC(C)CCCC(C)NCCC(C)C	10406	No result	Organonitrogen compounds	Amines	Secondary amines	23615.1	0	0	154181	273981	169656	2.31966e+06	563194	753247	460320	186651	103013	2.2791e+06	808488	21417.2	0	0	0
(4-ACETYL-2-METHOXYPHENOXY)ACETIC ACID	165.054	[M-H]-	3	WVXLLHWEQSZBLW-UHFFFAOYSA-N	CC(=O)C1=CC(=C(C=C1)OCC(=O)O)OC	717524	No result	Organooxygen compounds	Carbonyl compounds	Ketones	53357.8	38072.1	29540.4	44284.9	46781.4	150585	27369.1	33573.3	33201	24281.6	25662.1	17968.4	1.4128e+06	369047	402047	23851.6	26422.2	19299.7
(4S)-4-AMINO-5-HYDROXYPENTANOIC ACID	132.065	[M-H]-	3	JPYGFLFUDLRNKX-BYPYZUCNSA-N	C(CC(=O)O)[C@@H](CO)N	9547920	No result	Carboxylic acids and derivatives	Amino acids, peptides, and analogues	Amino acids and derivatives	383851	185076	1.99568e+06	436462	357086	812123	189475	157927	493301	37974.2	59970.8	5804.03	3.17518e+06	3.83267e+06	5.62431e+06	794776	1.80441e+07	1.0913e+07
(9Z,12Z)-15-HYDROXYOCTADECA-9,12-DIENOIC ACID	279.232	[M+H]+	3	MZQXAWAWDWCIKG-OHPMOLHNSA-N	CCCC(C/C=C\C/C=C\CCCCCCCC(=O)O)O	75536015	No result	Fatty Acyls	Lineolic acids and derivatives	Lineolic acids and derivatives	290600	261937	276409	2.2325e+06	8.19741e+06	6.03646e+06	262828	220121	238498	424213	266553	205020	789662	1.92421e+06	301146	4.47733e+06	1.34316e+07	6.23403e+06
(E)-.ALPHA.-IONONE	175.148	[M+H]+	3	UZFLPKAIBPNNCA-BQYQJAHWSA-N	CC1=CCCC(C1/C=C/C(=O)C)(C)C	5282108	C12286	Prenol lipids	Sesquiterpenoids	Sesquiterpenoids	21359.2	40547	36826.3	291520	252184	707183	14664.3	4520.33	9723.62	10843.5	0	0	444661	952281	552934	3.50973e+06	9.69782e+06	7.33006e+06
(E)-3-HEXEN-1-OL	83.0859	[M+H]+	2	UFLHIIWVXFIJGU-ONEGZZNKSA-N	CC/C=C/CCO	5284503	No result	Fatty Acyls	Fatty alcohols	Fatty alcohols	93384.2	96167.5	107127	1.19953e+06	2.17802e+06	2.08832e+06	111457	84845.6	91579.2	215816	154361	81134.3	951117	3.18558e+06	2.60606e+06	773448	759075	1.85867e+06
(R)-2-AMINO-2-(4-HYDROXYPHENYL)ACETAMIDE	150.055	[M+H]+	3	WQFROZWIRZWMFE-SSDOTTSWSA-N	C1=CC(=CC=C1[C@H](C(=O)N)N)O	9815310	No result	Carboxylic acids and derivatives	Amino acids, peptides, and analogues	Amino acids and derivatives	94260	104190	105939	928027	2.10463e+06	1.54184e+06	109425	114354	128214	251029	152439	88315.6	94042.2	116854	93547	1.18085e+07	3.24571e+07	1.69361e+07
(R)-PANTETHEINE	277.122	[M-H]-	3	ZNXZGRMVNNHPCA-VIFPVBQESA-N	CC(C)(CO)[C@H](C(=O)NCCC(=O)NCCS)O	439322	C00831	Carboxylic acids and derivatives	Amino acids, peptides, and analogues	Amino acids and derivatives	5920.21	4282.82	31092.3	201343	254188	174925	12886.7	26129	12131	25377.1	59953.3	7983.59	561816	743668	1.92543e+06	67466.1	64676.1	69172.5
.ALPHA.,.BETA.-TREHALOSE	360.149	[M+H]+	2	HDTRYLNUVZCQOY-BTLHAWITSA-N			No result				7.58449e+07	5.91122e+07	7.4446e+07	3.94818e+08	1.29508e+09	9.34069e+08	3.21738e+07	1.93321e+07	5.30699e+07	2.59164e+07	6.78266e+07	1.7709e+07	4.5623e+07	6.43747e+07	4.25597e+07	2.69495e+08	5.38519e+08	4.95975e+08
.ALPHA.-SANTONIN	173.096	[M+Na]+	3	XJHDMGJURBVLLE-BOCCBSBMSA-N	C[C@H]1[C@@H]2CC[C@]3(C=CC(=O)C(=C3[C@H]2OC1=O)C)C	221071	C02206	Prenol lipids	Terpene lactones	Sesquiterpene lactones	30628.6	23131.6	19575.9	124373	407068	721551	32077	41758.7	21099.1	187342	1.6381e+06	41472.6	46748.3	68238.6	27181.7	437084	266004	591917
.BETA.-GENTIOBIOSE	377.086	[M-H]-	3	DLRVVLDZNNYCBX-LIZSDCNHSA-N			No result	Organooxygen compounds	Carbohydrates and carbohydrate conjugates	Glycosyl compounds	2.25176e+06	945862	2.52196e+06	2.56065e+06	1.02478e+06	3.21174e+06	568812	864019	1.20721e+06	890773	1.0376e+06	300885	5.85338e+06	4.34723e+06	4.7522e+06	2.7022e+06	845027	2.41555e+06
.GAMMA.-AMINOBUTYRIC ACID	86.0604	[M+H]+	2	BTCSSZJGUNDROE-UHFFFAOYSA-N	C(CC(=O)[O-])C[NH3+]	119	C00334	Carboxylic acids and derivatives	Amino acids, peptides, and analogues	Amino acids and derivatives	1.75238e+07	3.93041e+06	1.93084e+07	2.37594e+07	5.18954e+07	2.16977e+08	2.79353e+06	2.6277e+06	3.66798e+06	2.29114e+07	5.28407e+06	1.15798e+06	5.10017e+07	4.23134e+07	1.04684e+07	1.20458e+08	1.19382e+09	2.29818e+08
.GAMMA.-DECALACTONE	153.127	[M+H]+	3	IFYYFLINQYPWGJ-UHFFFAOYSA-N	CCCCCCC1CCC(=O)O1	12813	No result	Lactones	Gamma butyrolactones	Gamma butyrolactones	67427.1	94184.1	79425.3	838125	1.52075e+06	2.4199e+06	44993.6	52037.9	38752.7	115798	81001.2	40069.1	380678	1.44414e+06	963131	0	0	0
.GAMMA.-GLU-CYS	251.069	[M+H]+	3	RITKHVBHSGLULN-ROLXFIACSA-N	C(CC(=O)NC(CS)C(=O)O)[C@@H](C(=O)O)N	23615402	No result	Carboxylic acids and derivatives	Amino acids, peptides, and analogues	Peptides	34841.5	13307.8	26473.9	117580	284609	164867	0	0	0	0	10138.8	0	76223.4	318805	894969	184703	203197	147629
1-(1-PHENYLETHYL)HYDRAZINE	105.07	[M+H]+	2	HHRZAEJMHSGZNP-UHFFFAOYSA-N	CC(C1=CC=CC=C1)NN	6179	No result	Benzene and substituted derivatives		Benzene and substituted derivatives	324279	244407	335312	2.04976e+06	4.548e+06	5.34691e+06	1.75697e+06	3.26157e+06	739806	549924	505674	245823	207901	253885	316012	3.97497e+06	3.59924e+06	3.82509e+06
1-(4-AMINOBUTYL)UREA	132.113	[M+H]+	3	YANFYYGANIYHGI-UHFFFAOYSA-N	C(CCNC(=O)N)CN	502	C00436	Carboximidic acids and derivatives	Carboximidic acids	Isoureas	2.18767e+06	2.41882e+06	1.44565e+07	3.73581e+06	1.1015e+07	5.07446e+06	1.49181e+06	58300.3	192730	0	270295	310790	451493	789331	2.88747e+06	5.60144e+06	8.17698e+06	6.20633e+06
1-(BENZOFURAN-4-YL)-N-ETHYLPROPAN-2-AMINE	204.14	[M+H]+	3	MRILILMKQADCNG-UHFFFAOYSA-N			No result	Benzofurans		Benzofurans	695535	592406	966885	476386	0	0	444513	555288	170166	254011	75353.2	39184	1.24361e+06	1.53979e+06	795467	7.60659e+06	1.97421e+07	9.21327e+06
1,2-DI-(9Z,12Z,15Z-OCTADECATRIENOYL)-SN-GLYCERO-3-PHOSPHOCHOLINE	778.537	[M+H]+	2	XXKFQTJOJZELMD-JICBSJGISA-N	CC/C=C\C/C=C\C/C=C\CCCCCCCC(=O)OC[C@H](COP(=O)([O-])OCC[N+](C)(C)C)OC(=O)CCCCCCC/C=C\C/C=C\C/C=C\CC	24778990	No result	Glycerophospholipids	Glycerophosphocholines	Phosphatidylcholines	310496	408586	641141	1.6703e+06	3.52469e+06	7.25783e+06	7.74611e+06	5.89973e+06	5.2479e+06	410701	316722	35934.2	543396	1.2835e+06	1.64675e+06	4.86587e+07	1.01089e+08	8.51288e+07
1,2-DIMETHOXY-4-(2-PROPENYL)BENZENE	164.082	[M+H]+	3	ZYEMGPIYFIJGTP-UHFFFAOYSA-N	COC1=C(C=C(C=C1)CC=C)OC	7127	C10454	Benzene and substituted derivatives	Methoxybenzenes	Dimethoxybenzenes	0	3607.53	0	2.10519e+06	4.01598e+06	1.76612e+07	7611.51	12285.8	0	21441.4	17156.3	6174.07	0	63895.8	5488.98	0	0	0
1,5-HEXADIEN-3-OL	81.0703	[M+H]+	3	SZYLTIUVWARXOO-UHFFFAOYSA-N			No result	Organooxygen compounds	Alcohols and polyols	Secondary alcohols	118320	165153	156440	1.93402e+06	6.37636e+06	5.70325e+06	111321	107257	120864	216944	150717	91348.2	444755	875892	1.14375e+06	1.52068e+06	1.58778e+06	1.38333e+06
1,6-ANHYDRO-2,3-O-ISOPROPYLIDENE-.BETA.-D-MANNOPYRANOSE	127.039	[M+H]+	2	VEESJHGZLRXGHP-UOLFYFMNSA-N	CC1(O[C@@H]2[C@H]([C@H]3CO[C@H]([C@@H]2O1)O3)O)C	91691702	No result	Dioxolopyrans		Dioxolopyrans	3.52946e+06	3.53501e+06	2.9382e+06	1.89643e+07	1.54849e+08	6.87993e+07	1.22807e+06	724894	819683	4.71349e+07	1.28247e+07	2.90982e+06	5.45822e+06	7.86567e+06	2.1299e+06	5.10713e+07	1.12327e+08	8.39302e+07
1-[4-(DIMETHYLAMINO)PHENYL]ETHAN-1-OL	136.075	[M+H]+	2	BANBVMGOUBOEHA-UHFFFAOYSA-N			No result				55265.9	72846.3	94388.8	2.02058e+06	1.73014e+06	1.89917e+06	93921.2	81109.7	92476.8	113500	92328.6	86274.3	89607.6	212913	79089.1	9.38845e+07	1.10809e+08	9.10748e+07
10-HYDROXY-2-DECENOIC ACID	133.101	[M+H]+	3	QHBZHVUGQROELI-SOFGYWHQSA-N	C(CCC/C=C/C(=O)O)CCCO	5312738	No result	Hydroxy acids and derivatives	Medium-chain hydroxy acids and derivatives	Medium-chain hydroxy acids and derivatives	275398	252855	353282	1.97679e+06	4.82801e+06	5.35492e+06	320621	346913	348554	494575	324188	175171	333254	340828	247138	2.37779e+07	3.81936e+07	2.26543e+07
13-KETO-9Z,11E-OCTADECADIENOIC ACID	277.215	[M+H]+	2	JHXAZBBVQSRKJR-BSZOFBHHSA-N	CCCCCC(=O)/C=C/C=C\CCCCCCCC(=O)O	6446027	C14765	Fatty Acyls	Lineolic acids and derivatives	Lineolic acids and derivatives	164637	203927	210220	1.34992e+06	6.90888e+06	9.97943e+06	194875	208309	333714	196542	134131	100448	1.22936e+06	1.57168e+06	300058	4.4834e+06	2.00525e+07	7.89338e+06
1-AMINO-1-CYCLOBUTANECARBOXYLIC ACID	114.055	[M-H]-	3	FVTVMQPGKVHSEY-UHFFFAOYSA-N	C1CC(C1)(C(=O)O)N	89643	No result	Carboxylic acids and derivatives	Amino acids, peptides, and analogues	Amino acids and derivatives	1.91053e+06	1.7259e+06	1.50372e+06	581696	284796	502758	19890.7	30571.5	20506.5	13479	41190.4	5938.86	234946	582468	169909	392536	1.72916e+06	677179
1-AMINOCYCLOPROPANE-1-CARBOXYLIC ACID	100.039	[M-H]-	3	PAJPWUMXBYXFCZ-UHFFFAOYSA-N	C1CC1(C(=O)[O-])[NH3+]	6971063	C01234	Carboxylic acids and derivatives	Amino acids, peptides, and analogues	Amino acids and derivatives	161566	164926	1.13675e+06	94818.1	36512.2	288224	92897.8	166334	104622	58792.7	41636.4	21504.7	121825	106327	258899	292877	376481	304654
1H-INDEN-2-AMINE, 2,3-DIHYDRO-5-METHOXY-6-METHYL-	161.095	[M+H]+	3	JLESVLCTIOAHPT-UHFFFAOYSA-N	CC1=CC2=C(CC(C2)N)C=C1OC	131575	No result	Indanes		Indanes	161288	159424	173691	1.03001e+06	2.67706e+06	3.43352e+06	128640	194813	124416	403578	3.03678e+06	141869	129365	159081	94007.8	1.72339e+06	2.9067e+06	2.19874e+06
1-METHYL-L-HISTIDINE	170.092	[M+H]+	1	BRMWTNUJHUMWMS-LURJTMIESA-N	CN1C=C(N=C1)C[C@@H](C(=O)O)N	92105	No result	Carboxylic acids and derivatives	Amino acids, peptides, and analogues	Amino acids and derivatives	178540	194911	143233	4.43351e+06	2.06334e+06	2.6934e+06	50011.9	163016	206774	0	0	285679	273378	624895	396967	2.81467e+08	3.10613e+08	3.3226e+08
1-MONOLINOLENIN	353.267	[M+H]+	2	GGJRAQULURVTAJ-IUQGRGSQSA-N	CC/C=C/C/C=C/C/C=C/CCCCCCCC(=O)OCC(CO)O	5872092	No result	Fatty Acyls	Lineolic acids and derivatives	Lineolic acids and derivatives	356103	285578	194900	5.69043e+06	6.43273e+07	4.58867e+07	149472	87009.8	280786	204224	198394	60883.6	1.59355e+06	2.47023e+06	1.99896e+06	9.38225e+06	1.11323e+07	8.66992e+06
1-MONOLINOLEOYL-RAC-GLYCEROL	263.236	[M+H]+	3	WECGLUPZRHILCT-HZJYTTRNSA-N	CCCCC/C=C\C/C=C\CCCCCCCC(=O)OCC(CO)O	5283469	No result	Fatty Acyls	Lineolic acids and derivatives	Lineolic acids and derivatives	244823	249612	237568	2.04296e+06	1.40447e+07	6.60759e+06	145390	122214	79725.3	236093	188766	110629	463030	733778	432924	1.14798e+06	2.66904e+06	2.37338e+06
1-NAPHTHALENEACETAMIDE	186.091	[M+H]+	3	XFNJVKMNNVCYEK-UHFFFAOYSA-N	C1=CC=C2C(=C1)C=CC=C2CC(=O)N	6861	C18533	Naphthalenes		Naphthalenes	321385	311787	1.7097e+06	292997	687702	1.95828e+06	0	0	0	14379.2	0	0	0	0	0	0	0	0
1-NAPHTHALENEMETHANOL	141.07	[M+H]+	2	PBLNHHSDYFYZNC-UHFFFAOYSA-N	C1=CC=C2C(=C1)C=CC=C2CO	20908	C14089	Naphthalenes		Naphthalenes	1.24385e+06	1.93437e+06	1.29259e+07	1.2777e+06	1.74494e+06	4.79802e+06	78049.7	52953.8	33765.8	144671	121247	69634.3	66296	100897	34301.8	168431	0	0
1-O-((3.BETA.,5.XI.,9.XI.)-3-((3-O-.BETA.-D-GLUCOPYRANOSYL-D-GLUCOPYRANOSYL)OXY)-28-OXOOLEAN-12-EN-28-YL)-.BETA.-D-GLUCOPYRANOSE	439.356	[M+H]+	4	undefined			No result				0	0	0	0	0	0	0	0	0	0	0	0	0	64355.3	0	7.66093e+08	4.7328e+08	3.27693e+08
1-PALMITOYL-2-LINOLEOYL-SN-GLYCERO-3-PHOSPHATE	671.467	[M-H]-	3	YQMUIZXKIKXZHD-UMKNCJEQSA-N	CCCCCCCCCCCCCCCC(=O)OC[C@H](COP(=O)(O)O)OC(=O)CCCCCCC/C=C\C/C=C\CCCCC	9547167	No result	Glycerophospholipids	Glycerophosphates	Diacylglycerophosphates	526700	416545	450717	3.1821e+06	3.52162e+06	4.94161e+06	131997	108569	273815	316407	813202	193875	819136	722317	1.04201e+06	490383	1.1043e+06	433133
1-PALMITOYL-2-LINOLEOYL-SN-GLYCERO-3-PHOSPHO-(1'-RAC-GLYCEROL)	745.503	[M-H]-	3	ATBOMIWRCZXYSZ-DLPCDOJJSA-N	CCCCCCCCCCCCCCCC(=O)OC[C@H](COP(=O)(O)OCC(CO)O)OC(=O)CCCCCCC/C=C\C/C=C\CCCCC	46891841	No result	Glycerophospholipids	Glycerophosphoglycerols	Phosphatidylglycerols	813701	755998	1.1345e+06	2.31472e+06	2.70412e+06	1.63925e+06	55246.6	105201	115193	370407	802845	158227	607102	733607	2.17462e+06	1.70633e+06	1.81584e+06	2.32595e+06
1-PALMITOYL-3-OLEOYL-SN-GLYCERO-2-PHOSPHOETHANOLAMINE	716.526	[M-H]-	3	BLMYNJDXEOSYBR-UHFFFAOYSA-N	CCCCCCCCCCCCCCCC(=O)OCC(COC(=O)CCCCCCCC=CCCCCCCCC)OP(=O)([O-])OCC[NH3+]	91030826	No result	Glycerophospholipids	Glycerophosphates	Diacylglycerophosphates	772573	413717	642429	28527.2	21680.8	38809.2	89562.1	87344.4	38540.8	24284.8	27469.8	12498.8	440948	427490	252208	310086	421725	448265
1-PHENYL-1H-PYRROLE-2-CARBALDEHYDE	172.075	[M+H]+	3	LXEQKKWJDGVPRW-UHFFFAOYSA-N	C1=CC=C(C=C1)N2C=CC=C2C=O	934729	No result	Pyrroles	Substituted pyrroles	Phenylpyrroles	0	0	0	56971.8	604746	670611	4589.85	0	0	0	5613.96	0	602576	161410	1.56657e+06	0	0	0
1-STEAROYL-2-HYDROXY-SN-GLYCERO-3-PHOSPHOETHANOLAMINE	480.31	[M-H]-	3	BBYWOYAFBUOUFP-JOCHJYFZSA-N	CCCCCCCCCCCCCCCCCC(=O)OC[C@H](COP(=O)([O-])OCC[NH3+])O	9547068	No result	Glycerophospholipids	Glycerophosphoethanolamines	Lysophosphatidylethanolamines	7746.72	15288.3	10870.4	9891.55	3571.93	8706.07	10665.2	5706.62	13257.1	0	7071.4	0	562661	866447	330735	51757.1	47114.7	31490.1
2-(1-PIPERIDINYL)ETHYL 1-PHENYLCYCLOPENTANECARBOXYLATE	112.112	[M+H]+	2	LFNQZZQYEWWBGO-UHFFFAOYSA-N			No result				1.77013e+07	1.82388e+07	2.62974e+07	5.25196e+07	1.54204e+08	1.12757e+08	4.43345e+06	4.62832e+06	5.33167e+06	1.73415e+06	4.80137e+06	462427	9.36716e+06	7.15617e+06	4.24062e+06	2.38546e+07	6.45406e+07	4.96432e+07
2-(2-HYDROXY-5-((1E)-3-HYDROXYPROP-1-EN-1-YL)-3-METHOXYPHENYL)-3-(4-HYDROXY-3-METHOXYPHENYL)PROPYL HEXOPYRANOSIDE	175.075	[M+H]+	4	undefined			No result				55050.3	70333	52060.3	2.26118e+07	1.09258e+08	4.0351e+07	69213.5	51476.2	48955.5	2.9664e+06	1.98162e+06	399711	48575.5	360967	23294.9	101500	0	0
2-(4-METHYLPHENYL)-2,3-DIHYDRO-4H-CHROMEN-4-ONE	121.028	[M+H]+	2	HITISLKGAFZTFZ-INIZCTEOSA-N	CC1=CC=C(C=C1)[C@@H]2CC(=O)C3=CC=CC=C3O2	6542093	No result	Flavonoids	Flavans	Flavanones	44317.7	230965	84968.3	5.29346e+07	1.24331e+08	2.33221e+08	102275	21512.5	27443.4	102675	200803	106471	162499	1.33861e+06	109160	2.27961e+06	3.90906e+06	3.35775e+06
2-(4-MORPHOLINYL)-N-PHENYLPROPANAMIDE	114.091	[M+H]+	4	undefined			No result				3.25539e+06	3.18454e+06	3.4943e+06	1.44558e+07	5.37831e+07	3.14231e+07	7.99207e+06	5.4571e+06	4.01068e+06	4.07221e+06	3.00225e+06	1.50017e+06	2.13854e+07	1.87964e+07	1.89835e+07	8.74586e+07	3.62442e+08	2.56841e+08
2-(METHYLAMINO)-2-PHENYLACETIC ACID	135.044	[M+H]+	3	HGIPIEYZJPULIQ-UHFFFAOYSA-N	CNC(C1=CC=CC=C1)C(=O)O	228214	No result	Carboxylic acids and derivatives	Amino acids, peptides, and analogues	Amino acids and derivatives	134815	124810	148019	6.11166e+06	5.66439e+06	5.5996e+06	136695	143142	123077	242087	196636	186376	93001.7	619909	90298	4.43677e+08	1.25732e+09	6.38914e+08
2,3-DIHYDROXYPROPYL DIHYDROGEN PHOSPHATE	171.005	[M-H]-	2	AWUCVROLDVIAJX-UHFFFAOYSA-N	C(C(COP(=O)(O)O)O)O	754	C03189	Glycerophospholipids	Glycerophosphates	Glycerophosphates	58030.6	77671	48793.3	29918.6	11476	159487	23211	4408.21	12780	35856.2	64528.2	2009.7	67332.3	86381.9	51014	3446.3	57526.8	14212.8
2,6-DIAMINOPIMELIC ACID	128.07	[M+H]+	3	GMKMEZVLHJARHF-WHFBIAKZSA-N	C(C[C@@H](C(=O)[O-])[NH3+])C[C@@H](C(=O)[O-])[NH3+]	439283	C00666	Carboxylic acids and derivatives	Amino acids, peptides, and analogues	Amino acids and derivatives	1.28712e+06	1.00081e+06	2.75414e+06	8.06737e+06	2.14383e+07	2.21505e+07	2.15105e+06	1.62018e+06	1.77496e+06	1.62898e+06	1.26532e+06	233543	2.71947e+06	1.27768e+06	1.40421e+06	1.86312e+07	2.4653e+07	1.75912e+07
2,6-DIMETHOXYBENZOICACID	183.065	[M+H]+	1	MBIZFBDREVRUHY-UHFFFAOYSA-N	COC1=C(C(=CC=C1)OC)C(=O)O	15109	No result	Benzene and substituted derivatives	Benzoic acids and derivatives	Methoxybenzoic acids and derivatives	79174.7	59939.4	56625.2	692459	1.17512e+06	3.08542e+06	17455.9	20489.8	27161.3	27696.7	26364.5	8174.68	314938	248969	437372	144088	136077	0
2,6-DI-TERT-BUTYL-4-(4-MORPHOLINYLMETHYL)PHENOL	219.174	[M+H]+	2	KWGUJRCPGGSTKB-UHFFFAOYSA-N	CC(C)(C)C1=CC(=CC(=C1O)C(C)(C)C)CN2CCOCC2	76014	No result	Benzene and substituted derivatives	Phenylpropanes	Phenylpropanes	2.86168e+06	1.22204e+06	1.88863e+06	4.86393e+06	3.66906e+07	2.23277e+07	1.51712e+06	829529	585224	1.10038e+06	1.27878e+06	146563	1.31771e+06	2.44117e+06	1.34259e+06	1.61573e+07	1.75237e+07	3.20066e+07
2-AMINO-3-CYCLOHEXYLPROPAN-1-OL	123.117	[M+H]+	3	QWDRYURVUDZKSG-UHFFFAOYSA-N	C1CCC(CC1)CC(CO)N	4068950	No result	Organonitrogen compounds	Amines	Alkanolamines	80060.1	113636	105839	1.44071e+06	3.91661e+06	2.67485e+06	106894	76555.7	103144	165497	116637	68138.3	976188	2.0072e+06	2.60405e+06	970410	1.35219e+06	1.43575e+06
2-AMINOISOBUTYRATE	104.071	[M+H]+	1	FUOOLUPWFVMBKG-UHFFFAOYSA-N	CC(C)(C(=O)O)N	5245672	C03665	Carboxylic acids and derivatives	Amino acids, peptides, and analogues	Amino acids and derivatives	4.11178e+07	7.30095e+06	4.65178e+07	7.69288e+07	1.96987e+08	5.66538e+08	9.4225e+06	7.40159e+06	1.12744e+07	5.34912e+07	1.35475e+07	3.72891e+06	1.24421e+08	1.04396e+08	2.80224e+07	2.82995e+08	2.76874e+09	5.72348e+08
2-CHLORO-1-(2,3,4-TRIHYDROXYPHENYL)ETHANONE	165.018	[M-H]-	3	UTPCCKXIPAMQDD-UHFFFAOYSA-N	C1=CC(=C(C(=C1C(=O)CCl)O)O)O	87066	No result	Organooxygen compounds	Carbonyl compounds	Ketones	665831	538220	590815	530795	403101	692893	533503	656760	570965	683809	424151	479777	503888	427600	566134	2.64895e+07	1.37826e+07	1.34425e+07
2-FURANCARBOXYLIC ACID	111.007	[M-H]-	3	SMNDYUVBFMFKNZ-UHFFFAOYSA-N	C1=COC(=C1)C(=O)O	6919	C01546	Furans	Furoic acid and derivatives	Furoic acids	640869	750434	1.01764e+06	830465	946212	669334	248840	364795	465099	118252	330310	92624.5	445250	384900	868723	342977	278117	346467
2-HYDROXYBENZOIC ACID SULFATE	216.981	[M-H]-	3	MOODSJOROWROTO-UHFFFAOYSA-N	C1=CC=C(C(=C1)C(=O)O)OS(=O)(=O)O	10198308	No result	Organic sulfuric acids and derivatives	Arylsulfates	Phenylsulfates	7314.16	0	22417.7	115351	79601.2	297299	17702.2	40582.1	15713	29846.8	16856.8	7428.35	147219	216678	300922	13284	0	0
2-IMINO-1-IMIDAZOLIDINEACETIC ACID	126.066	[M+H]+	3	AMHZIUVRYRVYBA-UHFFFAOYSA-N	C1CN(C(=N1)N)CC(=O)O	2896	No result	Carboxylic acids and derivatives	Amino acids, peptides, and analogues	Amino acids and derivatives	837053	814225	1.81505e+06	3.58453e+06	9.78403e+06	1.21252e+07	2.84836e+06	1.88108e+06	2.0567e+06	3.04415e+06	2.08908e+06	513715	1.30967e+06	2.16157e+06	1.88957e+06	3.55976e+06	3.75507e+06	3.0446e+06
2-ISOPROPENYL-2-OXAZOLINE	112.076	[M+H]+	3	LPIQIQPLUVLISR-UHFFFAOYSA-N	CC(=C)C1=NCCO1	82651	No result	Azolines	Oxazolines	Oxazolines	324127	256071	293940	2.04445e+06	4.16405e+06	5.21729e+06	288909	308542	309676	509679	364216	225004	185483	237802	207697	9.25248e+07	1.12095e+08	1.22075e+08
2-ISOPROPYLMALIC ACID	175.06	[M-H]-	2	BITYXLXUCSKTJS-ZETCQYMHSA-N	CC(C)[C@@](CC(=O)O)(C(=O)O)O	5280523	C02504	Fatty Acyls	Fatty acids and conjugates	Hydroxy fatty acids	712874	386355	511585	111108	99800	328953	1.63222e+06	2.43677e+06	1.12181e+06	196021	78832.1	128630	147236	354472	552386	311315	162483	131849
2-LINOLEOYLGLYCEROL	355.284	[M+H]+	3	IEPGNWMPIFDNSD-HZJYTTRNSA-N	CCCCC/C=C\C/C=C\CCCCCCCC(=O)OC(CO)CO	5365676	No result	Fatty Acyls	Lineolic acids and derivatives	Lineolic acids and derivatives	296950	259976	223036	2.14959e+06	1.55817e+07	8.96762e+06	138401	262693	232278	365763	206877	156632	330085	955343	768826	5.22274e+06	6.13317e+06	5.56632e+06
2-METHOXY-3-PYRIDINYLAMINE	125.071	[M+H]+	3	NVOLYUXUHWBCRJ-UHFFFAOYSA-N			No result	Organooxygen compounds	Ethers	Alkyl aryl ethers	886584	933425	988848	6.06379e+06	1.16646e+07	2.27997e+07	335130	220262	111347	4.36118e+06	376535	130913	102386	213747	116000	1.03876e+08	2.30285e+08	1.11047e+08
2-PHENYLETHYL 2-O-.BETA.-D-XYLOPYRANOSYL-.BETA.-D-GLUCOPYRANOSIDE	439.157	[M+H]+	3	CGZNTHDUAFIKOH-BMVMOQKNSA-N	C1[C@H]([C@@H]([C@H]([C@@H](O1)O[C@@H]2[C@H]([C@@H]([C@H](O[C@H]2OCCC3=CC=CC=C3)CO)O)O)O)O)O	24121293	No result	Organooxygen compounds	Carbohydrates and carbohydrate conjugates	Glycosyl compounds	30594.7	99722.6	5965.91	407318	978468	582401	210760	86285.1	108662	0	0	0	277026	181689	81323	0	0	0
2-PHENYLETHYL 6-O-PENTOPYRANOSYLHEXOPYRANOSIDE	434.202	[M+H]+	4	undefined			No result				0	0	8850.39	570785	281070	1.67303e+06	319789	234034	202603	0	523.062	3815.73	271412	226138	168851	0	169398	0
3-(2,4-DIOXO-3,4-DIHYDRO-1(2H)-PYRIMIDINYL)ALANINE	111.018	[M-H]-	2	FACUYWPMDKTVFU-UHFFFAOYSA-N	C1=CN(C(=O)NC1=O)CC(C(=O)[O-])[NH3+]	25200739	No result	Carboxylic acids and derivatives	Amino acids, peptides, and analogues	Amino acids and derivatives	1.2905e+07	8.22061e+06	1.54836e+07	107630	205338	90611.5	60237.1	92678	73817.7	147896	126591	98843.6	131386	176475	163478	100660	109923	122264
3-(4-BROMOANILINO)-N,N-DIMETHYLPROPANAMIDE	100.076	[M+H]+	3	ICBQXEWYZVQCFH-UHFFFAOYSA-N	CN(C)C(=O)CCNC1=CC=C(C=C1)Br	68839	No result	Carboxylic acids and derivatives	Amino acids, peptides, and analogues	Amino acids and derivatives	170466	94187.2	381864	3.77956e+06	1.48528e+07	1.81749e+07	416488	348147	304511	120774	85110.5	115990	1.65201e+06	830713	1.33523e+06	3.1963e+07	7.15154e+07	5.36822e+07
3-(AMINOCARBONYL)BENZOIC ACID	164.034	[M-H]-	3	FVUKYCZRWSQGAS-UHFFFAOYSA-N	C1=CC(=CC(=C1)C(=O)O)C(=O)N	3014284	No result	Benzene and substituted derivatives	Benzoic acids and derivatives	Benzamides	141143	131069	346441	37253	24296.8	42337.2	57022.7	105478	53274	80143.1	319414	39138.7	58097.8	50227.3	78631.1	36241.8	75150.2	32213.3
3,3-(2,3-DIHYDROXYPROPYL)DIINDOLE	190.086	[M+H]+	4	YDWBXTUAARVIJO-UHFFFAOYSA-N			No result				17107.2	15525	0	434589	932974	0	10465.8	8180.07	0	18329.1	6240.03	0	1.17363e+06	339030	3.19273e+06	0	0	0
3,4,5-TRIMETHOXYPHENOL	185.08	[M+H]+	2	VTCDZPUMZAZMSB-UHFFFAOYSA-N	COC1=CC(=CC(=C1OC)OC)O	69505	C10765	Phenols	Methoxyphenols	Methoxyphenols	1.68094e+07	1.96755e+07	2.05413e+07	8.99889e+06	0	936937	220452	90972.1	103528	97766.6	113652	77792.1	28865.9	763784	44676.5	278888	562918	514382
3,4-DIHYDROXYBENZALDEHYDE	139.039	[M+H]+	1	IBGBGRVKPALMCQ-UHFFFAOYSA-N	C1=CC(=C(C=C1C=O)O)O	8768	C16700	Organooxygen compounds	Carbonyl compounds	Aldehydes	180812	208930	186193	1.94397e+07	4.06127e+07	1.06171e+08	157847	90826.4	93015.3	432692	441185	107134	480925	1.43892e+06	786211	2.4841e+06	3.12233e+06	2.49147e+06
3,4-DIMETHYLBENZENE-1-SULFONIC ACID	185.027	[M-H]-	3	WYCOJIVDCGJKDB-UHFFFAOYSA-N	CC1=C(C=C(C=C1)S(=O)(=O)O)C	14756	No result	Benzene and substituted derivatives	Benzenesulfonic acids and derivatives	p-Methylbenzenesulfonates	23853.1	17461.2	20704.4	34838.9	15876.7	32945.2	790316	139966	92303.7	23022.2	193569	50165	54841.2	17838.5	21936.3	0	0	0
3,6-DICHLORO-2-HYDROXYBENZOIC ACID	160.955	[M-H]-	3	FKIKPQHMWFZFEB-UHFFFAOYSA-M	C1=CC(=C(C(=C1Cl)C(=O)O)[O-])Cl	54686729	No result	Benzene and substituted derivatives	Benzoic acids and derivatives	Benzoic acids	7007.71	0	9544.94	7.49351e+06	8.7106e+06	1.54594e+07	1.52941e+06	1.02196e+06	2.61469e+06	26764.4	61268.3	43057.2	576697	683905	591352	1.8274e+06	1.24672e+06	1.26723e+06
3,6-DIMETHYLBENZENE-1,2-DIAMINE	137.107	[M+H]+	3	RZBWGEXTRWUGBV-UHFFFAOYSA-N	CC1=C(C(=C(C=C1)C)N)N	3776987	No result	Benzene and substituted derivatives	Xylenes	p-Xylenes	92222.8	71022	157931	1.77479e+07	6.76628e+07	1.5989e+07	41947	26261.4	39842	108246	54674.4	76134.4	59998.1	205615	152574	11014.2	312070	0
3-COUMARIC ACID	147.044	[M+H]+	3	KKSDGJDHHZEWEP-SNAWJCMRSA-N	C1=CC(=CC(=C1)O)/C=C/C(=O)O	637541	C12621	Cinnamic acids and derivatives	Hydroxycinnamic acids and derivatives	Hydroxycinnamic acids	84722	61077.3	21506.9	6.34204e+06	1.83273e+07	2.05382e+07	14235.1	49195.4	51423.2	279108	175510	43218	50402.6	147284	61816.9	3.57927e+07	3.24083e+07	2.65822e+07
3-DEHYDROSHIKIMATE	171.029	[M-H]-	3	SLWWJZMPHJJOPH-PHDIDXHHSA-N	C1[C@H]([C@@H](C(=O)C=C1C(=O)O)O)O	439774	C02637	Organooxygen compounds	Carbonyl compounds	Ketones	243091	245120	527508	108001	75441.3	131373	27781.5	46917	37703.7	32616.2	33385	30568	71505.3	73767.9	98606.9	282872	310447	232321
3-EPICOROSOLIC ACID	437.34	[M+H]+	3	HFGSQOYIOKBQOW-RFMFWNHYSA-N	C[C@@H]1CC[C@@]2(CC[C@@]3(C(=CC[C@H]4[C@]3(CC[C@@H]5[C@@]4(C[C@H]([C@H](C5(C)C)O)O)C)C)[C@@H]2[C@H]1C)C)C(=O)O	15917998	No result	Prenol lipids	Triterpenoids	Triterpenoids	29119.7	0	231322	436431	0	0	0	0	0	0	0	0	0	85435.5	0	4.2632e+08	4.0953e+08	2.09121e+08
3-FURANCARBOXYLIC ACID	111.007	[M-H]-	3	IHCCAYCGZOLTEU-UHFFFAOYSA-N	C1=COC=C1C(=O)O	10268	No result	Furans	Furoic acid and derivatives	Furoic acids	190462	156958	145434	604568	461765	644349	176838	140512	115271	156558	255787	181967	212312	330506	184356	179720	228810	228342
3-HYDROXY-2-METHYLBENZOIC ACID	133.028	[M-H]-	3	RIERSGULWXEJKL-UHFFFAOYSA-N	CC1=C(C=CC=C1O)C(=O)O	252023	No result	Benzene and substituted derivatives	Benzoic acids and derivatives	Hydroxybenzoic acid derivatives	0	3429.59	4153.08	9941.49	5707.06	20940.1	0	31801.2	0	0	0	6684.13	6475.54	12734.1	8374.64	9.20849e+06	2.52542e+07	9.5627e+06
3-HYDROXY-3-METHYLGLUTARIC ACID	161.044	[M-H]-	3	NPOAOTPXWNWTSH-UHFFFAOYSA-N	CC(CC(=O)O)(CC(=O)O)O	1662	C03761	Fatty Acyls	Fatty acids and conjugates	Hydroxy fatty acids	471420	524278	653710	288719	288872	339722	476579	382914	251388	373932	199540	114544	957769	1.66679e+06	2.03089e+06	882316	1.15784e+06	977968
3-HYDROXYCOUMARIN	161.023	[M-H]-	1	MJKVTPMWOKAVMS-UHFFFAOYSA-N	C1=CC=C2C(=C1)C=C(C(=O)O2)O	13650	No result	Coumarins and derivatives	Hydroxycoumarins	Hydroxycoumarins	64715.5	4630.39	0	121137	41379.6	136228	34216.4	219440	9678.82	13401.8	29426.7	102816	23984.2	132051	27672.4	5.35446e+07	1.51973e+08	6.59259e+07
3-HYDROXYPHENYLACETATE	151.039	[M-H]-	1	FVMDYYGIDFPZAX-UHFFFAOYSA-N	C1=CC(=CC(=C1)O)CC(=O)O	12122	C05593	Phenols	1-hydroxy-4-unsubstituted benzenoids	1-hydroxy-4-unsubstituted benzenoids	95012.2	63085.6	58559.8	281442	135678	674367	44883.9	62686.9	46557.2	111779	82653.9	87759	89002.3	98906.6	122002	2.0011e+06	5.08937e+06	2.32191e+06
3-HYDROXYPHTHALIC ANHYDRIDE	181.013	[M-H]-	3	CCTOEAMRIIXGDJ-UHFFFAOYSA-N	C1=CC2=C(C(=C1)O)C(=O)OC2=O	96580	No result	Benzofurans	Benzofuranones	Phthalic anhydrides	108729	90576.4	242300	758342	117186	715488	69581.6	106814	78949.3	89828.1	63925.9	67316.9	59415.9	69050.8	76953.3	196146	206194	229128
3-INDOLEACETIC ACID	176.07	[M+H]+	3	SEOVTRFCIGRIMH-UHFFFAOYSA-N	C1=CC=C2C(=C1)C(=CN2)CC(=O)O	802	C00954	Indoles and derivatives	Indolyl carboxylic acids and derivatives	Indole-3-acetic acid derivatives	2.42063e+06	1.44467e+06	267709	842160	0	241704	136969	89676.7	57081.8	0	32334	0	0	46570.2	12900.8	81354	0	0
3-METHYLBUTYL 6-O-.ALPHA.-L-ARABINOPYRANOSYL-.BETA.-D-GLUCOPYRANOSIDE	405.171	[M+H]+	3	IJPILWLAYQFNOD-UQSUZELCSA-N	CC(C)CCO[C@H]1[C@@H]([C@H]([C@@H]([C@H](O1)CO[C@H]2[C@@H]([C@H]([C@H](CO2)O)O)O)O)O)O	53494100	No result	Fatty Acyls	Fatty acyl glycosides	Fatty acyl glycosides of mono- and disaccharides	41247.8	0	477850	1.30302e+06	0	204218	485093	213663	430883	28944.3	17039.8	16731.4	7.96136e+06	1.23562e+07	3.19904e+06	104071	404754	0
3-METHYLCATECHOL	123.044	[M-H]-	3	PGSWEKYNAOWQDF-UHFFFAOYSA-N	CC1=C(C(=CC=C1)O)O	340	C02923	Phenols	Benzenediols	Catechols	56143	30624.8	32540.6	14528.6	21845.6	63289.3	23602.6	46958.7	33590	36672.5	29214.1	24760.8	38192.4	36677.4	43320.5	1.80242e+06	1.0837e+06	787279
3-METHYLHISTIDINE	168.077	[M-H]-	3	JDHILDINMRGULE-LURJTMIESA-N	CN1C=NC=C1C[C@@H](C(=O)[O-])[NH3+]	64969	C01152	Carboxylic acids and derivatives	Amino acids, peptides, and analogues	Amino acids and derivatives	30311.6	3888.11	12096.4	4504.54	3982.57	13736.7	4228.77	31743.5	8549.06	0	253.145	0	4065.37	12643.8	21107.7	1.49424e+06	1.72606e+06	1.58559e+06
3-OXINDOLE-3-ACETATE	190.05	[M-H]-	1	ILGMGHZPXRDCCS-UHFFFAOYSA-N	C1=CC=C2C(=C1)C(C(=O)N2)CC(=O)O	3080590	No result	Indoles and derivatives	Indolyl carboxylic acids and derivatives	Indolyl carboxylic acids and derivatives	14839.9	5801.73	21764.9	10085.5	0	9800.93	17504.8	38727.7	0	0	8409.34	4128.75	55079.7	44699.1	64982.3	534183	0	35602.7
4-((1E)-3-HYDROXYPROP-1-EN-1-YL)-2-METHOXYPHENYL 6-O-(4-CARBOXY-3-HYDROXY-3-METHYLBUTANOYL)-.BETA.-D-GLUCOPYRANOSIDE	179.07	[M-H]-	4	undefined			No result				30097.3	29645.9	16721.5	151996	87852.3	109653	23719.3	42418	29279.1	845828	2.60985e+06	481824	19035.7	32960.5	42198.9	24825.4	50334.8	20799.9
4(15)-SELINENE-11,12-DIOL	203.179	[M+H]+	3	FUUSVPZQXDAJBK-FUUBYGMNSA-N	C[C@@]12CCCC(=C)[C@H]1CC(CC2)C(C)(CO)O	133554278	No result	Prenol lipids	Sesquiterpenoids	Eudesmane, isoeudesmane or cycloeudesmane sesquiterpenoids	0	11144.9	19570	1.61121e+06	3.03436e+06	1.87637e+06	634622	293814	227900	0	8270.48	0	6829.59	53489.8	19732.1	26631.4	856421	875581
4-(2-FURYL)-2,4-DIOXOBUTANOIC ACID	109.028	[M-H]-	2	DQHQTWRAARLYCW-UHFFFAOYSA-N	C1=COC(=C1)C(=O)CC(=O)C(=O)O	510839	No result	Keto acids and derivatives	Gamma-keto acids and derivatives	Gamma-keto acids and derivatives	6264.63	10132.7	10143.9	4036.9	21697.5	12466.7	14326.5	17272	5337.03	14885.3	5845.35	5702.11	14191.1	15898.4	7046.13	3.84939e+06	1.55096e+06	1.28452e+06
4-(2-METHYL-6-OXOPYRAN-3-YL)BUTANOIC ACID	135.044	[M-H]-	3	QFJCZUUIDDALPA-UHFFFAOYSA-N	CC1=C(C=CC(=O)O1)CCCC(=O)O	75528932	No result	Pyrans	Pyranones and derivatives	Pyranones and derivatives	0	0	17371	0	59997.8	62872	2613.13	52233.4	0	16449.3	0	23234.2	0	0	18931	5.86032e+06	4.33109e+06	3.92686e+06
4-(HEXOPYRANOSYLOXY)-3-METHOXYBENZOIC ACID	329.088	[M-H]-	3	UYWPGJLNWLTLFS-UHFFFAOYSA-N	CCCCCCOC1=C(C=C(C=C1)C(=O)O)OC	2339326	No result	Benzene and substituted derivatives	Benzoic acids and derivatives	Methoxybenzoic acids and derivatives	147117	305701	74750.7	285980	818120	999245	18762.6	21364.9	8948.98	48958.7	32816.8	22430.5	301141	266044	326105	402891	270570	171066
4,11-DIMETHYL-8-(PROPAN-2-YL)-5,12-DIOXATRICYCLO[9.1.0.04,6]DODECAN-7-OL	219.174	[M+H]+	3	CZZAIHWBOUXBPS-MTWVNVMRSA-N			No result	Prenol lipids	Sesquiterpenoids	Germacrane sesquiterpenoids	13413.9	26774	15429.5	1.17617e+06	1.87623e+06	1.61408e+06	631591	410289	357224	0	33526.2	18238.5	14919.6	61726.9	27614.7	998177	1.12362e+06	967732
4,8-DIHYDROXY-6-METHOXY-3-METHYL-3,4-DIHYDROISOCHROMEN-1-ONE	225.075	[M+H]+	3	MJPSOCVCUXUXLP-UHFFFAOYSA-N	CC1C(C2=C(C(=CC(=C2)OC)O)C(=O)O1)O	45359158	No result	Benzopyrans	2-benzopyrans	2-benzopyrans	39278.9	35020.9	28424.1	1.18194e+07	1.03681e+08	2.93991e+08	51307.5	5974.06	12665.1	0	32874.1	76812.4	7535.29	1.16218e+06	9237.72	0	0	0
4-[(E)-5-HYDROXY-3-METHYLPENT-3-ENYL]-3,5,5-TRIMETHYLCYCLOHEX-2-EN-1-ONE	201.163	[M+H]+	3	COCUNEQOWXLCIK-DPQIITEBSA-N			No result	Prenol lipids	Sesquiterpenoids	Sesquiterpenoids	41201.4	19963.6	0	186554	574384	996013	48907.3	17884.1	33677	55300.5	26590.2	26797.8	15028.1	24008.8	26237.8	1.4836e+07	3.26241e+07	1.50764e+07
4-ACETAMIDOBUTANOATE	144.065	[M-H]-	1	UZTFMUBKZQVKLK-UHFFFAOYSA-N	CC(=O)NCCCC(=O)O	18189	C02946	Carboxylic acids and derivatives	Amino acids, peptides, and analogues	Amino acids and derivatives	40443.5	11168.5	15289.3	92406	199618	89444.7	21978.5	23102.6	10545.9	141027	155319	82815.9	118613	178410	62515.8	757783	2.82293e+06	1.05031e+06
4-AMINO-2-METHYL-5-PYRIMIDINEMETHANOL	140.082	[M+H]+	3	VUTBELPREDJDDH-UHFFFAOYSA-N	CC1=NC=C(C(=N1)N)CO	777	C01279	Diazines	Pyrimidines and pyrimidine derivatives	Hydropyrimidines	529931	219813	414982	7.29991e+06	2.53186e+07	5.05879e+07	55039	4652.55	549.335	210677	53112.3	101371	0	262649	46426.2	2.35629e+06	834388	1.34343e+06
4-CHLORO-5,6-DIMETHYL-2-PYRIMIDINAMINE	122.071	[M+H]+	2	undefined			No result				126791	132508	1.57969e+06	4.39888e+08	1.1962e+09	2.10014e+09	308679	89728.2	173574	235581	559544	1.351e+06	7.80964e+06	2.16536e+07	1.16534e+07	1.88544e+06	3.62982e+06	3.73813e+06
4-DEMETHYLSIMMONDSIN 2'-FERULATE	339.106	[M+H]+	3	RSANRMXIULPPSK-YTUJPKJZSA-N			No result	Cinnamic acids and derivatives	Hydroxycinnamic acids and derivatives	Coumaric acids and derivatives	10702.4	1616.09	28997.9	812622	5.5584e+06	1.6989e+06	0	0	0	63.7072	201.522	169.623	0	10847.6	0	1.35057e+07	1.67839e+07	1.44645e+07
4-HYDROXY-3-[(4-HYDROXY-6-METHYL-2-OXOPYRAN-3-YL)METHYL]-6-METHYLPYRAN-2-ONE	125.023	[M-H]-	3	DVLLGHPCJPEUHA-UHFFFAOYSA-N			No result	Pyrans	Pyranones and derivatives	Pyranones and derivatives	70633	48248	98297.1	78306.6	61868.6	141020	27405.2	43756.9	29146.4	615237	373851	55550.7	56023.9	75868.5	140130	59668.4	95766.4	55830.1
4-HYDROXYBENZOATE	137.023	[M-H]-	1	FJKROLUGYXJWQN-UHFFFAOYSA-N	C1=CC(=CC=C1C(=O)[O-])[OH2+]	3702506	C00156	Benzene and substituted derivatives	Benzoic acids and derivatives	Hydroxybenzoic acid derivatives	219661	156298	200311	3.22396e+06	3.51547e+06	5.17924e+06	183806	246289	117027	451489	281508	233023	214983	345006	203083	1.35087e+07	1.19414e+07	1.00447e+07
4-HYDROXYPHENYLPYRUVICACID	179.034	[M-H]-	1	KKADPXVIOXHVKN-UHFFFAOYSA-N	C1=CC(=CC=C1CC(=O)C(=O)O)O	979	C01179	Benzene and substituted derivatives	Phenylpyruvic acid derivatives	Phenylpyruvic acid derivatives	267231	116114	106460	752119	597168	872002	188535	466779	109508	190786	213710	392301	176545	284151	506049	2.01038e+08	1.60402e+08	1.31665e+08
4-METHYL-5-THIAZOLEETHANOL	144.047	[M+H]+	2	BKAWJIRCKVUVED-UHFFFAOYSA-N	CC1=C(SC=N1)CCO	1136	C04294	Azoles	Thiazoles	4,5-disubstituted thiazoles	0	59405.1	1.30986e+06	3.21277e+08	9.2734e+08	1.5426e+09	242016	34662.6	142861	47495	405463	792589	5.28342e+06	1.49141e+07	7.73735e+06	0	816190	3.57638e+06
4-PHENYLBUTYLAMINE	133.101	[M+H]+	3	AGNFWIZBEATIAK-UHFFFAOYSA-N	C1=CC=C(C=C1)CCCCN	83242	No result	Benzene and substituted derivatives	Phenylbutylamines	Phenylbutylamines	1.0449e+06	2.21141e+06	3.05657e+06	6.2418e+06	2.35783e+07	5.27961e+07	914353	782374	1.11556e+06	1.46851e+06	2.99412e+06	687781	2.21553e+06	1.8204e+06	1.20388e+06	3.24156e+07	3.24733e+07	2.81995e+07
5-(5-METHOXYCARBONYL-5,8A-DIMETHYL-2-METHYLIDENE-3,4,4A,6,7,8-HEXAHYDRO-1H-NAPHTHALEN-1-YL)-3-METHYLPENTANOIC ACID	351.252	[M+H]+	3	WTDIRAZPDUAJEB-UHFFFAOYSA-N	CC(CCC1C(=C)CCC2C1(CCCC2(C)C(=O)OC)C)CC(=O)O	13250758	No result	Prenol lipids	Diterpenoids	Diterpenoids	74927.1	114326	73328.6	84123.5	2.12776e+06	1.99636e+06	50965.4	56438.7	116898	85049.1	59705.2	42254.1	66256.4	81863.8	25492.6	1.10665e+06	2.09935e+07	6.2729e+06
5-(HYDROXYMETHYL)-2-FURALDEHYDE	109.028	[M+H]+	2	NOEGNKMFWQHSLB-UHFFFAOYSA-N	C1=C(OC(=C1)C=O)CO	237332	C11101	Organooxygen compounds	Carbonyl compounds	Aldehydes	1.79535e+07	1.83263e+07	1.98642e+07	9.67786e+07	3.49688e+08	2.59068e+08	4.77201e+06	2.51338e+06	7.63025e+06	3.54366e+06	1.38495e+07	2.26472e+06	1.62312e+07	1.24702e+07	1.11578e+07	2.60994e+08	2.2122e+08	2.5588e+08
5-(HYDROXYMETHYL)-3-(1-HYDROXY-4-METHYLPENTYL)OXOLAN-2-ONE	163.111	[M+H]+	3	OMQVQJDDMZUVNL-UHFFFAOYSA-N	CC(C)CCC(C1CC(OC1=O)CO)O	23872094	No result	Lactones	Gamma butyrolactones	Gamma butyrolactones	220465	146524	214852	1.22748e+06	3.81661e+06	4.80053e+06	162278	221235	253427	364867	183745	107613	147750	164437	136749	3.55403e+07	5.99477e+07	3.42988e+07
5.ALPHA.-ANDROSTAN-3.BETA.-OL	163.148	[M+H]+	3	DJTOLSNIKJIDFF-LOVVWNRFSA-N	C[C@@]12CCC[C@H]1[C@@H]3CC[C@H]4C[C@H](CC[C@@]4([C@H]3CC2)C)O	92877	No result	Steroids and steroid derivatives	Androstane steroids	Androgens and derivatives	15535.8	74864.6	75671.3	547479	416044	472626	25449.3	46374.6	45524.7	53157	100123	34564	72740.3	71911	18067	2.31774e+07	1.53082e+07	1.10925e+07
5-[(4-BROMO-2-CHLOROPHENOXY)METHYL]FURAN-2-CARBALDEHYDE	109.028	[M+H]+	2	FRTHNPVVIYLESX-UHFFFAOYSA-N			No result				2.1069e+06	1.26732e+06	4.94208e+06	9.91234e+07	3.76941e+08	1.47498e+08	3.35068e+06	1.7707e+06	1.11078e+06	1.59975e+07	5.98873e+06	1.1985e+06	204945	1.8052e+06	146408	1.51827e+08	3.38681e+08	1.89686e+08
5-[2-(FURAN-3-YL)ETHYL]-8-HYDROXY-5,6,8A-TRIMETHYL-3,4,4A,6,7,8-HEXAHYDRONAPHTHALENE-1-CARBOXYLIC ACID	297.184	[M+H]+	3	XWKYXEIGWQYOCY-UHFFFAOYSA-N			No result	Prenol lipids	Diterpenoids	Colensane and clerodane diterpenoids	1.23386e+06	389579	1.02792e+07	162482	278794	0	12410.5	0	0	0	117090	0	0	17160.5	15918.2	0	464584	0
5A-HYDROXY-1,7,7-TRIMETHYL-1,2,3,3A,5A,6,7,8-OCTAHYDROCYCLOPENTA[C]PENTALENE-4-CARBOXYLIC ACID	233.153	[M+H]+	4	undefined			No result				27375.4	27431.8	39317.6	632082	4.61725e+06	1.92879e+06	80251.5	177576	123579	79764	37259.2	19934.7	28661.4	63877.9	28032.6	6.54926e+06	3.59872e+07	1.80981e+07
5-HYDROXY-2-(HYDROXYMETHYL)PYRIDINE	126.055	[M+Na]+	3	MMRSBKUUALSGJK-UHFFFAOYSA-N			No result	Pyridines and derivatives	Hydroxypyridines	Hydroxypyridines	1.13845e+06	847365	1.56407e+06	7.63181e+06	1.12339e+07	1.47315e+07	633960	544640	575776	3.72617e+06	2.05692e+06	397622	4.53834e+06	3.99722e+06	3.90496e+06	7.61172e+06	7.85512e+06	6.62281e+06
5-METHOXYSALICYLICACID	167.034	[M-H]-	1	IZZIWIAOVZOBLF-UHFFFAOYSA-N	COC1=CC(=C(C=C1)O)C(=O)O	75787	No result	Benzene and substituted derivatives	Benzoic acids and derivatives	Methoxybenzoic acids and derivatives	136904	93061.4	73703	83594.7	64518.1	399030	76535.6	125581	85565.2	97869.8	71812.3	83690.7	81805.9	70673.8	105810	6.21818e+06	3.09836e+06	3.43873e+06
6,7-DIHYDROISOQUINOLIN-8(5H)-ONE	130.065	[M+H]+	3	WFZAOWUFFCIBNP-UHFFFAOYSA-N	C1CC2=C(C=NC=C2)C(=O)C1	11105511	No result	Organooxygen compounds	Carbonyl compounds	Ketones	253098	99334.8	85804.5	800621	647032	3.33754e+06	57128.8	33199.9	38703.6	39900.6	29378.4	21832.3	1.9742e+06	588206	4.89597e+06	298544	589406	398486
6,8-DIHYDROXY-3-METHYLISOCOUMARIN	191.034	[M-H]-	2	OHHKDUWFPNAEHQ-UHFFFAOYSA-N	CC1=CC2=CC(=CC(=C2C(=O)O1)O)O	5280627	C03830	Isocoumarins and derivatives		Isocoumarins and derivatives	6421.93	4054.05	4523.19	121292	513565	368193	17404.2	36599.7	6790.35	448064	481316	88523.4	78388.8	330463	201979	88036.4	180272	163366
6.BETA.-HYDROXYNORETHINDRONE	279.174	[M+H]+	3	RONQVEAZNZIVHW-BHJGDWCPSA-N	C[C@]12CC[C@@H]3[C@H]4CCC(=O)C=C4[C@@H](C[C@H]3[C@@H]1CC[C@]2(C#C)O)O	71748798	No result	Steroids and steroid derivatives	Estrane steroids	Estrogens and derivatives	1.38455e+06	412583	1.03412e+07	0	0	0	19043.6	23984.4	0	30789.1	18669.9	0	13363.5	0	45687.7	227151	228729	0
6-[(E)-BUT-2-EN-2-YL]-4-[6-[(Z)-BUT-2-EN-2-YL]-2,4-DIHYDROXY-3-METHYLBENZOYL]OXY-2-HYDROXY-3-METHYLBENZOIC ACID	223.096	[M+H]+	3	LFTHRDXERPBJOF-NTLHZVPKSA-N			No result	Depsides and depsidones		Depsides and depsidones	65777	88991.7	138874	3.46622e+07	1.20018e+08	1.42415e+09	353308	69461.8	64163.1	157716	163112	141445	61802.3	3.80042e+06	33134.3	1.0342e+06	1.00826e+06	1.49892e+06
6-BENZYLAMINOPURINE	226.108	[M+H]+	3	NWBJYWHLCVSVIJ-UHFFFAOYSA-N	C1=CC=C(C=C1)CNC2=NC=NC3=C2NC=N3	62389	C11263	Imidazopyrimidines	Purines and purine derivatives	6-aminopurines	437753	438387	4.09837e+06	518032	0	0	11561.7	26363	15831.8	5717.72	17397.2	11548.1	6909.98	24207.6	9410.8	0	0	0
6-HYDROXY-8-METHOXY-3-METHYL-3,4-DIHYDROISOCHROMEN-1-ONE	191.07	[M+H]+	3	WGUHOBJSLARYHD-UHFFFAOYSA-N	CC1CC2=C(C(=CC(=C2)O)OC)C(=O)O1	16757192	No result	Benzopyrans	2-benzopyrans	2-benzopyrans	81805.2	78365.5	57413.8	1.28935e+06	7.4377e+06	2.19003e+07	32060.1	28067.7	37759.2	49756.6	51152.6	10007.8	59249.9	108780	13104.4	0	0	0
6-HYDROXYDOPAMINE	170.081	[M+H]+	1	DIVDFFZHCJEHGG-UHFFFAOYSA-N	C1=C(C(=CC(=C1O)O)O)CCN	4624	D05294	Phenols	Benzenediols	Catechols	418248	165305	1.72341e+06	8.04594e+06	2.31042e+07	5.81644e+07	4.88175e+06	3.28957e+06	5.4529e+06	3.93194e+06	1.78128e+06	492023	446808	1.17308e+06	585879	9.57467e+06	8.31885e+06	8.1073e+06
6-METHOXYNAPHTHALENE-2-CARBALDEHYDE	187.075	[M+H]+	3	VZBLASFLFFMMCM-UHFFFAOYSA-N	COC1=CC2=C(C=C1)C=C(C=C2)C=O	76991	No result	Naphthalenes		Naphthalenes	117834	141741	97920.6	9.86914e+06	4.33275e+07	1.66323e+07	33015.6	17280.5	18876.1	1.14374e+06	864935	124544	5441.74	133758	23702.3	0	0	0
6-O-((2Z)-3-(4-HYDROXY-3-METHOXYPHENYL)PROP-2-ENOYL)-.BETA.-D-FRUCTOFURANOSYL 6-O-ACETYL-.ALPHA.-D-GLUCOPYRANOSIDE	177.054	[M+H]+	4	undefined			No result				0	0	0	0	0	426283	31498.7	0	21245.6	0	0	0	0	0	0	7.72155e+07	4.75421e+07	2.09369e+07
6-O-BENZOYLSUCROSE	464.176	[M+H]+	3	AFHCRQREQZIDSI-OVUASUNJSA-N	C1=CC=C(C=C1)C(=O)OC[C@@H]2[C@H]([C@@H]([C@H]([C@H](O2)O[C@]3([C@H]([C@@H]([C@H](O3)CO)O)O)CO)O)O)O	10906400	No result	Organooxygen compounds	Carbohydrates and carbohydrate conjugates	Glycosyl compounds	941567	1.81912e+06	3.16534e+06	1.03444e+06	0	0	0	6868.27	0	0	0	0	0	67452.1	22758.4	0	0	0
6-QUINOLINECARBALDEHYDE	158.06	[M+H]+	3	VUAOIXANWIFYCU-UHFFFAOYSA-N	C1=CC2=C(C=CC(=C2)C=O)N=C1	765653	No result	Quinolines and derivatives		Quinolines and derivatives	896215	353400	213457	185076	92239.3	0	26276.6	8900.96	0	0	0	3271.46	0	8913.91	0	0	0	63188.8
7,8-DIHYDROXYCOUMARIN	177.018	[M-H]-	3	ATEFPOUAMCWAQS-UHFFFAOYSA-N	C1=CC(=C(C2=C1C=CC(=O)O2)O)O	5280569	C03093	Coumarins and derivatives	Hydroxycoumarins	7,8-dihydroxycoumarins	15812.1	19040	5440.03	27002.3	74490.4	40923.3	7680.43	25636.8	4870.77	7892.6	5147.02	989.455	6894.27	11774.2	3387.34	714028	1.01355e+06	685022
7-HYDROXY-4-(METHOXYMETHYL)COUMARIN	207.065	[M+H]+	2	PRVOZGKAZHXKMM-UHFFFAOYSA-N	COCC1=CC(=O)OC2=C1C=CC(=C2)O	5393168	No result	Coumarins and derivatives	Hydroxycoumarins	7-hydroxycoumarins	93259.8	155108	105305	1.95967e+07	3.59522e+08	4.59289e+08	0	0	0	0	37068.5	0	0	341024	0	163289	0	0
7-METHYLGUANINE	164.056	[M-H]-	3	FZWGECJQACGGTI-UHFFFAOYSA-N	CN1C=NC2=C1C(=O)NC(=N2)N	135398679	C02242	Imidazopyrimidines	Purines and purine derivatives	Purinones	8404.37	14051.2	19900	0	0	0	9197.02	6478.55	7838.31	0	960.999	771.818	349396	219407	1.01941e+06	7776.37	0	0
7-O-METHYLERIODICTYOL	135.044	[M-H]-	3	DSAJORLEPQBKDA-AWEZNQCLSA-N	COC1=CC(=C2C(=O)C[C@H](OC2=C1)C3=CC(=C(C=C3)O)O)O	1268276	No result	Flavonoids	O-methylated flavonoids	7-O-methylated flavonoids	82830.1	53906.3	48073.2	141301	99921.3	150477	38399.1	103262	45873.7	51387.6	40071.5	66242.6	51187.4	63339.1	55539.3	2.95729e+07	2.09206e+07	1.67944e+07
8-HYDROXY-2-(DIPROPYLAMINO)TETRALIN	147.08	[M+H]+	3	FNKBVTBXFLSTPB-GFCCVEGCSA-N			No result	Tetralins		Tetralins	129738	199412	175650	1.14324e+06	2.2722e+06	2.36079e+06	131077	150663	177999	2.02569e+06	4.56991e+07	442946	115641	160608	116178	1.8151e+06	2.3874e+06	2.0968e+06
8-O-4-HYDROXYCINNAMOYLHARPAGIDE	167.07	[M+H]+	3	AZKQDXZMKREFDY-KZAOYDMLSA-N	C[C@@]1(C[C@H]([C@]2(C1C(OC=C2)O[C@H]3[C@@H]([C@H]([C@@H]([C@H](O3)CO)O)O)O)O)O)OC(=O)/C=C/C4=CC=C(C=C4)O	133053422	No result	Prenol lipids	Terpene glycosides	Iridoid O-glycosides	467896	836081	416094	1.05826e+06	1.88594e+06	1.08133e+07	136527	98193.7	64916.6	140440	155935	29960.4	143060	177374	126120	740455	699310	922199
8S-HYDROXY-4Z,6E,10Z-HEXADECATRIENOIC ACID	213.163	[M+H]+	3	KBOVKDIBOBQLRS-QCNAHCIUSA-N	CCCCC/C=C\C[C@H](/C=C/C=C\CCC(=O)O)O	5282970	No result	Fatty Acyls	Fatty acids and conjugates	Long-chain fatty acids	67388.1	51885.8	90900	968662	1.02067e+07	1.91018e+07	77500.4	86206	105582	127272	88874	67931.2	89686.2	79721	64626.8	591921	1.20037e+06	1.08787e+06
ACETOISOVANILLONE	167.07	[M+H]+	3	YLTGFGDODHXMFB-UHFFFAOYSA-N	CC(=O)C1=CC(=C(C=C1)OC)O	95693	No result	Organooxygen compounds	Carbonyl compounds	Ketones	139493	174739	164345	2.8477e+06	1.71846e+06	2.36156e+07	450177	191697	243292	134693	132237	79680.1	2.67292e+07	5.34667e+06	5.44152e+06	960606	921151	827420
ACETYL-L-THREONINE	160.06	[M-H]-	2	PEDXUVCGOLSNLQ-WUJLRWPWSA-N	C[C@H]([C@@H](C(=O)O)NC(=O)C)O	152204	No result	Carboxylic acids and derivatives	Amino acids, peptides, and analogues	Amino acids and derivatives	166371	136235	262084	29443.2	14764.4	50867	88600.7	67154	67019.2	46250.6	34496	31172.1	1.44237e+06	1.82588e+06	4.34777e+06	264700	218157	368711
ADENINE	134.046	[M-H]-	2	GFFGJBXGBJISGV-UHFFFAOYSA-N	C1=NC2=NC=NC(=C2N1)N	190	C00147	Imidazopyrimidines	Purines and purine derivatives	6-aminopurines	4.1444e+07	2.04369e+07	3.15748e+07	364198	168421	644962	598673	381337	1.64354e+06	61126.4	104777	124585	422108	674962	154490	1.97784e+06	1.41503e+07	3.93373e+06
ADENOSINE	266.089	[M-H]-	3	OIRDTQYFTABQOQ-KQYNXXCUSA-N	C1=NC(=C2C(=N1)N(C=N2)[C@H]3[C@@H]([C@@H]([C@H](O3)CO)O)O)N	60961	C00212	Purine nucleosides		Purine nucleosides	638153	752163	913186	1.204e+06	1.36476e+06	1.89528e+06	622149	877643	1.25777e+06	64169.7	75082.5	19086.3	3.07944e+06	2.89738e+06	4.03772e+06	103424	426385	210924
ADENOSINE 5'-MONOPHOSPHATE	348.069	[M+H]+	2	UDMBCSSLTHHNCD-KQYNXXCUSA-N			No result				273512	4.88636e+06	121210	3.07698e+07	5.86526e+07	3.42884e+07	2.33855e+06	774817	2.50069e+06	5.40765e+06	6.86694e+06	1.06498e+06	2.00887e+06	4.34689e+06	4.59361e+06	8.54832e+07	1.72773e+08	1.18215e+08
ADENOSINE3',5'-DIPHOSPHATE	428.034	[M+H]+	1	WHTCPDAXWFLDIH-KQYNXXCUSA-N	C1=NC(=C2C(=N1)N(C=N2)[C@H]3[C@@H]([C@@H]([C@H](O3)COP(=O)(O)O)OP(=O)(O)O)O)N	159296	C00054	Purine nucleotides	Purine ribonucleotides	Purine ribonucleoside bisphosphates	0	0	82983.9	2.28375e+06	1.44023e+07	6.01876e+06	207172	149819	209442	0	130955	0	36006.7	27637.2	52693.2	1.50673e+06	2.98374e+06	1.34916e+06
ALA-ILE	201.124	[M-H]-	3	ZSOICJZJSRWNHX-ACZMJKKPSA-N	CC[C@H](C)[C@@H](C(=O)O)NC(=O)[C@H](C)N	7408078	No result	Carboxylic acids and derivatives	Amino acids, peptides, and analogues	Peptides	92629.8	114324	114710	53633.9	45611.3	183229	7764.13	2763.72	21683.5	2135.99	12662	1494.8	1.73056e+06	936335	695278	12241.4	62552.6	37931.2
ALANINE	88.0386	[M-H]-	3	QNAYBMKLOCPYGJ-REOHCLBHSA-N			No result	Carboxylic acids and derivatives	Amino acids, peptides, and analogues	Amino acids and derivatives	1.19631e+06	1.59052e+06	886691	582462	391217	401201	548913	456632	235065	644796	187119	42498.8	278017	225599	319207	153757	193789	140260
ALANTOLACTONE	233.153	[M+H]+	3	PXOYOCNNSUAQNS-AGNJHWRGSA-N	C[C@H]1CCC[C@]2(C1=C[C@H]3[C@@H](C2)OC(=O)C3=C)C	72724	C09289	Prenol lipids	Terpene lactones	Sesquiterpene lactones	29314.8	42431.1	36162.6	450262	1.5684e+06	1.27595e+06	107832	95713.5	92081	44575.1	47844.1	27699.8	23932.3	64487.8	32748	1.14959e+07	2.40174e+07	1.7455e+07
ALLANTOIC ACID	175.046	[M-H]-	2	NUCLJNSWZCHRKL-UHFFFAOYSA-N	C(C(=O)O)(NC(=O)N)NC(=O)N	203	C00499	Carboxylic acids and derivatives	Amino acids, peptides, and analogues	Amino acids and derivatives	7.45771e+06	1.0494e+07	7.1305e+06	723740	267671	2.9568e+06	6.92698e+06	5.57967e+06	2.19442e+06	8.91404e+06	4.72378e+06	952921	1.07013e+06	1.04659e+06	4.81258e+06	1.61844e+06	2.42632e+06	1.26369e+06
ALLANTOIN	157.035	[M-H]-	2	POJWUDADGALRAB-UHFFFAOYSA-N	C1(C(=O)NC(=O)N1)NC(=O)N	204	C01551	Azoles	Imidazoles	Imidazoles	3.9029e+07	4.03424e+07	2.55127e+07	827506	199878	319063	1.31349e+06	1.23335e+06	494550	1.05157e+06	1.21412e+06	558719	8.27307e+07	9.46021e+07	1.43768e+08	273167	474461	469126
AMINOADIPATE	160.06	[M-H]-	1	OYIFNHCXNCRBQI-UHFFFAOYSA-N	C(CC(C(=O)[O-])[NH3+])CC(=O)O	469	No result	Carboxylic acids and derivatives	Amino acids, peptides, and analogues	Amino acids and derivatives	334920	416758	755286	47822.5	58562.6	231422	203131	162542	152963	120413	49567.3	27994.6	134705	318270	1.3037e+06	185595	522811	349817
AMINOISOBUTANOATE		[M-H]-	1	QCHPKSFMDHPSNR-UHFFFAOYSA-N	CC(CN)C(=O)O	25201103	C05145	Carboxylic acids and derivatives	Amino acids, peptides, and analogues	Amino acids and derivatives	7.52411e+06	8.69732e+06	7.71788e+06	1.33772e+06	1.14213e+06	1.79772e+06	1.23918e+06	550235	561186	6.52895e+06	4.61923e+06	1.0589e+06	2.06101e+06	2.00885e+06	2.65953e+06	1.15713e+06	1.96331e+06	1.35547e+06
APOCYNIN	167.07	[M+H]+	3	DFYRUELUNQRZTB-UHFFFAOYSA-N	CC(=O)C1=CC(=C(C=C1)O)OC	2214	C11380	Organooxygen compounds	Carbonyl compounds	Ketones	175214	206488	260517	1.59458e+06	4.15751e+06	7.87046e+06	85992.5	99167.8	90183.7	156886	145168	68227.1	2.63954e+06	1.24237e+06	850382	1.05574e+06	1.02155e+06	828293
ARABITOL	151.06	[M-H]-	1	HEBKCHPVOIAQTA-IMJSIDKUSA-N	C([C@@H](C([C@H](CO)O)O)O)O	439255	C00532	Organooxygen compounds	Carbohydrates and carbohydrate conjugates	Sugar alcohols	98093	85031.9	37580.9	109098	126786	129446	133876	464188	265313	218355	174641	40064.5	600955	498343	824621	1.10898e+06	1.18294e+06	1.05282e+06
ARGININE	173.103	[M-H]-	1	ODKSFYDXXFIFQN-BYPYZUCNSA-N	C(C[C@@H](C(=O)[O-])N)C[NH+]=C(N)N	6322	C00062	Carboxylic acids and derivatives	Amino acids, peptides, and analogues	Amino acids and derivatives	7.45875e+06	2.26134e+07	1.08691e+07	1.39091e+06	1.19364e+06	1.74253e+06	1.51584e+06	6.26202e+07	3.03796e+06	1.74826e+07	2.72144e+06	1.4387e+06	2.90984e+06	3.81775e+06	796270	1.4752e+06	1.57996e+07	6.9669e+06
ARGININOSUCCINIC ACID	273.118	[M+H]+	2	KDZOASGQNOPSCU-WDSKDSINSA-N	C(C[C@@H](C(=O)O)N)CNC(=N[C@@H](CC(=O)O)C(=O)O)N	16950	C03406	Carboxylic acids and derivatives	Amino acids, peptides, and analogues	Amino acids and derivatives	41393.5	0	121129	5.79385e+06	3.92693e+06	3.99044e+06	1.83311e+06	2.25434e+06	1.19541e+06	3.38681e+06	359138	81714	250924	395598	320878	2.88474e+06	6.36666e+06	6.86803e+06
A-SANTAL-10-EN-12-OIC ACID	217.158	[M+H]+	3	NZSCHTYUGUVLHG-YZHDLEJUSA-N	C/C(=C\CC[C@@]1(C2C[C@H]3C1([C@H]3C2)C)C)/C(=O)O	25837663	No result	Prenol lipids	Sesquiterpenoids	Sesquiterpenoids	22628.1	10033.2	10099	537945	499567	741745	128601	66351.2	61847.3	17798.2	12774.7	8873.25	15867.6	18263.8	8435.77	1.04756e+07	4.5638e+07	3.26766e+07
ASIATICACID	487.342	[M-H]-	1	JXSVIVRDWWRQRT-UYDOISQJSA-N	C[C@@H]1CC[C@@]2(CC[C@@]3(C(=CC[C@H]4[C@]3(CC[C@@H]5[C@@]4(C[C@H]([C@@H]([C@@]5(C)CO)O)O)C)C)[C@@H]2[C@H]1C)C)C(=O)O	119034	C08617	Prenol lipids	Triterpenoids	Triterpenoids	0	0	10623.2	24654.5	6426.3	87391.7	0	19575.6	0	0	3163.12	9054.79	0	29766.4	0	6.01912e+07	1.96966e+07	2.09521e+07
ASPARAGINE	131.045	[M-H]-	1	DCXYFEDJOCDNAF-REOHCLBHSA-N	C([C@@H](C(=O)[O-])[NH3+])C(=O)N	6267	C00152	Carboxylic acids and derivatives	Amino acids, peptides, and analogues	Amino acids and derivatives	3.29425e+08	4.13608e+08	5.89029e+07	6.01253e+06	1.45854e+06	7.55433e+06	1.77925e+07	1.08126e+07	4.54571e+06	1.2795e+07	7.39945e+06	2.44754e+06	1.94891e+06	2.4771e+06	1.05337e+06	1.0738e+06	2.10338e+06	1.56841e+06
ASPARTIC ACID	132.029	[M-H]-	2	CKLJMWTZIZZHCS-REOHCLBHSA-N	C([C@@H](C(=O)O)N)C(=O)O	5960	C00049	Carboxylic acids and derivatives	Amino acids, peptides, and analogues	Amino acids and derivatives	8.75236e+06	1.36287e+07	8.39875e+06	3.34802e+06	1.50719e+06	2.27982e+06	2.9484e+06	4.63142e+06	2.23384e+06	6.02754e+06	1.39377e+06	471666	2.48128e+06	1.692e+06	2.27838e+06	996788	1.6929e+06	1.41883e+06
ASPERFURAN	139.039	[M+H]+	3	WTFIFQXTQCYJKU-JWVODRKRSA-N	C/C=C/C=C/[C@H]1CC2=C(O1)C(=CC(=C2)O)O	11969970	No result	Coumarans		Coumarans	656094	359122	2.17852e+06	1.78122e+06	4.58005e+06	8.857e+06	183528	117850	116428	125127	82691.3	46909	60485	114808	68889.2	1.75732e+06	2.1343e+06	2.43209e+06
AZELAIC ACID	189.112	[M+H]+	2	BDJRBEYXGGNYIS-UHFFFAOYSA-N	[H+].[H+].C(CCCC(=O)[O-])CCCC(=O)[O-]	2266	C08261	Fatty Acyls	Fatty acids and conjugates	Medium-chain fatty acids	49120.2	38829.9	19361.1	345510	314852	1.2197e+06	41878.8	27540.3	39197.6	50282.2	68159.3	32988.3	199706	870324	795125	147738	16872.4	199972
BENZOYLPAEONILFLORIN	267.086	[M+H]+	2	LATYEZNGPQKAIK-HRCYFWENSA-N	C[C@]12C[C@@]3([C@@H]4C[C@]1([C@@]4([C@H](O2)O3)COC(=O)C5=CC=CC=C5)O[C@H]6[C@@H]([C@H]([C@@H]([C@H](O6)COC(=O)C7=CC=CC=C7)O)O)O)O	21631106	No result	Prenol lipids	Terpene glycosides	Terpene glycosides	2.3793e+06	4.52763e+06	7.65905e+06	2.38936e+06	353576	890702	25190.2	25447.9	10557.4	16327.6	35088.2	6051.48	4129.68	162553	4609.68	429404	143552	0
BENZYL 6-O-(4-CARBOXY-3-HYDROXY-3-METHYLBUTANOYL)-.BETA.-D-GLUCOPYRANOSIDE	413.146	[M-H]-	4	undefined			No result				5581.22	8536.18	4836.3	1.16312e+06	1.07713e+06	762419	0	1495.99	7970.1	35026.1	29252.2	23164.1	0	22474	0	16167.8	32216.6	17486.5
BITHIONOL	162.953	[M-H]-	3	JFIOVJDNOJYLKP-UHFFFAOYSA-N	C1=C(C=C(C(=C1SC2=C(C(=CC(=C2)Cl)Cl)O)O)Cl)Cl	2406	C07967	Thioethers	Aryl thioethers	Diarylthioethers	0	0	3567.01	4.84705e+06	5.36958e+06	9.66843e+06	899835	581973	1.60773e+06	10503.4	29452.9	26723.8	346245	436754	351092	1.11917e+06	469449	765317
BUTHIONINE SULFOXIMINE	102.055	[M+H]+	2	KJQFBVYMGADDTQ-UHFFFAOYSA-N	CCCCS(=N)(=O)CCC(C(=O)[O-])[NH3+]	21157	C04543	Carboxylic acids and derivatives	Amino acids, peptides, and analogues	Amino acids and derivatives	2.91222e+07	3.74148e+07	3.49812e+07	7.85272e+07	3.0044e+08	4.07606e+08	2.61181e+07	3.65663e+07	1.27719e+07	7.84003e+07	5.61985e+07	1.17434e+07	3.75561e+07	4.05934e+07	8.1945e+07	2.92388e+08	4.09043e+08	3.72194e+08
CAFFEIC ACID	179.034	[M-H]-	2	QAIPRVGONGVQAS-DUXPYHPUSA-N	C1=CC(=C(C=C1/C=C/C(=O)O)O)O	689043	C01197	Cinnamic acids and derivatives	Hydroxycinnamic acids and derivatives	Hydroxycinnamic acids	179880	0	33656.6	164614	146011	460106	71897.5	303876	25398.2	57848.4	36773.5	88598.7	9570.74	111343	65160.5	4.1482e+07	2.6153e+07	2.49546e+07
CHOLINE CHLORIDE	104.107	[M+H]+	2	SGMZJAMFUVOLNK-UHFFFAOYSA-M	C[N+](C)(C)CCO.[Cl-]	6209	No result	Organonitrogen compounds	Quaternary ammonium salts	Cholines	2.5939e+08	1.48917e+08	3.42359e+08	3.39202e+09	1.28552e+10	1.2529e+10	6.31083e+08	6.11228e+08	5.76869e+08	4.91535e+08	4.28715e+08	1.47713e+08	5.96263e+08	5.36513e+08	4.80956e+08	3.51613e+09	7.83511e+09	3.98975e+09
CIS-4-HYDROXY-D-PROLINE	130.049	[M-H]-	1	PMMYEEVYMWASQN-QWWZWVQMSA-N	C1[C@H](C[NH2+][C@H]1C(=O)[O-])O	6971279	C03440	Carboxylic acids and derivatives	Amino acids, peptides, and analogues	Amino acids and derivatives	376098	356969	654601	123142	86260.8	258302	86968.9	129505	73193.3	114856	109321	67742.7	173814	227037	349114	344533	805345	434831
CIS-JASMONE	165.127	[M+H]+	3	XMLSXPIVAXONDL-PLNGDYQASA-N	CC/C=C\CC1=C(CCC1=O)C	1549018	C08490	Organooxygen compounds	Carbonyl compounds	Ketones	176205	182974	229009	7.04735e+06	9.27804e+06	4.24714e+07	139691	175815	173942	219161	218253	136990	178900	319598	135832	1.53107e+06	2.32307e+06	2.27414e+06
CITRATE	191.019	[M-H]-	2	KRKNYBCHXYNGOX-UHFFFAOYSA-K	C(C(=O)[O-])C(CC(=O)[O-])(C(=O)[O-])O	31348	No result	Carboxylic acids and derivatives	Tricarboxylic acids and derivatives	Tricarboxylic acids and derivatives	4.18369e+06	3.1142e+06	2.85531e+06	5.25859e+06	1.3641e+07	7.71946e+06	2.19702e+06	524075	903388	2.87144e+06	2.41576e+06	237151	1.86431e+06	2.37254e+06	2.10118e+06	2.07223e+06	1.7615e+06	939194
CITRIC ACID	191.019	[M-H]-	2	KRKNYBCHXYNGOX-UHFFFAOYSA-N	C(C(=O)O)C(CC(=O)O)(C(=O)O)O	311	C00158	Carboxylic acids and derivatives	Tricarboxylic acids and derivatives	Tricarboxylic acids and derivatives	2.92837e+06	2.11242e+06	3.1203e+06	5.92659e+06	1.01118e+07	1.11435e+07	2.08422e+06	270802	430554	2.78107e+06	2.54549e+06	319468	1.86431e+06	2.37254e+06	2.34172e+06	3.6413e+06	1.98089e+06	1.5274e+06
CITROSIDE A OR B	207.137	[M+H]+	3	XTODSGVDHGMKSN-SIEIHWOKSA-N			No result	Prenol lipids	Terpene glycosides	Terpene glycosides	117589	131631	118362	1.29616e+07	4.42787e+07	2.69205e+07	190905	123074	158666	196263	127183	95156.5	282460	688579	412523	570042	674137	513729
CITRULLINE	174.087	[M-H]-	1	RHGKLRLOHDJJDR-BYPYZUCNSA-N	C(C[C@@H](C(=O)[O-])[NH3+])CNC(=O)N	9750	C00327	Carboxylic acids and derivatives	Amino acids, peptides, and analogues	Amino acids and derivatives	0	130994	114799	40756.9	11619	101782	55217.4	2.3149e+06	31785.9	995246	142446	71193	138637	154700	188025	10473.9	129518	37910.1
CONIFERALDEHYDE	179.07	[M+H]+	3	DKZBBWMURDFHNE-NSCUHMNNSA-N	COC1=C(C=CC(=C1)/C=C/C=O)O	5280536	C02666	Phenols	Methoxyphenols	Methoxyphenols	83411.9	159916	270158	1.32132e+07	4.78318e+07	2.02294e+07	398553	293553	172875	2.03637e+06	3.33624e+06	234429	56278.4	243271	75991.5	8.86813e+06	5.67765e+06	3.49499e+06
CONIFERYL ALCOHOL	163.075	[M+Na]+	3	JMFRWRFFLBVWSI-NSCUHMNNSA-N	COC1=C(C=CC(=C1)/C=C/CO)O	1549095	C00590	Phenols	Methoxyphenols	Methoxyphenols	1.46086e+06	4.19391e+06	1.56077e+06	7.16825e+07	1.30732e+08	1.20427e+08	308497	183189	117003	8.57816e+07	2.83834e+08	2.15236e+07	326697	2.31214e+06	287883	1.11175e+06	5.67809e+06	2.92869e+06
COROSOLIC ACID	409.346	[M+H]+	3	HFGSQOYIOKBQOW-ZSDYHTTISA-N	C[C@@H]1CC[C@@]2(CC[C@@]3(C(=CC[C@H]4[C@]3(CC[C@@H]5[C@@]4(C[C@H]([C@@H](C5(C)C)O)O)C)C)[C@@H]2[C@H]1C)C)C(=O)O	6918774	No result	Prenol lipids	Triterpenoids	Triterpenoids	0	0	0	681948	0	0	0	0	0	0	0	0	1994.21	108198	0	3.80421e+08	6.07674e+08	3.33841e+08
COUMARIN	147.044	[M+H]+	1	ZYGHJZDHTFUPRJ-UHFFFAOYSA-N	C1=CC=C2C(=C1)C=CC(=O)O2	323	C05851	Coumarins and derivatives		Coumarins and derivatives	18266.4	0	21064.6	6.64823e+06	6.27672e+06	5.03423e+07	14453.1	25172.9	16505	34567.8	38972.6	13805	43034.4	30699	0	445676	1.30364e+06	682601
CURCUMIN	117.033	[M+H]+	3	VFLDPWHFBUODDF-FCXRPNKRSA-N	COC1=C(C=CC(=C1)/C=C/C(=O)CC(=O)/C=C/C2=CC(=C(C=C2)O)OC)O	969516	No result	Diarylheptanoids	Linear diarylheptanoids	Curcuminoids	0	0	0	325769	179418	320492	0	5348.79	6708.9	0	0	0	0	18400.8	0	2.55648e+07	7.85557e+07	3.86224e+07
CYCLIC AMP	328.046	[M-H]-	1	IVOMOUWHDPKRLL-KQYNXXCUSA-N	C1[C@@H]2[C@H]([C@H]([C@@H](O2)N3C=NC4=C(N=CN=C43)N)O)OP(=O)(O1)O	6076	C00575	Purine nucleotides	Cyclic purine nucleotides	3',5'-cyclic purine nucleotides	39701.8	63458.7	40337	0	12659.4	0	33476.2	40072.8	58108.4	2882.53	2144.2	0	385835	140310	355641	19784.1	60331	32569.7
CYSTATHIONINE	221.06	[M-H]-	1	ILRYLPWNYFXEMH-WHFBIAKZSA-N	C(CSC[C@@H](C(=O)[O-])[NH3+])[C@@H](C(=O)[O-])[NH3+]	439258	C02291	Carboxylic acids and derivatives	Amino acids, peptides, and analogues	Amino acids and derivatives	255179	62900.1	702565	2571.55	3523.43	4974.21	0	0	3403.81	0	0	2259.19	2650.47	0	3944.56	0	4053.24	5109.13
CYSTEIC ACID	167.996	[M-H]-	3	XVOYSCVBGLVSOL-UHFFFAOYSA-N	C(C(C(=O)O)N)S(=O)(=O)O	25701	No result	Carboxylic acids and derivatives	Amino acids, peptides, and analogues	Amino acids and derivatives	944704	970609	848728	18384	12502.2	25810	755154	400168	345998	102079	131409	30776.1	44570.2	54639.8	90377.7	30310.5	98349.7	81590.7
CYTIDINEMONOPHOSPHATE	324.058	[M+H]+	1	IERHLVCPSMICTF-XVFCMESISA-N	C1=CN(C(=O)N=C1N)[C@H]2[C@@H]([C@@H]([C@H](O2)COP(=O)(O)O)O)O	6131	C00055	Pyrimidine nucleotides	Pyrimidine ribonucleotides	Pyrimidine ribonucleoside monophosphates	2868.99	138946	108699	326857	639282	910595	143615	166633	203651	35966.7	0	17764.5	584546	404856	346399	2.6654e+06	4.70432e+06	4.0648e+06
D-(+)-GLUCOSAMINE HYDROCHLORIDE	180.088	[M+H]+	3	QKPLRMLTKYXDST-NSEZLWDYSA-N			No result	Organooxygen compounds	Carbohydrates and carbohydrate conjugates	Monosaccharides	296017	265150	515764	3.05402e+06	1.74244e+07	1.98172e+07	93598	63562.5	31335.5	1.63705e+06	537756	57934	768391	1.34587e+06	547719	3.31903e+06	4.98318e+06	3.37866e+06
D-(+)-TREHALOSE	325.112	[M+H]+	2	HDTRYLNUVZCQOY-LIZSDCNHSA-N			No result				24276	49019	47884.8	2.64954e+06	9.01157e+06	4.09476e+06	30509.5	8410.15	8032.76	256971	305252	30483	302426	1.79559e+06	1.19595e+06	0	0	0
D-2-AMINOADIPIC ACID	162.076	[M+H]+	3	OYIFNHCXNCRBQI-SCSAIBSYSA-N	C(C[C@H](C(=O)O)N)CC(=O)O	165627	No result	Carboxylic acids and derivatives	Amino acids, peptides, and analogues	Amino acids and derivatives	1.76095e+06	1.25106e+06	2.24092e+06	9.80692e+06	2.35563e+07	4.11662e+07	4.56481e+06	2.02849e+06	2.25328e+06	1.69538e+06	1.95675e+06	523864	2.6861e+06	4.5483e+06	2.54811e+06	4.6067e+07	6.19778e+07	5.45008e+07
D-ASPARAGINE	113.034	[M-H]-	2	DCXYFEDJOCDNAF-UWTATZPHSA-N	C([C@H](C(=O)O)N)C(=O)N	439600	C01905	Carboxylic acids and derivatives	Amino acids, peptides, and analogues	Amino acids and derivatives	7.62598e+07	9.67447e+07	1.36706e+07	1.28408e+06	339136	1.6091e+06	4.09342e+06	2.43828e+06	951022	2.87409e+06	1.66102e+06	539243	446232	568572	283060	301430	587786	397887
D-ASPARTIC ACID	132.029	[M-H]-	2	CKLJMWTZIZZHCS-UWTATZPHSA-N	C([C@H](C(=O)[O-])[NH3+])C(=O)O	139148725	C00402	Carboxylic acids and derivatives	Amino acids, peptides, and analogues	Amino acids and derivatives	1.49419e+07	1.95568e+07	1.20049e+07	7.9799e+06	5.55033e+06	5.4968e+06	6.65208e+06	6.30236e+06	2.92525e+06	8.4935e+06	2.42338e+06	620488	3.73958e+06	2.83851e+06	4.32408e+06	1.91791e+06	2.07118e+06	1.84664e+06
DECAHYDRONAPHTHALENE-2-CARBOXYLIC ACID	137.132	[M+H]+	3	MYVFQFVSXKPBEM-UHFFFAOYSA-N	C1CCC2CC(CCC2C1)C(=O)O	656885	C14113	Carboxylic acids and derivatives	Carboxylic acids	Carboxylic acids	60381.2	82789.8	89775.5	402593	1.08289e+06	650418	64192.4	38722	60842.9	78188.6	45805.6	26328.1	10915.1	37820.7	49213.3	7.54862e+06	8.30978e+06	6.48965e+06
DEHYDRO-L-(+)-ASCORBIC ACID DIMER	142.997	[M-H]-	2	MUYNUOXIHSNESP-UHFFFAOYSA-N			No result				3.84766e+06	4.92589e+06	4.08241e+06	6.25278e+06	8.16576e+06	5.09566e+06	1.19154e+06	1.50808e+06	2.81527e+06	233937	2.25716e+06	179932	3.47332e+06	2.49932e+06	5.93354e+06	1.86564e+06	1.73924e+06	1.55219e+06
DEOXYADENOSINE	252.109	[M+H]+	1	OLXZPDWKRNYJJZ-RRKCRQDMSA-N	C1[C@@H]([C@H](O[C@H]1N2C=NC3=C(N=CN=C32)N)CO)O	13730	C00559	Purine nucleosides	Purine 2'-deoxyribonucleosides	Purine 2'-deoxyribonucleosides	777861	258446	407670	30475.5	3.0857e+06	4.00682e+06	210927	224997	195068	286003	150603	97074.7	1.35885e+06	2.21897e+06	1.43068e+06	1.60068e+06	1.83435e+06	2.82767e+06
DEOXYGUANOSINE	268.103	[M+H]+	1	YKBGVTZYEHREMT-KVQBGUIXSA-N	C1[C@@H]([C@H](O[C@H]1N2C=NC3=C2N=C(NC3=O)N)CO)O	135398592	C00330	Purine nucleosides	Purine 2'-deoxyribonucleosides	Purine 2'-deoxyribonucleosides	3.50369e+06	4.46957e+06	9.48262e+06	4.12274e+07	1.69966e+08	1.8154e+08	4.01469e+06	4.35165e+06	7.75327e+06	972895	762194	261260	1.27149e+07	1.33747e+07	1.63916e+07	7.3768e+06	1.68675e+07	1.15225e+07
DEOXYRIBOSE	157.049	[M+H]+	1	PDWIQYODPROSQH-WISUUJSJSA-N	C1[C@H]([C@@H](O[C@@H]1O)CO)O	22833604	No result	Organooxygen compounds	Carbohydrates and carbohydrate conjugates	Monosaccharides	86882.2	118111	177995	8.39296e+06	2.92749e+07	1.76855e+07	896267	125452	270908	106075	162946	131047	4.44029e+06	1.7443e+06	4.03854e+06	1.12064e+07	1.28118e+07	1.22813e+07
DEOXYURIDINE	227.067	[M-H]-	1	MXHRCPNRJAMMIM-SHYZEUOFSA-N	C1[C@@H]([C@H](O[C@H]1N2C=CC(=O)NC2=O)CO)O	13712	C00526	Pyrimidine nucleosides	Pyrimidine 2'-deoxyribonucleosides	Pyrimidine 2'-deoxyribonucleosides	3083.5	2151.23	2434.21	9905	1130.71	2730.54	2411.94	10863.4	2717.6	4077.42	3859.87	2614.84	56100.1	700389	47693.2	2260.04	923.538	9268.4
D-ERYTHRO-IMIDAZOLYLGLYCEROL PHOSPHATE	111.055	[M+H]+	2	HFYBTHCYPKEDQQ-RITPCOANSA-N	C1=C(NC=N1)[C@@H]([C@@H](COP(=O)(O)O)O)O	440431	C04666	Organic phosphoric acids and derivatives	Phosphate esters	Alkyl phosphates	353156	340288	373195	2.58515e+06	3.48317e+06	7.28678e+06	174289	122350	96092.3	1.4915e+06	220942	79469.3	9701.19	73805.8	52600.3	2.58177e+07	6.30874e+07	2.75153e+07
DESETHYLATRAZINE	188.07	[M+H]+	3	DFWFIQKMSFGDCQ-UHFFFAOYSA-N	CC(C)NC1=NC(=NC(=N1)N)Cl	22563	C06559	Triazines	Aminotriazines	1,3,5-triazine-2,4-diamines	2.0569e+06	6.7136e+06	3.36744e+06	3.54999e+06	8.94874e+06	8.5306e+06	534493	550250	636866	1.02572e+06	747439	408868	417731	426077	391577	4.49841e+06	6.29948e+06	4.45817e+06
D-FRUCTOSE	127.039	[M+H]+	2	BJHIKXHVCXFQLS-UYFOZJQFSA-N	C([C@H]([C@H]([C@@H](C(=O)CO)O)O)O)O	5984	C10906	Organooxygen compounds	Carbohydrates and carbohydrate conjugates	Monosaccharides	1.18903e+08	1.17223e+08	1.28505e+08	6.36927e+08	2.18679e+09	2.11049e+09	3.80692e+07	2.01662e+07	5.93652e+07	2.86971e+07	9.48706e+07	1.91219e+07	1.16193e+08	9.29056e+07	8.61334e+07	1.7288e+09	1.57694e+09	1.91874e+09
D-GLUCOSAMINE-6-PHOSPHATE SODIUM SALT	260.053	[M+H]+	3	XTXCKRQPOHPMNY-UHFFFAOYSA-N	C(C(C(C(C(C=O)N)O)O)O)OP(=O)(O)O.[Na]	16219416	No result	Organooxygen compounds	Carbohydrates and carbohydrate conjugates	Monosaccharides	7831.94	19893.1	46261.6	696854	1.51853e+06	1.12604e+06	4.09572e+06	4.06965e+06	868016	0	0	11497.9	5222.97	33358.6	0	1.23848e+06	1.30474e+06	1.03373e+06
D-GLUCOSE-6-PHOSPHATE SODIUM SALT	259.022	[M-H]-	3	ZALKNDISPIVVKC-WYRLRVFGSA-M			No result				1.85492e+06	1.69664e+06	1.83637e+06	1.33956e+06	1.43649e+06	2.70107e+06	631256	547521	672208	469342	736960	194439	1.88934e+06	1.12388e+06	1.30519e+06	1.71761e+06	2.46715e+06	2.02716e+06
D-GLUCURONIC ACID	141.018	[M+H]+	2	AEMOLEFTQBMNLQ-AQKNRBDQSA-N	[C@@H]1([C@@H]([C@H](OC([C@@H]1O)O)C(=O)O)O)O	94715	C00191	Organooxygen compounds	Carbohydrates and carbohydrate conjugates	Sugar acids and derivatives	7.27343e+06	3.17169e+06	4.25418e+06	5.27649e+06	2.16111e+07	1.32534e+07	74890.4	45291.4	38792.4	49041.2	71925.6	45668.3	17004.5	455073	21763.9	895956	263343	1.06027e+06
DIALLYLDIMETHYLAMMONIUM CATION	126.128	[M+H]+	3	YIOJGTBNHQAVBO-UHFFFAOYSA-N	C[N+](C)(CC=C)CC=C	33287	No result	Organonitrogen compounds	Quaternary ammonium salts	Tetraalkylammonium salts	319965	315843	1.00746e+06	7.56302e+06	2.10705e+07	1.42909e+07	1.1648e+06	1.05556e+06	865130	92622.2	83171.4	120118	3.00512e+06	4.03232e+06	2.5361e+06	1.41814e+07	3.14132e+07	2.05816e+07
DIISOPROPYL PHOSPHATE	139.015	[M-H]-	2	WZPMZMCZAGFKOC-UHFFFAOYSA-M	CC(C)OP(=O)([O-])OC(C)C	21884945	No result	Organic phosphoric acids and derivatives	Phosphate esters	Alkyl phosphates	486309	216619	2.53914e+06	486212	410487	1.48719e+06	93914.5	116908	131147	112207	82027	105784	900212	640906	1.20126e+06	204514	817964	309288
DIMETHYL 4-HYDROXY-4-METHYL-2-(3-NITROPHENYL)-6-OXO-1,3-CYCLOHEXANEDICARBOXYLATE	125.023	[M-H]-	4	undefined			No result				49542.1	41438.9	34909	1.85264e+06	1.94309e+06	1.10532e+06	34891.4	52126.6	32319.4	151231	80519.2	56944.7	44430.3	59088.9	56382.3	71902.4	46166.6	50069
DIMETHYL ADIPATE	111.044	[M+H]+	2	UDSFAEKRVUSQDD-UHFFFAOYSA-N	COC(=O)CCCCC(=O)OC	12329	C14570	Fatty Acyls	Fatty acid esters	Fatty acid methyl esters	382483	450519	739938	1.42595e+07	2.44308e+07	2.31688e+07	182358	159075	200120	1.6612e+07	7.75753e+06	1.32617e+06	8.626e+06	1.4718e+07	1.20792e+07	1.72864e+07	3.09948e+07	1.97446e+07
DI-P-COUMAROYLPUTRESCINE	235.144	[M+H]+	3	RYLIRGXRKITDFZ-FNCQTZNRSA-N			No result	Cinnamic acids and derivatives	Hydroxycinnamic acids and derivatives	Coumaric acids and derivatives	97291	48672.9	50605.1	565957	797528	1.39136e+06	148236	149997	131215	207837	127627	75746	1.4189e+06	2.98985e+06	909830	1.57647e+06	1.91734e+06	1.76557e+06
DL-.ALPHA.-PHENYLGLYCINE	135.044	[M+H]+	3	ZGUNAGUHMKGQNY-UHFFFAOYSA-N	C1=CC=C(C=C1)C(C(=O)O)N	3866	No result	Carboxylic acids and derivatives	Amino acids, peptides, and analogues	Amino acids and derivatives	74358.9	69288.7	3892.3	1.36315e+06	2.08456e+06	1.98722e+06	75534.1	107435	87684.8	184253	108947	72232	52191.8	151334	63134.7	2.24238e+08	4.25199e+08	3.61681e+08
DL-2,3-DIAMINOPROPIONIC ACID	88.0396	[M+H]+	3	PECYZEOJVXMISF-UHFFFAOYSA-N	C(C(C(=O)[O-])N)[NH3+]	25201556	C06393	Carboxylic acids and derivatives	Amino acids, peptides, and analogues	Amino acids and derivatives	117513	93957.2	109781	860886	1.72649e+06	1.31182e+06	1.11767e+06	1.14726e+06	354995	95348.4	68232.8	35337.6	38758.3	78622.9	52143.4	604893	1.13953e+06	882898
D-MYO-INOSITOL-4-PHOSPHATE	259.022	[M-H]-	3	INAPMGSXUVUWAF-GFWFORPUSA-N	[C@H]1([C@H](C([C@H]([C@H](C1O)O)O)OP(=O)(O)O)O)O	440043	No result	Organooxygen compounds	Alcohols and polyols	Cyclic alcohols and derivatives	278211	237699	188582	339980	649925	617011	166486	167422	174459	111963	144809	97848.9	335300	230187	283662	322966	641503	420151
DOCOSAN-1-AMINE	326.377	[M+H]+	3	YWKXHALXKXWNJB-UHFFFAOYSA-N	CCCCCCCCCCCCCCCCCCCCCCN.CCCCCCCCCCCCCCCCCCCCCCN	88463144	No result	Organonitrogen compounds	Amines	Primary amines	3.75088e+06	1.26446e+06	1.39474e+06	9.6837e+06	1.85007e+07	3.23864e+07	5.57571e+07	8.67407e+06	8.2873e+06	1.3536e+07	1.02769e+07	1.35445e+07	3.00139e+07	8.25874e+06	6.1875e+06	6.78545e+07	1.56805e+07	1.26509e+07
DOPAMINE	137.059	[M+H]+	2	VYFYYTLLBUKUHU-UHFFFAOYSA-N	C1=CC(=C(C=C1CCN)O)O	681	C03758	Phenols	Benzenediols	Catechols	321129	667689	342593	3.39546e+07	7.12172e+07	9.37527e+07	362755	217328	218347	3.60136e+06	3.3366e+06	415576	3.11101e+06	1.95714e+06	4.00037e+06	4.25708e+08	2.60938e+08	2.06014e+08
D-ORNITHINE	131.081	[M-H]-	1	AHLPHDHHMVZTML-SCSAIBSYSA-N	C(C[C@H](C(=O)O)N)CN	71082	C00515	Carboxylic acids and derivatives	Amino acids, peptides, and analogues	Amino acids and derivatives	3.60101e+06	1.15542e+07	5.28093e+06	659257	590961	854071	744692	3.37191e+07	1.39519e+06	8.78401e+06	1.30542e+06	672817	1.3575e+06	1.85139e+06	390624	698776	8.06765e+06	3.54387e+06
D-PIPECOLINIC ACID	130.086	[M+H]+	2	HXEACLLIILLPRG-RXMQYKEDSA-N	C1CCN[C@H](C1)C(=O)O	736316	No result	Carboxylic acids and derivatives	Amino acids, peptides, and analogues	Amino acids and derivatives	5.30157e+07	1.66931e+07	3.66001e+07	4.2724e+08	7.87135e+09	2.08664e+09	6.27637e+06	2.76836e+06	2.32879e+06	2.32669e+06	3.13193e+06	8.95456e+06	5.01138e+06	2.25852e+07	3.58038e+06	1.18005e+09	5.16608e+09	4.76673e+09
D-PSICOSE	127.039	[M+H]+	3	LKDRXBCSQODPBY-JDJSBBGDSA-N	C1[C@H]([C@H]([C@H](C(O1)(CO)O)O)O)O	441036	C06468	Organooxygen compounds	Carbohydrates and carbohydrate conjugates	Monosaccharides	1.00427e+06	701152	3.86323e+06	1.17359e+07	4.0466e+07	2.19116e+07	2.72278e+06	1.8999e+06	2.64863e+06	1.6679e+06	2.87985e+06	407886	731259	1.41197e+06	2.44148e+06	1.79026e+07	1.72301e+08	1.07746e+08
D-PYROGLUTAMIC ACID	130.05	[M+H]+	2	ODHCTXKNWHHXJC-GSVOUGTGSA-N	C1CC(=O)N[C@H]1C(=O)O	439685	C02237	Carboxylic acids and derivatives	Amino acids, peptides, and analogues	Amino acids and derivatives	5.84274e+07	6.35856e+07	2.39031e+08	1.48312e+08	2.21164e+08	1.50419e+08	2.98322e+06	1.097e+06	1.20245e+06	6.43671e+07	1.58827e+08	3.30046e+07	1.18508e+07	2.06137e+07	2.66824e+06	8.82457e+07	2.16648e+08	1.2389e+08
D-SACCHARIC ACID 1,4-LACTONE	191.019	[M-H]-	3	XECPAIJNBXCOBO-MMPJQOAZSA-N	[C@H]1([C@H](C(=O)O[C@@H]1[C@@H](C(=O)O)O)O)O	122306	No result	Lactones	Gamma butyrolactones	Gamma butyrolactones	2.29428e+06	1.80271e+06	739298	632402	1.05137e+07	1.64596e+06	91007.2	81122.4	54908.2	513859	441004	174985	139007	229656	205637	348317	714115	259699
EPIGALLOCATECHIN	307.082	[M+H]+	3	XMOCLSLCDHWDHP-IUODEOHRSA-N	C1[C@H]([C@H](OC2=CC(=CC(=C21)O)O)C3=CC(=C(C(=C3)O)O)O)O	72277	C12136	Flavonoids	Flavans	Flavan-3-ols	4.12186e+06	2.77729e+06	6.46915e+06	6.22768e+07	2.44999e+08	2.43511e+08	7.52324e+06	0	15990.7	138844	1.06715e+06	236534	3.97782e+06	1.06345e+07	7.47226e+06	1.51783e+07	3.30784e+07	1.91882e+07
ERYTHRITOL	145.049	[M+H]+	1	UNXHWFMMPAWVPI-ZXZARUISSA-N	C([C@H]([C@H](CO)O)O)O	222285	C00503	Organooxygen compounds	Carbohydrates and carbohydrate conjugates	Sugar alcohols	8.70826e+07	9.51742e+07	1.08434e+08	5.54445e+08	1.81197e+09	1.79361e+09	4.24041e+06	1.60323e+06	5.53927e+06	2.33724e+06	8.67372e+07	2.0811e+07	1.01563e+08	7.70913e+07	8.74431e+07	1.6425e+09	1.56915e+09	1.94006e+09
ESCALINE	181.085	[M+H]+	3	RHOGRSKNWDNCDN-UHFFFAOYSA-N	CCOC1=C(C=C(C=C1OC)CCN)OC	38240	No result	Benzene and substituted derivatives	Methoxybenzenes	Dimethoxybenzenes	250576	163710	211762	6.86697e+06	1.26619e+07	1.99118e+07	843635	494225	861071	104643	85056.8	34030.9	387215	297688	165571	6.19831e+06	6.49514e+06	4.14889e+06
ETHYL ACETOACETATE	131.07	[M+H]+	2	XYIBRDXRRQCHLP-UHFFFAOYSA-N	CCOC(=O)CC(=O)C	8868	C03500	Keto acids and derivatives	Beta-keto acids and derivatives	Beta-keto acids and derivatives	36309.1	12717.4	1641.8	509551	1.64921e+06	1.06139e+06	53738.7	19414.8	45578.4	662294	676449	107361	37060.3	83205.4	108091	1.01792e+07	1.75981e+07	1.22726e+07
ETHYL HYDROGEN MALONATE	105.018	[M+H]+	2	HGINADPHJQTSKN-UHFFFAOYSA-N	CCOC(=O)CC(=O)O	70615	No result	Carboxylic acids and derivatives	Dicarboxylic acids and derivatives	Dicarboxylic acids and derivatives	5.01387e+06	2.31932e+06	1.3985e+07	2.53092e+08	1.0946e+09	4.58082e+08	9.73877e+06	5.2957e+06	2.9002e+06	4.94985e+07	1.84543e+07	3.51371e+06	141068	5.19198e+06	0	4.22478e+08	8.81e+08	4.9717e+08
FERULIC ACID METHYL ESTER	177.054	[M+H]+	3	AUJXJFHANFIVKH-GQCTYLIASA-N	COC1=C(C=CC(=C1)/C=C/C(=O)OC)O	5357283	No result	Cinnamic acids and derivatives	Hydroxycinnamic acids and derivatives	Coumaric acids and derivatives	67912.9	57476.6	22537.7	4.129e+06	3.6328e+06	8.89631e+06	45291.9	36430.8	40417.8	284853	119536	64499.6	37763.7	145612	29427.3	1.89471e+08	1.05417e+08	8.25153e+07
FERUTININ	203.179	[M+H]+	2	CYSHNJQMYORNJI-YUVXSKOASA-N	CC1=CC[C@]2(CC[C@]([C@@H]2[C@H](C1)OC(=O)C3=CC=C(C=C3)O)(C(C)C)O)C	354654	No result	Prenol lipids	Sesquiterpenoids	Sesquiterpenoids	0	0	0	332733	0	0	24826.5	24406.5	0	0	0	0	0	0	19148.8	5.96058e+07	5.34548e+07	2.79745e+07
FORMONONETIN	269.08	[M+H]+	1	HKQYGTCOTHHOMP-UHFFFAOYSA-N	COC1=CC=C(C=C1)C2=COC3=C(C2=O)C=CC(=C3)O	5280378	C00858	Isoflavonoids	O-methylated isoflavonoids	4'-O-methylated isoflavonoids	0	0	9590.64	76319.3	0	0	0	0	0	0	0	0	0	0	0	4.80078e+06	1.13721e+07	6.50721e+06
FRAXINOL	206.021	[M-H]-	3	PBPNOAHYDPHKFH-UHFFFAOYSA-N	COC1=C(C(=C2C=CC(=O)OC2=C1)OC)O	3047739	No result	Coumarins and derivatives	Hydroxycoumarins	Hydroxycoumarins	3316.73	4495.88	1667.5	88300.9	456452	117557	0	3482.88	0	0	1601.4	2840.97	0	2008.32	4279.51	0	0	0
FUMARIC ACID (NOT VALIDATED)	115.002	[M-H]-	2	VZCYOOQTPOCHFL-OWOJBTEDSA-N	C(=C/C(=O)O)\C(=O)O	444972	C00122	Carboxylic acids and derivatives	Dicarboxylic acids and derivatives	Dicarboxylic acids and derivatives	493611	702958	714463	1.08474e+07	1.08478e+07	1.18727e+07	1.91297e+06	469171	500542	1.77025e+06	3.14612e+06	2.36115e+06	2.28121e+06	3.72973e+06	2.30178e+06	892268	933843	1.11339e+06
GALACTINOL	683.227	[2M-H]-	3	VCWMRQDBPZKXKG-ZNVDUFQESA-N	C([C@@H]1[C@@H]([C@@H]([C@H]([C@H](O1)OC2[C@H]([C@H](C([C@H]([C@@H]2O)O)O)O)O)O)O)O)O	11727586	No result	Organooxygen compounds	Carbohydrates and carbohydrate conjugates	Glycosyl compounds	3.86347e+07	4.09221e+07	3.84587e+07	2.68963e+07	3.28979e+07	1.82605e+07	5.71777e+06	3.17934e+06	1.16713e+07	3.9221e+06	2.0346e+07	3.54864e+06	1.28128e+07	1.47493e+07	1.36622e+07	2.52091e+06	9.67463e+06	5.88828e+06
GALAXOLIDONE	273.184	[M+H]+	3	PGMHPYRIXBRRQD-UHFFFAOYSA-N	CC1COC(=O)C2=CC3=C(C=C12)C(C(C3(C)C)C)(C)C	69131857	No result	Benzopyrans	2-benzopyrans	2-benzopyrans	15270.1	29549.2	47285.8	1.55389e+06	1.23689e+06	5.13025e+06	39666.2	19180.2	23611.3	1.99615e+06	1.77916e+06	213933	0	23147.1	15940.5	485180	688522	348167
GIBEPYRONE D	193.05	[M-H]-	2	MQNNRPUVAMHCCO-FNORWQNLSA-N	CC1=CC=C(OC1=O)/C(=C/C(=O)O)/C	20056005	No result	Pyrans	Pyranones and derivatives	Pyranones and derivatives	49139.4	27333.6	32783.9	775054	759940	1.68032e+07	87184.7	64168.2	33860	54794.6	71448	69184.4	48267.9	162947	32382.1	103212	61001.3	87621.6
GLUCONIC ACID	195.05	[M-H]-	2	RGHNJXZEOKUKBD-SQOUGZDYSA-N	C([C@H]([C@H]([C@@H]([C@H](C(=O)O)O)O)O)O)O	10690	C00257	Organooxygen compounds	Carbohydrates and carbohydrate conjugates	Sugar acids and derivatives	580867	1.50044e+06	1.37407e+06	5.39408e+06	1.03902e+07	8.10037e+06	1.17896e+06	231718	425380	452577	1.86805e+06	3.55976e+06	1.85591e+06	2.73114e+06	1.39307e+06	1.70139e+06	394383	1.00228e+06
GLUCONOLACTONE	179.055	[M+H]+	1	PHOQVHQSTUBQQK-SQOUGZDYSA-N	C([C@@H]1[C@H]([C@@H]([C@H](C(=O)O1)O)O)O)O	7027	C00198	Organooxygen compounds	Carbohydrates and carbohydrate conjugates	Monosaccharides	1.17507e+06	703176	2.77086e+06	1.02079e+07	4.6193e+07	2.99703e+07	176173	245168	354818	86128.1	139055	154713	3.16385e+06	2.65828e+06	4.86538e+06	5.88503e+06	6.20131e+06	8.22627e+06
GLUCOSE	179.055	[M-H]-	3	WQZGKKKJIJFFOK-GASJEMHNSA-N	C([C@@H]1[C@H]([C@@H]([C@H](C(O1)O)O)O)O)O	5793	C00031	Organooxygen compounds	Carbohydrates and carbohydrate conjugates	Monosaccharides	5.54828e+07	2.31143e+07	5.44278e+07	4.1556e+07	1.49047e+07	5.69261e+07	705850	884257	1.3092e+06	1.77001e+06	5.34351e+06	2.81331e+06	7.8581e+07	6.72112e+07	7.53523e+07	1.09733e+08	7.97655e+07	1.05426e+08
GLUCOSE 1-PHOSPHATE	241.012	[M-H]-	2	HXXFSFRBOHSIMQ-VFUOTHLCSA-N	C([C@@H]1[C@H]([C@@H]([C@H]([C@H](O1)OP(=O)(O)O)O)O)O)O	65533	C00103	Organooxygen compounds	Carbohydrates and carbohydrate conjugates	Monosaccharides	23766.3	19533.8	32298.2	1.07903e+06	3.93111e+06	3.8965e+06	37972.9	3719.74	74626.6	25086.3	31828	33560.8	924169	351948	360564	561695	2.08977e+06	723474
GLUCOSE6-PHOSPHATE	283.018	[M+Na]+	1	NBSCHQHZLSJFNQ-GASJEMHNSA-N	C([C@@H]1[C@H]([C@@H]([C@H](C(O1)O)O)O)O)OP(=O)(O)O	5958	C00092	Organooxygen compounds	Carbohydrates and carbohydrate conjugates	Monosaccharides	1.15523e+06	962575	539457	4.95488e+06	9.03753e+06	1.50411e+07	677972	283687	864356	36043.7	66504.2	213118	901279	1.65945e+06	590190	1.14513e+07	1.61642e+07	1.96307e+07
GLU-GLN	274.105	[M-H]-	3	MGHKSHCBDXNTHX-WDSKDSINSA-N	C(CC(=O)O)[C@@H](C(=O)N[C@@H](CCC(=O)N)C(=O)O)N	10171586	No result	Carboxylic acids and derivatives	Amino acids, peptides, and analogues	Peptides	1.32649e+06	1.8354e+06	4.00862e+06	114261	58743.3	29696.6	13943.3	49275.8	20860	2.05976e+07	6.54481e+06	1.26465e+06	166868	187361	114212	108915	535859	200620
GLUTAMATE	146.044	[M-H]-	1	WHUUTDBJXJRKMK-VKHMYHEASA-N	[H+].C(CC(=O)O)[C@@H](C(=O)[O-])N	33032	C00025	Carboxylic acids and derivatives	Amino acids, peptides, and analogues	Amino acids and derivatives	1.42382e+08	1.67044e+08	1.38058e+08	2.9125e+07	2.54155e+07	3.75501e+07	2.45508e+07	1.1608e+07	1.15848e+07	1.2944e+08	8.42094e+07	2.05286e+07	4.56294e+07	4.38921e+07	5.49444e+07	2.39445e+07	4.11617e+07	2.76849e+07
GLUTAMINE	145.06	[M-H]-	1	ZDXPYRJPNDTMRX-VKHMYHEASA-N	C(CC(=O)N)[C@@H](C(=O)[O-])[NH3+]	6992086	C00064	Carboxylic acids and derivatives	Amino acids, peptides, and analogues	Amino acids and derivatives	2.80843e+08	4.60394e+08	6.49075e+08	3.2532e+07	2.97022e+07	1.49188e+07	1.58097e+06	1.29988e+06	2.50897e+06	1.24916e+09	7.66494e+08	2.57233e+08	6.10282e+07	6.52813e+07	5.99261e+07	3.5629e+07	6.38722e+07	3.80895e+07
GLUTARIC ACID	131.034	[M-H]-	2	JFCQEDHGNNZCLN-UHFFFAOYSA-N	C(CC(=O)O)CC(=O)O	23322899	C00489	Carboxylic acids and derivatives	Dicarboxylic acids and derivatives	Dicarboxylic acids and derivatives	603238	475694	442912	773817	933162	1.54794e+06	4.02232e+06	4.21098e+06	3.49016e+06	805482	638956	538415	533571	1.10283e+06	1.31027e+06	3.80793e+06	8.37127e+06	4.70192e+06
GLY-ASP	189.051	[M-H]-	3	SCCPDJAQCXWPTF-VKHMYHEASA-N	C([C@@H](C(=O)O)NC(=O)CN)C(=O)O	97363	No result	Carboxylic acids and derivatives	Amino acids, peptides, and analogues	Peptides	177678	166883	141015	72422.2	34725.8	62609.4	147764	82051.4	36100.4	345161	142894	9164.14	292879	611890	632004	25627.9	29444.7	27524.8
GLYCEROL	115.037	[M+Na]+	1	PEDCQBHIVMGVHV-UHFFFAOYSA-N	C(C(CO)O)O	753	C00116	Organooxygen compounds	Carbohydrates and carbohydrate conjugates	Sugar alcohols	5.68075e+06	4.25179e+06	6.8652e+06	3.75459e+07	1.0607e+08	1.38969e+08	1.52803e+06	1.02455e+06	2.21567e+06	327530	3.6322e+06	771287	7.67926e+06	5.69889e+06	6.78923e+06	1.03169e+08	9.37374e+07	1.15023e+08
GLYCEROPHOSPHOCHOLINE	258.109	[M+H]+	1	SUHOQUVVVLNYQR-MRVPVSSYSA-N	C[N+](C)(C)CCOP(=O)([O-])OC[C@@H](CO)O	657272	D07349	Glycerophospholipids	Glycerophosphocholines	Glycerophosphocholines	2.51041e+07	1.22833e+07	3.21696e+07	1.07902e+08	1.01441e+08	1.57733e+08	522395	60123.1	346018	4.10269e+07	4.08106e+07	8.08048e+06	1.7849e+06	1.50105e+07	2.30007e+06	8.10416e+08	7.73706e+08	8.67767e+08
GLYCINE	74.0231	[M-H]-	3	DHMQDGOQFOQNFH-UHFFFAOYSA-N	C(C(=O)O)N	750	C00037	Carboxylic acids and derivatives	Amino acids, peptides, and analogues	Amino acids and derivatives	323392	447663	759031	167007	180562	311339	164831	102966	173460	757668	416046	148227	252397	316085	426793	512807	1.08476e+06	608850
GLYCYRRHETINICACID	469.333	[M-H]-	1	MPDGHEJMBKOTSU-WFJWTYAKSA-N	C[C@]12CC[C@](CC1C3=CC(=O)C4[C@]5(CC[C@@H](C(C5CC[C@]4([C@@]3(CC2)C)C)(C)C)O)C)(C)C(=O)O	18526330	No result	Prenol lipids	Triterpenoids	Triterpenoids	14696.1	455.577	60359	0	0	0	0	0	0	0	0	5234.98	0	0	0	1.13684e+06	3.44696e+06	1.39707e+06
GUANIDINOSUCCINIC ACID	134.045	[M+H]+	2	VVHOUVWJCQOYGG-REOHCLBHSA-N			No result				121110	118821	263341	1.29892e+06	3.76581e+06	2.65758e+06	6.09737e+06	1.29436e+06	2.71065e+06	11488.5	6718.31	18826.1	43210.1	95586.5	24025.6	0	404797	236999
GUANOSINE	282.084	[M-H]-	3	NYHBQMYGNKIUIF-UUOKFMHZSA-N	C1=NC2=C(N1[C@H]3[C@@H]([C@@H]([C@H](O3)CO)O)O)N=C(NC2=O)N	135398635	C00387	Purine nucleosides		Purine nucleosides	161889	95167.5	126724	104032	131403	166501	67098.2	90704.6	111332	7886.26	6588.12	1959.8	319195	275547	412023	10932.7	71439.2	23963.7
HARPAGOSIDE	149.059	[M+H]+	3	KVRQGMOSZKPBNS-FMHLWDFHSA-N	C[C@@]1(C[C@H]([C@]2([C@@H]1[C@@H](OC=C2)O[C@H]3[C@@H]([C@H]([C@@H]([C@H](O3)CO)O)O)O)O)O)OC(=O)/C=C/C4=CC=CC=C4	5281542	C09783	Prenol lipids	Terpene glycosides	Iridoid O-glycosides	154664	167358	220086	2.49166e+06	1.0071e+07	4.50857e+07	81201.6	66598.4	150791	174037	151376	51750.4	55424.6	226578	44635.9	629351	1.38632e+06	751822
HEDERAGENIN	455.35	[M+H]+	3	PGOYMURMZNDHNS-MYPRUECHSA-N	C[C@]12CC[C@@H]([C@@]([C@@H]1CC[C@@]3([C@@H]2CC=C4[C@]3(CC[C@@]5([C@H]4CC(CC5)(C)C)C(=O)O)C)C)(C)CO)O	73299	No result	Prenol lipids	Triterpenoids	Triterpenoids	24728.7	0	40717.1	139857	0	0	0	0	0	0	0	0	0	0	0	1.85355e+08	8.7592e+07	4.69912e+07
HEPTAETHYLENE GLYCOL P-TERT-OCTYLPHENYL ETHER	532.384	[M+H]+	4	undefined			No result				993586	3.0085e+06	2.84925e+06	1.26296e+07	3.85174e+07	3.92757e+07	789381	790806	594222	1.71022e+06	2.0211e+06	412860	1.74287e+06	856289	890881	2.13156e+07	1.5004e+07	2.25891e+07
HOMOGENTISIC ACID	149.023	[M-H]-	3	IGMNYECMUMZDDF-UHFFFAOYSA-N	C1=CC(=C(C=C1O)CC(=O)O)O	780	C00544	Benzene and substituted derivatives	Phenylacetic acids	2(hydroxyphenyl)acetic acids	85196.3	61039.5	59755.3	55644.7	159683	103972	29351.1	61549.3	25344.5	30711.8	20013.5	28637.9	12485.7	39730.2	75203.8	1.33745e+07	1.04397e+07	1.10761e+07
HOMOVANILLATE	181.049	[M-H]-	1	QRMZSPFSDQBLIX-UHFFFAOYSA-N	COC1=C(C=CC(=C1)CC(=O)O)O	1738	C05582	Phenols	Methoxyphenols	Methoxyphenols	41067.2	53983.9	40366.7	107943	278781	246621	46232.3	39509.5	101787	30362.8	21585.6	11034.8	24750	42886.8	97240.5	1.91855e+07	6.08254e+06	1.17023e+07
HOMOVERATRICACID	195.065	[M-H]-	1	WUAXWQRULBZETB-UHFFFAOYSA-N	COC1=C(C=C(C=C1)CC(=O)O)OC	7139	No result	Benzene and substituted derivatives	Methoxybenzenes	Dimethoxybenzenes	59599.4	46106.6	54151.4	199605	318488	197753	28743.7	39125.3	27440.4	111479	42287.1	67214	47166	52564.3	98352.8	10165.2	0	0
HYDROXYTYROSOL	153.054	[M-H]-	3	JUUBCHWRXWPFFH-UHFFFAOYSA-N	C1=CC(=C(C=C1CCO)O)O	82755	No result	Phenols	Tyrosols and derivatives	Tyrosols	56065.7	38505.1	41457.8	0	23481.4	63225.8	35538.7	51573.1	41381.1	42608.9	37202.8	43291.9	44997.9	52790.1	49423.3	1.0672e+07	6.11397e+06	4.41874e+06
ILE-ILE	243.171	[M-H]-	3	BCVIOZZGJNOEQS-XKNYDFJKSA-N	CC[C@H](C)[C@@H](C(=O)N[C@@H]([C@@H](C)CC)C(=O)[O-])[NH3+]	7010567	No result	Carboxylic acids and derivatives	Amino acids, peptides, and analogues	Peptides	164592	187795	90142.7	82202.3	248951	389327	120246	66600.6	230519	17756.2	37974.2	20938.9	860680	620950	555164	21835.3	18681.3	10397
ILE-PHE	279.17	[M+H]+	3	WMDZARSFSMZOQO-DRZSPHRISA-N	CC[C@H](C)[C@@H](C(=O)N[C@@H](CC1=CC=CC=C1)C(=O)O)N	7009596	No result	Carboxylic acids and derivatives	Amino acids, peptides, and analogues	Peptides	712289	1.44428e+06	621836	6.56981e+06	4.32846e+07	3.73218e+07	951242	358292	1.06029e+06	360304	375200	142515	4.08197e+06	2.67978e+06	1.46142e+06	1.31757e+06	3.06721e+06	1.59951e+06
INDOLE-3-CARBINOL	130.065	[M+H-H2O]+	2	IVYPNXXAYMYVSP-UHFFFAOYSA-N	C1=CC=C2C(=C1)C(=CN2)CO	3712	No result	Indoles and derivatives	Indoles	3-alkylindoles	1.0755e+07	2.98165e+07	1.06046e+07	1.72317e+06	407243	350526	93037.5	46091.1	27438.6	10769.9	51918.6	50038.6	99736.9	864734	179384	48548.3	107127	104529
INDOLE-3-PROPIONICACID	190.086	[M+H]+	1	GOLXRNDWAUTYKT-UHFFFAOYSA-N	C1=CC=C2C(=C1)C(=CN2)CCC(=O)O	3744	No result	Indoles and derivatives	Indolyl carboxylic acids and derivatives	Indolyl carboxylic acids and derivatives	8343.47	0	0	9800.13	0	69063.6	0	0	0	13407.7	0	5502.98	83359.1	51048.2	319760	0	0	0
ISOACTEOSIDE	325.091	[2M+H]+	2	FNMHEHXNBNCPCI-QEOJJFGVSA-N	C[C@H]1[C@@H]([C@H]([C@H]([C@@H](O1)O[C@H]2[C@@H]([C@H](O[C@H]([C@@H]2O)OCCC3=CC(=C(C=C3)O)O)COC(=O)/C=C/C4=CC(=C(C=C4)O)O)O)O)O)O	6476333	No result	Cinnamic acids and derivatives	Hydroxycinnamic acids and derivatives	Coumaric acids and derivatives	0	0	0	1.27102e+06	3.42845e+06	912003	6512.97	0	0	0	0	0	0	19989.7	0	2.99103e+07	3.8897e+07	3.52866e+07
ISOCITRIC ACID	111.007	[M-H]-	3	ODBLHEXUDAPZAU-UHFFFAOYSA-N	C(C(C(C(=O)O)O)C(=O)O)C(=O)O	1198	C00311	Carboxylic acids and derivatives	Tricarboxylic acids and derivatives	Tricarboxylic acids and derivatives	698264	470302	466980	345263	154631	441448	345015	152541	181408	398265	345851	55388.3	277604	376960	408214	204543	286677	158760
ISOFRAXIDIN	221.045	[M-H]-	3	HOEVRHHMDJKUMZ-UHFFFAOYSA-N	COC1=C(C(=C2C(=C1)C=CC(=O)O2)OC)O	5318565	C17480	Coumarins and derivatives	Hydroxycoumarins	7-hydroxycoumarins	0	0	1430.66	1.41656e+06	3.85722e+06	1.90529e+06	27460.5	14810.2	5789.66	3976.97	20495.2	32120.1	27179	40256.8	22363.4	0	0	0
ISOPROTURON-DIDEMETHYL	179.118	[M+H]+	3	ABBKOIZWGCVCKE-UHFFFAOYSA-N	CC(C)C1=CC=C(C=C1)NC(=O)N	185831	No result	Benzene and substituted derivatives	N-phenylureas	N-phenylureas	412417	286581	383247	2.12103e+06	6.16726e+06	6.03473e+06	330364	394275	422582	640177	405632	279055	275117	347501	261547	7.19626e+07	6.25853e+07	6.88926e+07
KARATAVICINOL	203.179	[M+H]+	2	SOTUFGKJQVSOCT-ZCSZAFQUSA-N	C/C(=C\CC/C(=C/COC1=CC2=C(C=C1)C=CC(=O)O2)/C)/CCC(C(C)(C)O)O	44386968	No result	Prenol lipids	Terpene lactones	Terpene lactones	20004.2	22244.3	44477.9	283673	0	694884	28075.5	33701.9	25729.1	58497.8	99764.3	26883.4	40997.7	89314.4	0	8.90143e+07	1.25618e+08	7.15821e+07
L-.GAMMA.-GLUTAMYL-L-GLUTAMIC ACID	277.102	[2M+H]+	2	OWQDWQKWSLFFFR-WDSKDSINSA-N	C(CC(=O)N[C@@H](CCC(=O)O)C(=O)O)[C@@H](C(=O)O)N	92865	C05282	Carboxylic acids and derivatives	Amino acids, peptides, and analogues	Amino acids and derivatives	1.0511e+06	1.04456e+06	1.88708e+06	1.40043e+07	2.83455e+07	3.99513e+07	254930	46236.4	92661.5	7.85184e+06	3.1342e+06	693509	701124	860937	1.16433e+06	1.04192e+07	2.63281e+07	1.52238e+07
LACTIC ACID	89.0227	[M-H]-	2	JVTAAEKCZFNVCJ-UHFFFAOYSA-N	[H+].CC(C(=O)[O-])O	19789253	C01432	Hydroxy acids and derivatives	Alpha hydroxy acids and derivatives	Alpha hydroxy acids and derivatives	1.76847e+07	1.66445e+07	3.562e+07	5.97012e+06	3.09668e+06	1.33443e+07	362403	369386	381305	552673	754407	523728	2.63113e+07	1.14351e+07	2.66796e+07	1.86787e+07	1.44016e+07	2.09996e+07
L-ALANYL-L-NORLEUCINE	203.139	[M+H]+	3	RSIYBPVKRVHPQK-BQBZGAKWSA-N	CCCC[C@@H](C(=O)[O-])NC(=O)[C@H](C)[NH3+]	1549452	No result	Carboxylic acids and derivatives	Amino acids, peptides, and analogues	Peptides	1.52644e+07	1.72892e+07	4.45818e+07	1.57066e+07	7.25528e+06	1.08899e+07	262901	171195	388251	295044	447692	150626	1.81949e+06	2.05511e+06	520023	3.44278e+06	2.13857e+06	2.38382e+06
L-CYSTEINE-GLUTATHIONE DISULFIDE	427.094	[M+H]+	3	BNRXZEPOHPEEAS-FXQIFTODSA-N	C(CC(=O)N[C@@H](CSSC[C@@H](C(=O)O)N)C(=O)NCC(=O)O)[C@@H](C(=O)O)N	10455148	C05526	Carboxylic acids and derivatives	Amino acids, peptides, and analogues	Peptides	239497	193492	363986	1.44739e+06	4.68386e+06	4.67055e+06	1.67293e+06	744497	3.02799e+06	810374	649411	135291	369025	1.05335e+06	784827	508461	1.15966e+06	775116
LEUCINE	130.086	[M-H]-	2	ROHFNLRQFUQHCH-YFKPBYRVSA-N	CC(C)C[C@@H](C(=O)O)N	6106	C00123	Carboxylic acids and derivatives	Amino acids, peptides, and analogues	Amino acids and derivatives	522812	166808	905135	308374	228784	376080	138279	86176.1	180239	160454	270646	63565.1	2.48698e+06	3.73187e+06	1.54773e+06	403356	791121	422706
LEU-MET	263.141	[M+H]+	3	NTISAKGPIGTIJJ-UHFFFAOYSA-N	CC(C)CC(C(=O)NC(CCSC)C(=O)O)N	118276	No result	Carboxylic acids and derivatives	Amino acids, peptides, and analogues	Peptides	240738	402129	134462	1.31809e+06	1.53053e+07	7.306e+06	326680	130991	351965	42253.8	121347	53633.7	1.43717e+06	919621	540458	1.72331e+06	1.63352e+06	1.83141e+06
L-GLUTATHIONE, REDUCED	308.091	[M+H]+	2	RWSXRVCMGQZWBV-WDSKDSINSA-N	C(CC(=O)N[C@@H](CS)C(=O)NCC(=O)O)[C@@H](C(=O)O)N	124886	C00051	Carboxylic acids and derivatives	Amino acids, peptides, and analogues	Peptides	6.76204e+06	9.37086e+06	4.93425e+07	2.447e+06	1.02149e+07	8.16244e+06	1.4022e+07	6.01142e+06	5.51371e+06	129886	408799	52763.4	4.2505e+06	6.96057e+06	8.9361e+06	1.57845e+06	3.77478e+06	1.80697e+06
L-GULONOLACTONE	177.039	[M-H]-	1	SXZYCXMUPBBULW-UHFFFAOYSA-N	C(C(C1C(C(C(=O)O1)O)O)O)O	608	No result	Lactones	Gamma butyrolactones	Gamma butyrolactones	193889	134441	181587	503314	572165	701099	54345.9	78715.8	56283.3	161168	161733	35611.9	306299	283153	298028	186972	218668	183239
LICOAGROSIDE B	125.023	[M-H]-	3	WCVUIHQUPRXYKT-RGCIIANRSA-N	CC1=C(C(=O)C=CO1)O[C@H]2[C@@H]([C@H]([C@@H]([C@H](O2)COC(=O)CC(C)(CC(=O)O)O)O)O)O	22297602	No result	Saccharolipids		Saccharolipids	2.02834e+06	1.23832e+06	1.46404e+06	1.05109e+06	539776	1.65864e+06	52203.5	70744.9	68345.3	94346.4	118746	77048	1.88953e+06	1.26718e+06	1.71491e+06	1.90693e+06	1.8369e+06	2.09404e+06
LINOLEOYL ETHANOLAMIDE	324.289	[M+H]+	2	KQXDGUVSAAQARU-HZJYTTRNSA-N			No result				497387	249940	275026	908491	6.53323e+06	5.41307e+06	623479	119398	260564	194284	257417	55218.4	1.27173e+06	6.99479e+06	283298	6.16482e+06	6.95043e+06	4.13386e+06
L-NG-MONOMETHYLARGININE	189.134	[M+H]+	2	NTNWOCRCBQPEKQ-YFKPBYRVSA-N			No result				3.55696e+07	4.87824e+07	3.87989e+07	2.69021e+07	1.87429e+07	9.18133e+07	4.50886e+06	1.67093e+07	2.69016e+06	1.87162e+07	7.09593e+06	2.41808e+06	8.10218e+06	1.29477e+07	4.56004e+06	4.71684e+08	6.0573e+08	4.99112e+08
L-TARGININE(FREEBASE)	187.119	[M-H]-	1	NTNWOCRCBQPEKQ-YFKPBYRVSA-N	CN=C(N)NCCC[C@@H](C(=O)[O-])[NH3+]	132862	C03884	Carboxylic acids and derivatives	Amino acids, peptides, and analogues	Amino acids and derivatives	217106	303233	206190	19896.4	4540.39	57360.6	67648.8	330615	34163.5	105848	41868.1	17867.5	64510.6	106165	44293.6	171134	290973	168153
L-THEANINE	173.092	[M-H]-	1	DATAGRPVKZEWHA-YFKPBYRVSA-N	CCNC(=O)CC[C@@H](C(=O)[O-])[NH3+]	25201220	C01047	Carboxylic acids and derivatives	Amino acids, peptides, and analogues	Amino acids and derivatives	77765.5	135567	98469.7	31455.9	28751.1	43755.8	10188.4	41448.5	19254	30104.8	14246.8	10481.6	75871	87432.2	122632	1.91133e+06	3.70058e+07	9.96772e+06
L-TRYPTOPHANE	203.082	[M-H]-	3	QIVBCDIJIAJPQS-VIFPVBQESA-N	C1=CC=C2C(=C1)C(=CN2)C[C@@H](C(=O)O)N	6305	C00078	Indoles and derivatives	Indolyl carboxylic acids and derivatives	Indolyl carboxylic acids and derivatives	199923	948468	206842	12684.9	8384.13	6915.69	24349	20302.1	14809.5	49522.3	30600.4	16363.2	37686.7	26231.2	57236.6	64628.5	36554	74206.8
LUMICHROME	243.087	[M+H]+	1	ZJTJUVIJVLLGSP-UHFFFAOYSA-N	CC1=CC2=C(C=C1C)N=C3C(=N2)C(=O)NC(=O)N3	5326566	C01727	Pteridines and derivatives	Alloxazines and isoalloxazines	Flavins	1.59195e+06	1.80645e+06	2.54242e+06	5.03551e+06	9.38016e+06	1.78875e+07	558403	360789	442220	770030	545500	112784	706743	872938	692826	2.78607e+06	0	2.53553e+06
LYSINE	145.097	[M-H]-	1	KDXKERNSBIXSRK-YFKPBYRVSA-N	C(CCN)C[C@@H](C(=O)[O-])[NH3+]	5962	C00047	Carboxylic acids and derivatives	Amino acids, peptides, and analogues	Amino acids and derivatives	1.70121e+06	2.64997e+06	2.91779e+06	119009	103433	243932	695965	3.46368e+06	704051	266140	131583	54965.7	1.0245e+06	1.8412e+06	613768	174171	480722	251092
MANGIFERIN	423.094	[M+H]+	1	AEDDIBAIWPIIBD-UHFFFAOYSA-N	C1=C2C(=CC(=C1O)O)OC3=C(C2=O)C(=C(C(=C3)O)C4C(C(C(C(O4)CO)O)O)O)O	5358385	No result	Benzopyrans	1-benzopyrans	Dibenzopyrans	0	0	0	4.98705e+06	2.22944e+07	2.76199e+06	0	0	0	0	0	13731	0	73476.3	0	0	0	0
MANNITOL	181.059	[M-H]-	3	FBPFZTCFMRRESA-KVTDHHQDSA-N	C([C@H]([C@H]([C@@H]([C@@H](CO)O)O)O)O)O	6251	C00392	Organooxygen compounds	Carbohydrates and carbohydrate conjugates	Sugar alcohols	817144	471001	593156	762154	387587	983622	22145.9	23295.3	25218.2	71175.1	96602.3	881766	848812	733675	956808	1.26316e+06	917058	1.21009e+06
MASLINIC ACID	437.34	[M+H]+	3	MDZKJHQSJHYOHJ-LLICELPBSA-N	C[C@@]12CC[C@@H]3[C@@]([C@H]1CC=C4[C@]2(CC[C@@]5([C@H]4CC(CC5)(C)C)C(=O)O)C)(C[C@H]([C@@H](C3(C)C)O)O)C	73659	C16939	Prenol lipids	Triterpenoids	Triterpenoids	41065.3	23919	141055	777110	0	0	0	0	0	0	0	0	0	111057	23997.8	3.7653e+08	5.91128e+08	3.44321e+08
MELEZITOSE	522.202	[M+NH4]+	2	QWIZNVHXZXRPDR-WSCXOGSTSA-N	C([C@@H]1[C@H]([C@@H]([C@H]([C@H](O1)O[C@H]2[C@@H]([C@H](O[C@@]2(CO)O[C@@H]3[C@@H]([C@H]([C@@H]([C@H](O3)CO)O)O)O)CO)O)O)O)O)O	92817	C08243	Organooxygen compounds	Carbohydrates and carbohydrate conjugates	Oligosaccharides	1.43491e+07	1.52396e+07	1.57205e+07	7.19585e+07	2.63313e+08	1.23453e+08	1.4735e+06	492749	2.38786e+06	937318	9.37682e+06	261600	4.5702e+06	1.0163e+07	3.37285e+06	2.3589e+07	4.26965e+07	3.62465e+07
MELIBIOSE	341.109	[M-H]-	3	DLRVVLDZNNYCBX-ABXHMFFYSA-N	C([C@@H]1[C@@H]([C@@H]([C@H]([C@H](O1)OC[C@@H]2[C@H]([C@@H]([C@H](C(O2)O)O)O)O)O)O)O)O	440658	C05402	Organooxygen compounds	Carbohydrates and carbohydrate conjugates	Glycosyl compounds	92685.4	82968	145838	184601	156263	165811	33706.5	45572	28337.5	82095.1	55077.7	14993.6	822995	386029	452310	191696	252499	184117
METHANONE, (1-BUTYL-1H-INDOL-3-YL)(2-METHYL-1-NAPHTHALENYL)-	169.064	[M+Na]+	4	undefined			No result				176086	206490	1.07086e+06	898973	4.49351e+06	5.24551e+06	0	6198.92	0	12765.3	0	0	0	21067.4	0	0	0	0
METHIONINE	150.058	[M+H]+	1	FFEARJCKVFRZRR-BYPYZUCNSA-N	CSCC[C@@H](C(=O)[O-])[NH3+]	6137	C00073	Carboxylic acids and derivatives	Amino acids, peptides, and analogues	Amino acids and derivatives	1.12377e+06	272748	1.13643e+06	5.95567e+06	2.28037e+07	2.98665e+07	375019	396400	445081	1.2241e+06	1.23478e+06	153684	3.0318e+06	4.87139e+06	1.40098e+06	8.36519e+06	1.39878e+07	8.4689e+06
METHYL (3R,4R,5R)-3,4-DIHYDROXY-5-((6-O-((2E)-3-PHENYLPROP-2-ENOYL)-.BETA.-D-GLUCOPYRANOSYL)OXY)CYCLOHEX-1-ENE-1-CARBOXYLATE	293.101	[M+H]+	2	undefined			No result				1.41643e+06	3.97154e+06	1.3338e+06	1.78806e+06	0	445634	0	5797.02	0	24908.2	15795.8	4050.88	0	142939	0	0	0	152990
METHYL 4-HYDROXYCINNAMATE	179.07	[M+H]+	3	NITWSHWHQAQBAW-QPJJXVBHSA-N	COC(=O)/C=C/C1=CC=C(C=C1)O	5319562	No result	Cinnamic acids and derivatives	Hydroxycinnamic acids and derivatives	Hydroxycinnamic acid esters	78372.4	73010.3	31704	3.12936e+06	5.5304e+06	2.14318e+07	43830.3	49665.3	70683.4	83486.9	142435	52646.1	11131.5	36895.3	45673.8	0	230315	311792
METHYLSUCCINIC ACID	131.034	[M-H]-	3	WXUAQHNMJWJLTG-UHFFFAOYSA-N	CC(CC(=O)O)C(=O)O	10349	No result	Fatty Acyls	Fatty acids and conjugates	Branched fatty acids	9.58364e+06	5.32148e+06	6.9474e+06	4.70783e+06	2.44424e+06	7.17592e+06	223901	213224	269339	357629	540166	317048	8.37137e+06	5.84207e+06	8.08888e+06	9.08346e+06	7.96566e+06	9.25354e+06
METHYLTHIOADENOSINE	298.096	[M+H]+	1	WUUGFSXJNOTRMR-IOSLPCCCSA-N	CSC[C@@H]1[C@H]([C@H]([C@@H](O1)N2C=NC3=C(N=CN=C32)N)O)O	439176	C00170	5'-deoxyribonucleosides	5'-deoxy-5'-thionucleosides	5'-deoxy-5'-thionucleosides	2.5059e+06	2.03858e+06	4.36803e+06	2.02407e+07	8.15352e+07	5.18011e+07	1.20515e+06	579831	1.15384e+06	1.10582e+06	1.48405e+06	255495	1.06463e+06	1.51628e+06	1.26765e+06	1.07057e+07	2.62195e+07	1.50943e+07
MUCIC ACID	191.019	[M-H]-	3	DSLZVSRJTYRBFB-DUHBMQHGSA-N	[C@@H]([C@@H]([C@H](C(=O)O)O)O)([C@@H](C(=O)O)O)O	3037582	C00879	Organooxygen compounds	Carbohydrates and carbohydrate conjugates	Sugar acids and derivatives	554043	502141	614751	2.48564e+06	4.19023e+06	5.24842e+06	238411	155400	158171	519920	618630	169934	193434	276351	297940	1.58486e+06	641025	594227
MYO-INOSITOL	179.055	[M-H]-	3	CDAISMWEOUEBRE-UHFFFAOYSA-N	C1(C(C(C(C(C1O)O)O)O)O)O	892	No result	Organooxygen compounds	Alcohols and polyols	Secondary alcohols	5.05794e+06	5.35118e+06	4.63858e+06	1.55798e+06	2.38282e+06	2.69857e+06	480638	738402	1.08301e+06	1.16339e+06	4.82781e+06	805214	6.7718e+06	3.55844e+06	5.17238e+06	1.4402e+06	1.90218e+06	1.51324e+06
N-(4-CHLOROPHENYL)-3-PHENYLPROPANAMIDE	105.07	[M+H]+	2	FPVPXQQQHBIBIF-UHFFFAOYSA-N	C1=CC=C(C=C1)CCC(=O)NC2=CC=C(C=C2)Cl	727109	No result	Benzene and substituted derivatives	Anilides	Anilides	145618	176074	178553	1.80851e+06	4.14518e+06	4.12446e+06	121905	137346	122498	203413	141745	886189	92573.3	126821	92646.6	2.13201e+06	2.8203e+06	2.28806e+06
N,N,N-TRIMETHYLLYSINE	189.159	[M+H]+	1	MXNRLFUSFKVQSK-QMMMGPOBSA-N	C[N+](C)(C)CCCC[C@@H](C(=O)[O-])N	440120	C03793	Carboxylic acids and derivatives	Amino acids, peptides, and analogues	Amino acids and derivatives	1.98897e+07	1.99609e+07	1.65432e+07	2.55571e+07	4.21689e+07	8.44026e+07	3.1985e+07	3.47982e+07	3.37768e+07	3.12588e+07	1.28489e+07	5.22855e+06	1.08461e+07	1.10521e+07	7.15434e+06	2.25946e+08	3.22435e+08	2.8634e+08
N,N-DIMETHYLARGININE	201.135	[M-H]-	1	YDGMGEXADBMOMJ-LURJTMIESA-N	CN(C)C(=NCCC[C@@H](C(=O)O)N)N	123831	C03626	Carboxylic acids and derivatives	Amino acids, peptides, and analogues	Amino acids and derivatives	170075	209651	186440	5718.3	0	23476.4	114706	205640	54187.4	38474.3	18181.2	10378.7	196841	423302	237355	226970	265874	142670
N,N-DIMETHYLTRYPTAMINE	189.138	[M+H]+	2	DMULVCHRPCFFGV-UHFFFAOYSA-N	CN(C)CCC1=CNC2=CC=CC=C21	6089	C08302	Indoles and derivatives	Tryptamines and derivatives	Tryptamines and derivatives	108082	52855.3	5.33326e+06	8.29061e+06	2.18054e+07	1.53685e+07	36295	28208.9	22294.4	23449.5	21743.8	24051.6	29509	75907.8	36476.2	229341	253717	299958
N-.ALPHA.-ACETYL-L-ORNITHINE	175.108	[M+H]+	3	RGGSNNCJGLQIPG-UHFFFAOYSA-N	CC(=O)NC(CCN)CC(=O)O	91746269	No result	Carboxylic acids and derivatives	Amino acids, peptides, and analogues	Amino acids and derivatives	1.62241e+06	2.31907e+06	1.6336e+06	5.22823e+07	2.36676e+07	2.04058e+07	847129	2.17312e+06	420986	2.38411e+06	1.63188e+06	1.84356e+06	679560	4.57221e+06	432447	3.23987e+08	4.87318e+09	1.80502e+09
N2-(1-OXO-4-PHENYLBUTYL)-L-GLUTAMINE	127.05	[M-H]-	3	XKQKXKRCMAJADR-LBPRGKRZSA-N	C1=CC=C(C=C1)CCCC(=O)N[C@@H](CCC(=O)N)C(=O)O	28939663	No result	Carboxylic acids and derivatives	Amino acids, peptides, and analogues	Amino acids and derivatives	3.499e+07	5.7624e+07	8.03264e+07	3.94423e+06	3.68882e+06	1.74548e+06	179404	141205	298690	1.60284e+08	9.83693e+07	3.26206e+07	7.35555e+06	7.83619e+06	7.32214e+06	4.17498e+06	7.55048e+06	4.62725e+06
N6-ME-ADENOSINE	282.119	[M+H]+	2	VQAYFKKCNSOZKM-UHFFFAOYSA-N	CNC1=C2C(=NC=N1)N(C=N2)C3C(C(C(O3)CO)O)O	1869	No result	Purine nucleosides		Purine nucleosides	701049	403991	423543	1.11017e+06	1.48649e+06	2.28661e+06	106791	94358.4	152587	422728	261173	17098.1	192816	358261	245374	597279	860397	329044
N6-METHYLADENOSINE	282.118	[M+H]+	3	VQAYFKKCNSOZKM-IOSLPCCCSA-N	CNC1=C2C(=NC=N1)N(C=N2)[C@H]3[C@@H]([C@@H]([C@H](O3)CO)O)O	102175	No result	Purine nucleosides		Purine nucleosides	6.38675e+06	6.38014e+06	4.38022e+06	1.66081e+07	2.309e+07	3.16143e+07	883327	848038	855405	2.32665e+06	2.27981e+06	261501	1.76185e+06	2.81911e+06	1.52274e+06	5.09088e+06	1.13871e+07	7.54239e+06
N8-ACETYLSPERMIDINE	188.175	[M+H]+	2	FONIWJIDLJEJTL-UHFFFAOYSA-N	CC(=O)NCCCCNCCCN	123689	C01029	Carboximidic acids and derivatives	Carboximidic acids	Carboximidic acids	1.54521e+07	1.53616e+07	2.11028e+07	8.21459e+06	1.94842e+07	1.0764e+07	678967	717337	1.11944e+06	1.48025e+06	1.05169e+06	526526	1.42103e+06	2.04946e+06	1.81172e+06	1.01027e+07	3.35477e+07	1.88371e+07
N-ACETYLASPARTIC ACID	174.04	[M-H]-	2	OTCCIMWXFLJLIA-BYPYZUCNSA-N	CC(=O)N[C@@H](CC(=O)O)C(=O)O	65065	C01042	Carboxylic acids and derivatives	Amino acids, peptides, and analogues	Amino acids and derivatives	3.22252e+06	4.2273e+06	2.04751e+06	123035	104021	205300	38149.5	26749.9	47470.7	130699	131224	11406.3	58427.8	64977.4	98535.2	36904.3	40869.5	51668.5
N-ACETYL-D-PROLINE	158.081	[M+H]+	3	GNMSLDIYJOSUSW-ZCFIWIBFSA-N	CC(=O)N1CCC[C@@H]1C(=O)O	719436	No result	Carboxylic acids and derivatives	Amino acids, peptides, and analogues	Amino acids and derivatives	316978	331020	222184	3.19794e+06	2.80403e+06	1.17288e+07	181772	123036	67546.4	822069	338558	118853	342549	537002	142163	6.52241e+06	5.08708e+07	1.94459e+07
N-ACETYLGLUTAMATE	188.055	[M-H]-	3	RFMMMVDNIPUKGG-YFKPBYRVSA-N	CC(=O)N[C@@H](CCC(=O)O)C(=O)O	70914	C00624	Carboxylic acids and derivatives	Amino acids, peptides, and analogues	Amino acids and derivatives	888523	1.13304e+06	2.15664e+06	75195.4	79667.2	443565	83846.7	81183.7	65753.1	122422	97625.2	73802.6	96340.4	128414	227187	151710	959190	278557
N-ACETYL-L-GLUTAMINE	187.071	[M-H]-	3	KSMRODHGGIIXDV-YFKPBYRVSA-N	CC(=O)N[C@@H](CCC(=O)N)C(=O)O	182230	D07063	Carboxylic acids and derivatives	Amino acids, peptides, and analogues	Amino acids and derivatives	395991	471891	1.57651e+06	30909.5	22018.7	102693	14196	17589.9	10326.9	32051.5	17103.6	7745.78	37297.5	40744.9	48065.1	21795.3	7845.56	13629.8
N-ACETYL-L-PHENYLALANINE	164.07	[M-H]-	3	CBQJSKKFNMDLON-JTQLQIEISA-N	CC(=O)N[C@@H](CC1=CC=CC=C1)C(=O)O	74839	C03519	Carboxylic acids and derivatives	Amino acids, peptides, and analogues	Amino acids and derivatives	1.37547e+06	1.31803e+06	2.37785e+06	1.87495e+06	863396	2.67375e+06	9.59789e+06	1.22485e+07	3.58666e+06	3.78767e+06	3.19179e+06	1.05595e+06	2.86271e+06	4.41811e+06	1.96017e+06	337188	659670	373386
N-ACETYLMETHIONINE	190.053	[M-H]-	1	XUYPXLNMDZIRQH-UHFFFAOYSA-N	CC(=O)NC(CCSC)C(=O)O	6180	No result	Carboxylic acids and derivatives	Amino acids, peptides, and analogues	Amino acids and derivatives	61713.4	55823.9	59334.6	103892	125030	198139	165443	274443	209317	47158.9	24220.2	3877.14	222256	241302	104884	150666	299930	114534
N-ACETYLPUTRESCINE	131.118	[M+H]+	1	KLZGKIDSEJWEDW-UHFFFAOYSA-N	CC(=O)NCCCCN	122356	C02714	Carboximidic acids and derivatives	Carboximidic acids	Carboximidic acids	9.2585e+06	9.7954e+06	1.09864e+07	4.34342e+07	1.68144e+08	8.83287e+07	2.37706e+07	1.70197e+07	1.25304e+07	1.17899e+07	9.3319e+06	3.91592e+06	3.07997e+07	3.95334e+07	4.9725e+07	2.58546e+08	1.07479e+09	7.63953e+08
N-ACETYLSERINE	146.044	[M-H]-	2	JJIHLJJYMXLCOY-BYPYZUCNSA-N	CC(=O)N[C@@H](CO)C(=O)O	65249	No result	Carboxylic acids and derivatives	Amino acids, peptides, and analogues	Amino acids and derivatives	1.03108e+06	672335	2.94969e+06	874505	690289	2.40878e+06	1.67529e+06	438643	734811	132990	154346	66480.4	3.89627e+06	4.78144e+06	4.18245e+06	4.43569e+06	7.33728e+06	3.99734e+06
N-ACETYLTRYPTOPHAN	245.093	[M-H]-	3	DZTHIGRZJZPRDV-GFCCVEGCSA-N	CC(=O)N[C@H](CC1=CNC2=CC=CC=C21)C(=O)O	439917	C03137	Carboxylic acids and derivatives	Amino acids, peptides, and analogues	Amino acids and derivatives	4.13183e+06	2.26286e+07	4.5762e+06	221996	140702	163193	59349.4	393130	93132.6	118980	93989.9	88578.6	342419	214408	345659	213228	177438	494033
N-ALLYL-N'-(4H-1,2,4-TRIAZOL-3-YL)THIOUREA	148.061	[M-H]-	4	undefined			No result				33869.7	31585	63946.9	92175.5	138140	219544	3225.14	10451.1	0	13096.2	0	3164.77	669392	1.25856e+06	1.56887e+06	0	7150.64	0
N-ALPHA-ACETYL-L-LYSINE	187.108	[M-H]-	1	VEYYWZRYIYDQJM-ZETCQYMHSA-N	CC(=O)N[C@@H](CCCC[NH3+])C(=O)[O-]	92907	C12989	Carboxylic acids and derivatives	Amino acids, peptides, and analogues	Amino acids and derivatives	267772	286902	353625	374163	694482	1.98039e+06	77221.3	40251.9	72985.2	24419.1	50160.8	10604.8	3.32919e+06	2.41683e+06	2.14241e+06	480069	1.92559e+06	664422
N-BENZOYL-.BETA.-ALANINE	192.066	[M-H]-	3	CWXYHOHYCJXYFQ-UHFFFAOYSA-N	C1=CC=C(C=C1)C(=O)NCCC(=O)O	71651	D01331	Benzene and substituted derivatives		Benzene and substituted derivatives	17028.4	11614.3	10823.1	52009.2	41524.2	32409.1	750803	1.29125e+06	328969	11291.2	5394.61	8521.84	5247.14	11540.7	8724.95	0	0	13877.5
NCGC00169550-02!(E)-3-(4-HYDROXY-3-METHOXYPHENYL)-N-[2-(4-HYDROXYPHENYL)ETHYL]PROP-2-ENAMIDE [IIN-BASED: MATCH]	314.138	[M+H]+	4	undefined			No result				0	0	0	228624	0	293824	46674.5	0	11875	0	0	0	0	29762.1	33487.6	3.07354e+07	9.02955e+07	2.18136e+07
NICOTINAMIDE RIBOSIDE CATION	255.097	[M+H]+	2	JLEBZPBDRKPWTD-TURQNECASA-O	C1=CC(=C[N+](=C1)[C@H]2[C@@H]([C@@H]([C@H](O2)CO)O)O)C(=O)N	439924	C03150	Organooxygen compounds	Carbohydrates and carbohydrate conjugates	Glycosyl compounds	2.72629e+06	1.42772e+06	1.10574e+07	1.48214e+07	6.82409e+07	7.89359e+07	2.22088e+06	4.37999e+06	1.57996e+06	789175	590078	342625	1.83025e+06	2.14565e+06	4.76339e+06	4.91285e+06	1.4826e+07	8.15981e+06
NICOTINAMIDEMONONUCLEOTIDE	335.063	[M+H]+	1	DAYLJWODMCOQEW-TURQNECASA-N	C1=CC(=C[N+](=C1)[C@H]2[C@@H]([C@@H]([C@H](O2)COP(=O)(O)[O-])O)O)C(=O)N	14180	C00455	Pyridine nucleotides	Nicotinamide nucleotides	Nicotinamide nucleotides	3.16145e+06	3.45964e+06	3.48485e+06	2.20326e+07	6.40542e+07	6.22947e+07	753243	297123	1.58512e+06	2.59853e+06	4.10486e+06	394011	7.90588e+06	8.32272e+06	7.69326e+06	2.27566e+07	5.82953e+07	3.90552e+07
N-METHYLASPARTATE	148.06	[M+H]+	1	HOKKHZGPKSLGJE-GSVOUGTGSA-N	CN[C@H](CC(=O)O)C(=O)O	22880	C12269	Carboxylic acids and derivatives	Amino acids, peptides, and analogues	Amino acids and derivatives	1.06418e+08	8.49933e+07	1.26201e+08	3.49611e+08	1.60126e+09	2.15829e+09	3.38267e+07	2.04417e+07	3.22562e+07	1.30082e+08	7.66422e+07	1.8214e+07	1.42291e+08	9.34538e+07	1.5588e+08	1.50378e+09	1.95968e+09	1.83954e+09
N-METHYLGLUTAMATE	162.076	[M+H]+	1	XLBVNMSMFQMKEY-UHFFFAOYSA-N	CNC(CCC(=O)O)C(=O)O	268779	No result	Carboxylic acids and derivatives	Amino acids, peptides, and analogues	Amino acids and derivatives	1.76095e+06	1.32015e+06	2.24092e+06	9.80692e+06	2.35563e+07	4.11662e+07	4.56481e+06	167904	319025	1.69538e+06	1.95675e+06	523864	2.6861e+06	4.5483e+06	2.54811e+06	4.6067e+07	6.19778e+07	5.45008e+07
N-METHYL-L-PROLINAMIDE	129.102	[M+H]+	3	URHXQSTYLJNJMT-YFKPBYRVSA-N	CNC(=O)[C@@H]1CCCN1	10374482	No result	Carboxylic acids and derivatives	Amino acids, peptides, and analogues	Amino acids and derivatives	59585.6	169797	68855.1	4.4608e+06	1.52706e+06	242691	180032	92043.3	71362.9	287691	34468.4	269048	220421	410037	90816.2	1.41402e+07	1.74273e+08	6.14048e+07
N-OCTADECYLAMINE	270.315	[M+H]+	2	REYJJPSVUYRZGE-UHFFFAOYSA-N			No result				104430	81115.7	130653	603676	1.3219e+06	967299	1.88931e+06	385274	627333	565278	394604	219436	1.89266e+06	729085	53959.9	1.27246e+06	796894	621723
NOTOPTEROL	187.111	[M+H]+	3	BKIACVAZUKISOR-MKMNVTDBSA-N	CC(=CC(C/C(=C/COC1=C2C=CC(=O)OC2=CC3=C1C=CO3)/C)O)C	5320227	C17499	Prenol lipids	Terpene lactones	Terpene lactones	24002.9	74660.7	48395.4	1.05866e+06	620091	1.91472e+06	48679.2	73730.4	100744	2.11268e+06	6.38635e+07	462084	62224.9	125571	17639.5	1.0835e+06	308713	1.04205e+06
N-TRANS-FERULOYLOCTOPAMINE	312.122	[M+H]+	3	VJSCHQMOTSXAKB-YCRREMRBSA-N	COC1=C(C=CC(=C1)/C=C/C(=O)NCC(C2=CC=C(C=C2)O)O)O	24096391	No result	Cinnamic acids and derivatives	Hydroxycinnamic acids and derivatives	Hydroxycinnamic acids and derivatives	67070.9	193662	54034.3	6.22653e+06	1.82551e+07	1.47986e+07	19877.6	0	0	104192	66181.7	12184.9	18678.3	133119	24425.8	1.37967e+07	3.48422e+07	6.51803e+06
O6-MEG	166.072	[M+H]+	2	BXJHWYVXLGLDMZ-UHFFFAOYSA-N	COC1=NC(=NC2=C1NC=N2)N	65275	No result	Imidazopyrimidines	Purines and purine derivatives	Purinones	1.28125e+06	1.72594e+06	1.77747e+06	7.08924e+06	8.33584e+06	1.40029e+07	351401	225230	250202	287857	256679	161116	6.29929e+06	4.82313e+06	1.13916e+07	2.77616e+06	4.3337e+06	3.18499e+06
OCTYL .ALPHA.-KETOGLUTARATE	101.023	[M+H]+	2	QNFIHKFBQFJVKV-UHFFFAOYSA-M			No result				1.29051e+06	643998	1.1364e+06	1.15556e+08	4.54031e+08	5.94767e+08	9.02809e+06	1.99551e+06	9.52881e+06	3.61971e+06	2.19687e+06	819318	2.05776e+06	5.74716e+06	1.2212e+06	3.42809e+07	3.39748e+07	2.73437e+07
OLEANOLICACID	455.354	[M-H]-	1	MIJYXULNPSFWEK-GTOFXWBISA-N	C[C@]12CC[C@@H](C([C@@H]1CC[C@@]3([C@@H]2CC=C4[C@]3(CC[C@@]5([C@H]4CC(CC5)(C)C)C(=O)O)C)C)(C)C)O	10494	C17148	Prenol lipids	Triterpenoids	Triterpenoids	454549	47853.3	2.48928e+06	13153.5	0	96867.7	0	12474.8	0	0	0	13049.8	0	46492.2	0	2.59989e+07	1.69267e+07	1.13252e+07
OPHTHALMATE	288.121	[M-H]-	1	JCMUOFQHZLPHQP-BQBZGAKWSA-N	CC[C@@H](C(=O)NCC(=O)O)NC(=O)CC[C@@H](C(=O)O)N	7018721	No result	Carboxylic acids and derivatives	Amino acids, peptides, and analogues	Peptides	35018.2	33310.1	99703.7	10398.6	4414.11	12035	10467.1	9994.56	8488.17	24367.3	11320.9	3280.49	157840	105658	135284	15717.7	128801	57829.1
OROTATE	155.008	[M-H]-	2	PXQPEWDEAKTCGB-UHFFFAOYSA-N	C1=C(NC(=O)NC1=O)C(=O)O	967	C00295	Diazines	Pyrimidines and pyrimidine derivatives	Pyrimidinecarboxylic acids and derivatives	1.10248e+07	7.1402e+06	1.39909e+07	61812.4	183174	41048.1	20535.7	18985.3	12130.1	107900	86339.2	43670.9	75667.5	92604.8	89910.6	33829.3	22870.2	64528.3
ORTHO-HYDROXYPHENYLACETICACID	153.054	[M+H]+	1	CCVYRRGZDBSHFU-UHFFFAOYSA-N	C1=CC=C(C(=C1)CC(=O)O)O	11970	C05852	Benzene and substituted derivatives	Phenylacetic acids	2(hydroxyphenyl)acetic acids	1.35464e+06	1.69779e+06	1.76254e+06	1.8245e+06	3.46595e+06	3.73083e+06	171950	141339	127869	411783	305791	113354	110143	183121	112091	1.19154e+06	1.24815e+06	1.46378e+06
ORTOPHOSPHATE	98.9843	[M+H]+	2	NBIIXXVUZAFLBC-UHFFFAOYSA-N	OP(=O)(O)O	1004	C00009	Non-metal oxoanionic compounds	Non-metal phosphates	Non-metal phosphates	1.72661e+07	1.09489e+07	1.23849e+07	9.0226e+07	2.85358e+08	7.34525e+08	3.4205e+07	1.33595e+07	1.9933e+07	2.0976e+07	2.27777e+07	9.58922e+06	3.17207e+07	2.62039e+07	1.62044e+07	2.02865e+08	2.88929e+08	1.84904e+08
OXOPROLINE	130.05	[M+H]+	2	ODHCTXKNWHHXJC-VKHMYHEASA-N	C1CC(=O)N[C@@H]1C(=O)O	7405	C01879	Carboxylic acids and derivatives	Amino acids, peptides, and analogues	Amino acids and derivatives	2.52261e+06	3.67722e+06	1.1342e+07	6.10702e+06	7.83355e+06	6.91578e+06	206448	143874	301705	1.0228e+08	8.2139e+06	985626	652610	1.01929e+06	387902	3.76546e+06	1.11226e+07	6.55988e+06
PALMITAMIDE	256.263	[M+H]+	2	HSEMFIZWXHQJAE-UHFFFAOYSA-N	CCCCCCCCCCCCCCCC(=O)N	69421	No result	Fatty Acyls	Fatty amides	Fatty amides	866382	1.56532e+06	1.70258e+06	9.43912e+06	2.8889e+07	2.94202e+07	433783	629573	471652	1.02395e+06	1.34051e+06	236800	863290	568090	507138	1.234e+07	2.56582e+07	2.31925e+07
PANTOTHENATE	218.102	[M-H]-	2	GHOKWGTUZJEAQD-ZETCQYMHSA-N	CC(C)(CO)[C@H](C(=O)NCCC(=O)O)O	6613	C00864	Organooxygen compounds	Alcohols and polyols	Secondary alcohols	4.00882e+06	4.82127e+06	3.60981e+06	6.65709e+06	6.0709e+06	8.47501e+06	5.82677e+06	8.91843e+06	3.3389e+06	2.77917e+06	2.24759e+06	851109	6.15106e+06	7.0823e+06	8.89376e+06	7.06728e+06	1.3882e+07	8.07384e+06
P-COUMARIC ACID	165.054	[M+H]+	2	NGSWKAQJJWESNS-ZZXKWVIFSA-N	C1=CC(=CC=C1/C=C/C(=O)O)O	637542	C00811	Cinnamic acids and derivatives	Hydroxycinnamic acids and derivatives	Hydroxycinnamic acids	90757.3	61763.1	112385	3.02275e+06	9.51047e+06	6.65757e+06	65847.7	52210.5	37337.6	163393	140235	42048.1	118849	214525	310725	1.07322e+07	1.1292e+07	1.85352e+07
PHENYL 1-PIPERIDINECARBOXYLATE	112.076	[M+H]+	2	GGZDLAOKPXEJCP-UHFFFAOYSA-N	C1CCN(CC1)C(=O)OC2=CC=CC=C2	283449	No result	Piperidines	Piperidinecarboxylic acids and derivatives	Piperidinecarboxylic acids	221361	104100	79793.2	5.23176e+06	2.40181e+06	3.21086e+06	184435	130587	122351	155449	171656	198761	150654	542321	180483	3.02802e+07	4.49904e+08	1.68162e+08
PIMELIC ACID	161.08	[M+H]+	2	WLJVNTCWHIRURA-UHFFFAOYSA-N	C(CCC(=O)O)CCC(=O)O	385	C02656	Fatty Acyls	Fatty acids and conjugates	Medium-chain fatty acids	46439.6	50433	45266.4	0	0	0	200370	121741	50252.1	0	54971.7	0	214785	948250	844498	0	0	0
POLYGODIAL	217.158	[M+H]+	3	AZJUJOFIHHNCSV-KCQAQPDRSA-N	C[C@]12CCCC([C@@H]1CC=C([C@@H]2C=O)C=O)(C)C	72503	C09712	Organic oxides		Organic oxides	7477.18	13079	8398.5	1.13517e+06	838069	786499	82547.8	57527.2	55024.7	12636.6	14654.7	11237.9	12865.1	65938.4	5756.67	1.93239e+07	1.57148e+08	7.18602e+07
PRO-LEU	229.154	[M+H]+	3	ZKQOUHVVXABNDG-IUCAKERBSA-N	CC(C)C[C@@H](C(=O)[O-])NC(=O)[C@@H]1CCC[NH2+]1	444109	No result	Carboxylic acids and derivatives	Amino acids, peptides, and analogues	Peptides	853942	549201	889659	1.06243e+07	3.107e+07	1.68102e+07	723568	379254	494908	751605	435457	99521.3	1.46377e+06	3.58337e+06	3.39946e+06	3.68503e+06	5.41856e+06	3.82254e+06
PROLINE	116.07	[M+H]+	1	ONIBWKKTOPOVIA-BYPYZUCNSA-N	C1C[C@H]([NH2+]C1)C(=O)[O-]	6971047	C00148	Carboxylic acids and derivatives	Amino acids, peptides, and analogues	Amino acids and derivatives	1.3886e+09	1.37306e+09	9.43383e+08	3.14498e+09	7.06717e+09	6.87345e+09	4.87862e+07	3.43123e+07	2.82452e+07	2.33534e+07	5.82613e+07	2.6919e+07	9.66621e+07	2.88841e+08	4.71466e+07	5.93202e+08	8.38525e+08	8.68656e+08
PROPAN-2-YL 6-O-(4-CARBOXY-3-HYDROXY-3-METHYLBUTANOYL)-.BETA.-D-GLUCOPYRANOSIDE	365.145	[M-H]-	2	undefined			No result				129441	75244.8	106001	1.63453e+08	1.61794e+08	9.00522e+07	744819	359577	82232.3	9.11486e+06	4.72933e+06	2.11006e+06	447534	1.16811e+06	33487.3	145219	444172	756697
PSEUDOURIDINE	243.062	[M-H]-	3	PTJWIQPHWPFNBW-GBNDHIKLSA-N	C1=C(C(=O)NC(=O)N1)[C@H]2[C@@H]([C@@H]([C@H](O2)CO)O)O	15047	C02067	Nucleoside and nucleotide analogues		Nucleoside and nucleotide analogues	211609	100943	97306.4	165585	71592.5	136073	30992.8	56361.8	58466.5	75274.8	45017.8	33725.4	173997	624453	127155	27925.4	2038.24	72355
PYRIDOXAL	168.065	[M+H]+	1	RADKZDMFGJYCBB-UHFFFAOYSA-N	CC1=NC=C(C(=C1O)C=O)CO	1050	C00250	Pyridines and derivatives	Pyridine carboxaldehydes	Pyridoxals and derivatives	4.89136e+06	4.70933e+06	6.46087e+06	3.46131e+07	7.44797e+07	1.15226e+08	2.04646e+06	1.33182e+06	2.23143e+06	2.75796e+06	3.96012e+06	753562	6.6103e+06	5.73715e+06	4.36143e+06	8.95276e+07	8.90942e+07	1.02548e+08
QUINATE	193.07	[M+H]+	1	AAWZDTNXLSGCEK-LNVDRNJUSA-N	C1[C@H](C([C@@H](CC1(C(=O)O)O)O)O)O	6508	No result	Organooxygen compounds	Alcohols and polyols	Cyclic alcohols and derivatives	56272.1	37964.4	87781.4	1.44908e+07	5.25328e+07	2.34277e+07	720319	1.03048e+06	611226	7.25492e+06	2.59902e+06	660628	143030	262294	879290	1.80148e+07	1.34558e+07	1.3442e+07
QUINOLIN-3-OL	144.044	[M-H]-	2	IQQDNMHUOLMLNJ-UHFFFAOYSA-N	C1=CC=C2C(=C1)C=C(C=N2)O	11376	No result	Quinolines and derivatives		Quinolines and derivatives	850466	881062	447790	373008	194707	454982	4.6138e+06	4.80378e+06	1.63617e+06	323142	301598	203225	301545	288477	570232	349892	495686	407015
QUINOLINE; LC-TDDA; CE20	130.065	[M+H]+	3	SMWDFEZZVXVKRB-UHFFFAOYSA-N	C1=CC=C2C(=C1)C=CC=N2	7047	C06413	Quinolines and derivatives		Quinolines and derivatives	399523	238540	735281	2.63371e+06	511645	2.21852e+06	5.19783e+06	4.56518e+06	2.21421e+06	1.32944e+06	1.36825e+06	330332	1.82136e+06	1.55032e+06	3.32829e+06	977750	3.81267e+06	2.72403e+06
RIBOFLAVIN	377.145	[M+H]+	3	AUNGANRZJHBGPY-SCRDCRAPSA-N	CC1=CC2=C(C=C1C)N(C3=NC(=O)NC(=O)C3=N2)C[C@@H]([C@@H]([C@@H](CO)O)O)O	493570	C00255	Pteridines and derivatives	Alloxazines and isoalloxazines	Flavins	1.19458e+06	1.48046e+06	2.07769e+06	5.56858e+06	1.87532e+07	7.94374e+06	179704	171139	217455	704099	544832	97403.4	390507	633149	544119	1.72861e+06	5.27482e+06	2.51871e+06
RIBOTHYMIDINE	257.079	[M-H]-	1	DWRXFEITVBNRMK-JXOAFFINSA-N	CC1=CN(C(=O)NC1=O)[C@H]2[C@@H]([C@@H]([C@H](O2)CO)O)O	445408	No result	Pyrimidine nucleosides		Pyrimidine nucleosides	98955.4	77238	116232	1.79001e+06	2.95003e+06	1.26278e+06	13545.6	21909.7	12000.1	7.13407e+06	1.38177e+06	756034	109887	184444	174167	646709	1.40183e+06	983617
ROBUSTASIDE A	309.096	[M+H]+	3	KQIQKULTIAJZKL-VHFDLOJPSA-N			No result	Saccharolipids		Saccharolipids	0	0	933.497	492401	545014	558502	0	0	0	18329.1	53667.6	735.034	0	13309	28340.4	1.01081e+07	8.17162e+06	6.81804e+06
ROSMARINIC ACID	359.077	[M-H]-	2	DOUMFZQKYFQNTF-WUTVXBCWSA-N	C1=CC(=C(C=C1C[C@H](C(=O)O)OC(=O)/C=C/C2=CC(=C(C=C2)O)O)O)O	5281792	C01850	Cinnamic acids and derivatives	Hydroxycinnamic acids and derivatives	Coumaric acids and derivatives	196041	0	7167.74	16626.8	6588.55	156023	22613.6	440705	34218.1	24127.2	3242.48	26817.2	0	48959.8	72564.2	1.33951e+07	5.89163e+07	2.06546e+07
S-ALLYLCYSTEINE	162.058	[M+H]+	1	ZFAHNWWNDFHPOH-UHFFFAOYSA-N	C=CCSCC(C(=O)[O-])[NH3+]	98280	No result	Carboxylic acids and derivatives	Amino acids, peptides, and analogues	Amino acids and derivatives	34802.5	11043.3	20527.3	43132.6	230162	36980.7	8415.85	8306.32	7392.26	8922.98	0	6166.15	276527	1.94119e+06	1.22188e+06	507300	1.55177e+07	631975
SCOPOLETIN	191.034	[M-H]-	3	RODXRVNMMDRFIK-UHFFFAOYSA-N	COC1=C(C=C2C(=C1)C=CC(=O)O2)O	5280460	C01752	Coumarins and derivatives	Hydroxycoumarins	7-hydroxycoumarins	9262.7	0	17277.1	537245	3.53884e+06	703203	10776.6	0	0	5865.52	12680.3	31909.9	0	52288.5	1378.7	0	0	0
SERINE	104.034	[M-H]-	2	MTCFGRXMJLQNBG-REOHCLBHSA-N	C([C@@H](C(=O)[O-])[NH3+])O	6857581	C00065	Carboxylic acids and derivatives	Amino acids, peptides, and analogues	Amino acids and derivatives	3.25365e+06	2.93935e+06	6.38117e+06	2.95984e+06	3.47836e+06	6.46565e+06	3.39313e+06	1.7199e+06	3.83738e+06	2.61222e+06	1.63349e+06	697251	4.75521e+06	4.76967e+06	2.93033e+06	1.08996e+07	2.18374e+07	1.2226e+07
SIBIRICOSE A3	137.023	[M-H]-	3	CDTIMEVVBBGLIF-XHKRIIMRSA-N	C1=CC(=CC=C1C(=O)OC[C@H]2[C@@H]([C@H]([C@@H]([C@@H](O2)O[C@@]3([C@@H]([C@H]([C@@H](O3)CO)O)O)CO)O)O)O)O	133556554	No result	Organooxygen compounds	Carbohydrates and carbohydrate conjugates	Glycosyl compounds	150504	107940	87461.2	241347	151622	778285	64028.2	136939	65691.3	84607.6	72824.1	85463.7	94468.2	108571	137779	884031	894246	673248
SIMMONDSIN 2'-FERULATE	177.054	[M+H]+	3	GWXJMPVVJCHQIB-USFPABIYSA-N	COC1CC(/C(=C/C#N)/C(C1OC)O)OC2C(C(C(C(O2)CO)O)O)OC(=O)/C=C/C3=CC(=C(C=C3)O)OC	131751773	No result	Cinnamic acids and derivatives	Hydroxycinnamic acids and derivatives	Coumaric acids and derivatives	187749	180936	187332	7.19156e+06	2.36299e+07	2.31448e+07	51800.8	125930	167232	622623	366305	137782	141451	265879	41162.7	2.21612e+08	1.85154e+08	1.49922e+08
SINAPIC ACID	223.064	[M-H]-	1	PCMORTLOPMLEFB-ONEGZZNKSA-N	COC1=CC(=CC(=C1O)OC)/C=C/C(=O)O	637775	C00482	Cinnamic acids and derivatives	Hydroxycinnamic acids and derivatives	Hydroxycinnamic acids	224903	136118	47788.1	11896.6	7889.86	43224.6	3910.09	10006.8	5444.28	47323.9	91405.2	0	468477	546204	631704	110998	42079.8	30601
S-METHYL-L-CYSTEINE	119.016	[M+Na]+	2	IDIDJDIHTAOVLG-VKHMYHEASA-N	CSC[C@@H](C(=O)[O-])[NH3+]	24417	No result	Carboxylic acids and derivatives	Amino acids, peptides, and analogues	Amino acids and derivatives	410116	102808	289058	1.40778e+07	8.69902e+07	8.79689e+07	93579.7	65327	88804.5	129270	124059	92312	468725	1.75658e+06	310442	5.58559e+06	6.7538e+06	5.94193e+06
S-METHYL-METHIONINE; LC-TDDA; CE10	164.073	[M+H]+	2	undefined			No result				1.72024e+07	2.72108e+07	1.60138e+07	4.11691e+07	8.41747e+07	2.34379e+08	2.40392e+07	3.45987e+07	1.17923e+07	6.85892e+07	4.57205e+07	1.0287e+07	3.59533e+06	4.3852e+06	432078	1.2224e+08	1.69263e+08	1.21491e+08
SORBOSE	179.055	[M-H]-	3	LKDRXBCSQODPBY-AMVSKUEXSA-N	C1[C@@H]([C@H]([C@@H](C(O1)(CO)O)O)O)O	439192	C00247	Organooxygen compounds	Carbohydrates and carbohydrate conjugates	Monosaccharides	539251	416716	942006	229335	135064	308401	284532	450354	188894	570128	374259	185534	1.95526e+06	1.28225e+06	1.92269e+06	576915	231346	371164
SPERMIDINE	146.165	[M+H]+	1	ATHGHQPFGPMSJY-UHFFFAOYSA-N	C(CCNCCCN)CN	1102	C00315	Organonitrogen compounds	Amines	Secondary amines	9.92925e+07	1.09085e+08	1.50155e+08	3.62424e+08	1.06926e+09	7.60264e+08	2.94563e+07	2.97229e+07	3.4481e+07	1.42205e+07	3.36208e+07	3.91034e+06	5.67006e+07	4.34481e+07	2.80558e+07	1.85127e+08	4.55254e+08	3.49403e+08
S-SUCCINYLCYSTEINE	238.038	[M+H]+	3	XPKKFTKCRVIDAG-UHFFFAOYSA-N			No result	Carboxylic acids and derivatives	Amino acids, peptides, and analogues	Amino acids and derivatives	1.03067e+06	631433	1.32096e+06	2.18259e+07	1.0633e+08	1.32995e+08	8.66109e+06	2.13235e+06	3.75727e+06	1.04313e+06	665488	192809	655685	2.24749e+06	1.39051e+06	4.42967e+06	8.1897e+06	3.96938e+06
SUCROSE	341.109	[M-H]-	2	CZMRCDWAGMRECN-UGDNZRGBSA-N	C([C@@H]1[C@H]([C@@H]([C@H]([C@H](O1)O[C@]2([C@H]([C@@H]([C@H](O2)CO)O)O)CO)O)O)O)O	5988	C00089	Organooxygen compounds	Carbohydrates and carbohydrate conjugates	Glycosyl compounds	8.51455e+08	9.42594e+08	8.162e+08	5.34206e+08	6.96059e+08	3.81117e+08	7.93886e+07	4.41153e+07	1.9625e+08	4.9827e+07	3.53273e+08	4.2176e+07	2.14259e+08	2.91044e+08	2.32924e+08	4.34009e+07	2.10448e+08	1.1207e+08
SULFOACETIC ACID	138.969	[M-H]-	3	AGGIJOLULBJGTQ-UHFFFAOYSA-N	C(C(=O)O)S(=O)(=O)O	31257	C14179	Organic sulfonic acids and derivatives	Organosulfonic acids and derivatives	Organosulfonic acids	87934	60923.6	217192	38380.3	31907.4	49341.6	46306.8	39043.1	31416.9	29549.7	18168.5	25592.1	34194.3	43197.2	41506.5	53558.3	585527	59754.5
SYRINGIC ACID	197.044	[M-H]-	1	JMSVCTWVEWCHDZ-UHFFFAOYSA-N	COC1=CC(=CC(=C1O)OC)C(=O)O	10742	C10833	Benzene and substituted derivatives	Benzoic acids and derivatives	Hydroxybenzoic acid derivatives	34348.3	38209.6	66486.3	181796	62731.7	637706	38956.6	43407.1	20091.1	12087.4	9530.64	10746	7932.58	33881.1	10364.8	6.85146e+06	3.43224e+06	3.86848e+06
THIAMINE	265.111	[2M+H]+	1	JZRWCGZRTZMZEH-UHFFFAOYSA-N	CC1=C(SC=[N+]1CC2=CN=C(N=C2N)C)CCO	1130	C00378	Diazines	Pyrimidines and pyrimidine derivatives	Thiamines	652217	825005	4.49968e+06	1.23206e+09	3.29144e+09	5.39478e+09	967631	370771	431533	822720	1.9182e+06	3.26661e+06	1.88084e+07	6.04567e+07	3.16308e+07	6.03757e+06	9.92809e+06	1.05354e+07
THR-ASP	233.077	[M-H]-	2	IOWJRKAVLALBQB-IWGUZYHVSA-N	C[C@H]([C@@H](C(=O)N[C@@H](CC(=O)O)C(=O)O)N)O	7016067	No result	Carboxylic acids and derivatives	Amino acids, peptides, and analogues	Peptides	89113.7	180243	91438.5	17877	20859.6	60261.4	30519.8	17315	12873.6	222463	90081.6	2932.27	151295	455852	634960	6246.35	46846	18860.4
THREONIC ACID	159.029	[M+H]+	3	JPIJQSOTBSSVTP-STHAYSLISA-N	C([C@@H]([C@H](C(=O)O)O)O)O	5460407	C01620	Organooxygen compounds	Carbohydrates and carbohydrate conjugates	Sugar acids and derivatives	2.99655e+06	1.16974e+06	1.61905e+06	1.8594e+06	6.28369e+06	5.36862e+06	22128.7	6718.11	6466.57	16474.9	21646.2	7521.55	9933.75	149508	15680.6	738531	0	926178
THREONINE	118.049	[M-H]-	1	AYFVYJQAPQTCCC-GBXIJSLDSA-N	C[C@H]([C@@H](C(=O)[O-])[NH3+])O	6288	C00188	Carboxylic acids and derivatives	Amino acids, peptides, and analogues	Amino acids and derivatives	4.1111e+06	3.04769e+06	3.74063e+06	1.63294e+06	1.25007e+06	1.525e+06	1.60503e+06	1.46715e+06	1.47564e+06	2.64397e+06	1.89077e+06	483389	8.79291e+06	1.77375e+07	3.13138e+07	1.9402e+06	2.68812e+06	2.00133e+06
TRANS,TRANS-MUCONIC ACID	159.029	[M-H]-	3	TXXHDPDFNKHHGW-ZPUQHVIOSA-N	C(=C/C(=O)O)\C=C\C(=O)O	5356793	No result	Fatty Acyls	Fatty acids and conjugates	Medium-chain fatty acids	67564.5	48626	50631	71259.3	69384.6	86082.2	181942	235247	134998	57973.2	36566.4	40921.2	68680.8	64703.6	82790.7	1.23878e+06	2.63328e+06	1.76055e+06
TRANS-4-HYDROXYCINNAMIC ACID SULFATE	242.997	[M-H]-	4	undefined			No result				0	131.568	34701.1	29155.2	13045.8	6521.16	17054.8	12048.9	6394.98	14790.2	14499.1	11245	3.20917e+06	3.52499e+06	1.96249e+07	0	0	17004
TRANS-UROCANIC ACID; AIF; CE10; MS2DEC	139.05	[M+H]+	2	LOIYMIARKYCTBW-OWOJBTEDSA-N	C1=C(NC=N1)/C=C/C(=O)O	736715	C00785	Azoles	Imidazoles	Substituted imidazoles	804072	704562	7.57221e+06	5.16946e+06	119463	457439	2.95394e+06	3.26371e+06	1.61587e+06	2.3754e+07	1.83097e+07	4.23955e+06	2.58066e+06	4.27039e+06	1.65057e+06	1.75952e+07	1.51931e+07	2.39313e+07
TRIGONELLINE	138.055	[M+H]+	1	WWNNZCOKKKDOPX-UHFFFAOYSA-N	C[N+]1=CC=CC(=C1)C(=O)[O-]	5570	C01004			Alkaloids and derivatives	4.29821e+06	2.88346e+06	1.04226e+08	8.35015e+07	3.2103e+07	3.10749e+07	3.83161e+07	4.21857e+07	1.92298e+07	3.04281e+08	2.36693e+08	5.7867e+07	2.29843e+07	6.12728e+07	1.48339e+07	1.52964e+07	2.24882e+07	2.02953e+07
TYR-LEU	295.164	[M+H]+	3	AUEJLPRZGVVDNU-UHFFFAOYSA-N	CC(C)CC(C(=O)O)NC(=O)C(CC1=CC=C(C=C1)O)N	4466134	No result	Carboxylic acids and derivatives	Amino acids, peptides, and analogues	Peptides	169091	195570	234699	945078	4.5568e+06	7.18735e+06	114711	62417.3	143199	110576	101584	55794.9	1.12941e+06	910403	274148	1.30181e+06	1.58063e+06	1.40833e+06
UMBELLIFERONE	163.039	[M+H]+	1	ORHBXUUXSCNDEV-UHFFFAOYSA-N	C1=CC(=CC2=C1C=CC(=O)O2)O	5281426	C09315	Coumarins and derivatives	Hydroxycoumarins	7-hydroxycoumarins	69979.6	95330.7	78098.6	1.76145e+07	1.34111e+08	2.17978e+07	71584.6	80216.2	53096.2	129571	115782	158552	53329.9	672719	36935.3	2.59503e+08	2.98383e+08	2.44129e+08
UNDECANEDIOIC ACID	135.117	[M+H]+	2	LWBHHRRTOZQPDM-UHFFFAOYSA-N	C(CCCCC(=O)O)CCCCC(=O)O	15816	No result	Fatty Acyls	Fatty acids and conjugates	Medium-chain fatty acids	66212.7	70987.1	103519	1.76431e+06	4.33833e+06	4.20603e+06	84808.3	59713.7	64389.1	124516	103972	26333.9	284007	1.02659e+06	664863	53727.3	2.59881e+06	1.32158e+06
URIDINE	243.062	[M-H]-	2	DRTQHJPVMGBUCF-XVFCMESISA-N	C1=CN(C(=O)NC1=O)[C@H]2[C@@H]([C@@H]([C@H](O2)CO)O)O	6029	C00299	Pyrimidine nucleosides		Pyrimidine nucleosides	1.56424e+07	7.89551e+06	2.06065e+07	5.28741e+06	7.02122e+06	1.05183e+07	1.92096e+06	3.3525e+06	4.91522e+06	262775	309465	161711	2.45104e+07	3.74672e+07	2.9115e+07	1.20904e+06	5.01508e+06	2.97273e+06
URIDINE 5&#39;-DIPHOSPHOGLUCOSE	565.048	[M-H]-	2	HSCJRCZFDFQWRP-JZMIEXBBSA-N	C1=CN(C(=O)NC1=O)[C@H]2[C@@H]([C@@H]([C@H](O2)COP(=O)(O)OP(=O)(O)O[C@@H]3[C@@H]([C@H]([C@@H]([C@H](O3)CO)O)O)O)O)O	8629	C00029				404703	325771	165559	704541	846126	943819	347400	384172	596255	210760	367499	53727.9	407079	219982	250940	477555	1.01077e+06	580192
URIDINE-5'-MONOPHOSPHATE	323.028	[M-H]-	3	DJJCXFVJDGTHFX-XVFCMESISA-N	C1=CN(C(=O)NC1=O)[C@H]2[C@@H]([C@@H]([C@H](O2)COP(=O)(O)O)O)O	6030	C00105	Pyrimidine nucleotides	Pyrimidine ribonucleotides	Pyrimidine ribonucleoside monophosphates	127817	914810	10816.6	131619	107069	117828	65153.9	41057	113462	57734.2	87477.1	3649.94	272256	255241	497609	320238	604688	375964
VALERENIC ACID	235.169	[M+H]+	3	FEBNTWHYQKGEIQ-SUKRRCERSA-N	C[C@@H]1CC[C@H](C2=C(CC[C@H]12)C)/C=C(\C)/C(=O)O	6440940	C09743	Prenol lipids	Sesquiterpenoids	Sesquiterpenoids	39097.1	64724.7	62493.8	810532	1.00443e+06	1.03834e+06	213936	146347	100125	54878.4	10029.5	33306.4	63669.6	142641	65254	1.35429e+07	4.62756e+07	3.06017e+07
VAL-ILE	229.155	[M-H]-	3	PNVLWFYAPWAQMU-CIUDSAMLSA-N	CC[C@H](C)[C@@H](C(=O)O)NC(=O)[C@H](C(C)C)N	7010531	No result	Carboxylic acids and derivatives	Amino acids, peptides, and analogues	Peptides	61377.1	94869	25543.1	49947.5	103676	134214	75254.7	79652.2	151376	19522.1	38613	15818.5	613062	449817	278190	14539	17504.6	12422.9
VAL-PRO	215.138	[M+H]+	3	GIAZPLMMQOERPN-YUMQZZPRSA-N	CC(C)[C@@H](C(=O)N1CCC[C@H]1C(=O)O)N	11902930	No result	Carboxylic acids and derivatives	Amino acids, peptides, and analogues	Peptides	3.05518e+06	4.11753e+06	3.06438e+06	6.67422e+07	2.12731e+08	1.92495e+08	6.59222e+06	2.98781e+06	1.95557e+06	323433	470607	292593	4.64634e+06	6.12248e+06	5.25369e+06	2.38694e+07	4.21688e+07	3.21644e+07
VANILLIC ACID	169.049	[M+H]+	2	WKOLLVMJNQIZCI-UHFFFAOYSA-N	COC1=C(C=CC(=C1)C(=O)O)O	8468	C06672	Benzene and substituted derivatives	Benzoic acids and derivatives	Methoxybenzoic acids and derivatives	315093	343014	303820	5.02161e+06	5.77368e+07	6.32695e+07	75926.2	35724.9	22040.4	56175.1	69927.4	59305.2	17977.2	350679	17449.8	197103	2.69216e+06	1.32866e+06
VANILLOLOSIDE	339.104	[M+H]+	3	SIMPNXWTAVEOTO-RKQHYHRCSA-N	COC1=C(C=CC(=C1)CO)O[C@H]2[C@@H]([C@H]([C@@H]([C@H](O2)CO)O)O)O	44577222	No result	Organooxygen compounds	Carbohydrates and carbohydrate conjugates	Glycosyl compounds	33638.9	41340	14095.4	2.46141e+06	0	195205	430631	407674	336230	22182	63874.5	53390.1	51637.1	193232	3860.04	3.31863e+08	8.39467e+07	8.03871e+07
VERNAKALANT	165.09	[M+H]+	2	VBHQKCBVWWUUKN-KZNAEPCWSA-N	COC1=C(C=C(C=C1)CCO[C@@H]2CCCC[C@H]2N3CC[C@H](C3)O)OC	9930049	No result	Phenols	Tyrosols and derivatives	Tyrosols and derivatives	197389	346621	231638	2.03073e+06	4.8867e+06	6.41975e+06	235816	211105	187102	261268	181540	98420	3.95337e+06	2.51239e+06	3.68979e+06	1.3039e+06	1.79809e+06	1.27206e+06
VIOLACEOL I	137.023	[M-H]-	3	YRZXKRQRZJMBFT-UHFFFAOYSA-N	CC1=CC(=C(C(=C1)OC2=CC(=CC(=C2O)O)C)O)O	100615	No result	Benzene and substituted derivatives	Diphenylethers	Diphenylethers	114823	54969.7	35430.9	96799.1	83406.4	166592	49247.1	122787	56247	61894.1	40550.8	73631.6	62161.4	59234	76491.3	625495	1.01815e+06	574072
XANTHINE	151.025	[M-H]-	2	LRFVTYWOQMYALW-UHFFFAOYSA-N	C1=NC2=C(N1)C(=O)NC(=O)N2	1188	C00385	Imidazopyrimidines	Purines and purine derivatives	Xanthines	234327	163687	146431	63558.1	12019.6	30879	51465.5	47150.2	64892.4	27734.1	44574.2	46824	1.10987e+06	1.78452e+06	3.20273e+06	2.48559e+06	546398	431352
